# Supplementary material for: Ice age unfrozen: severe effect of the last interglacial, not glacial, climate change on East Asian avifauna
Source: BMC Evol Biol. 2017 Dec 6;17:244. doi: 10.1186/s12862-017-1100-2 (PMC5719578; doi:10.1186/s12862-017-1100-2)
Supplement: Supplementary file 2 — Raw occurrence dataset for the 11 birds studied. (XLS 403 kb) [file 12862_2017_1100_MOESM2_ESM.xls]

## Sheet: Aegithalos_concinnus
species	LATITUDE	LONGITUDE
Aegithalos_concinnus	27.489	89.7563
Aegithalos_concinnus	27.5485	89.653
Aegithalos_concinnus	27.5364	89.8671
Aegithalos_concinnus	27.5371	90.2021
Aegithalos_concinnus	27.4697	90.1711
Aegithalos_concinnus	27.5014	90.5062
Aegithalos_concinnus	27.5172	90.5768
Aegithalos_concinnus	27.4788	90.8756
Aegithalos_concinnus	27.1554	90.6934
Aegithalos_concinnus	27.2928	91.1475
Aegithalos_concinnus	27.3468	91.0311
Aegithalos_concinnus	27.402	90.9963
Aegithalos_concinnus	27.4923	89.3632
Aegithalos_concinnus	26.9264	89.5151
Aegithalos_concinnus	27.0066	90.1273
Aegithalos_concinnus	27.6519	89.794
Aegithalos_concinnus	27.6738	89.7418
Aegithalos_concinnus	27.5464	89.823
Aegithalos_concinnus	27.5875	89.8716
Aegithalos_concinnus	27.5056	90.0183
Aegithalos_concinnus	27.4932	89.9297
Aegithalos_concinnus	27.4862	90.3385
Aegithalos_concinnus	27.5119	90.0944
Aegithalos_concinnus	27.0661	90.6413
Aegithalos_concinnus	26.9902	90.5514
Aegithalos_concinnus	27.3325	90.5905
Aegithalos_concinnus	27.3785	90.5267
Aegithalos_concinnus	27.4413	90.4298
Aegithalos_concinnus	27.2272	90.6658
Aegithalos_concinnus	27.6336	90.9091
Aegithalos_concinnus	27.5056	90.7376
Aegithalos_concinnus	27.0915	90.7134
Aegithalos_concinnus	27.3364	91.5493
Aegithalos_concinnus	27.1384	91.5717
Aegithalos_concinnus	27.2351	91.571
Aegithalos_concinnus	27.2888	92.0599
Aegithalos_concinnus	27.2851	91.3712
Aegithalos_concinnus	27.2835	91.3146
Aegithalos_concinnus	27.3289	91.084
Aegithalos_concinnus	26.9488	91.2378
Aegithalos_concinnus	26.8931	91.5058
Aegithalos_concinnus	26.9784	91.5271
Aegithalos_concinnus	26.9285	91.5575
Aegithalos_concinnus	26.8502	91.4723
Aegithalos_concinnus	27.7528	89.7639
Aegithalos_concinnus	27.75	89.71
Aegithalos_concinnus	12.405	107.29
Aegithalos_concinnus	12.1756	106.964
Aegithalos_concinnus	12.337	107.314
Aegithalos_concinnus	25.0147	98.4776
Aegithalos_concinnus	25.0868	102.767
Aegithalos_concinnus	25.1264	98.741
Aegithalos_concinnus	25.1396	102.747
Aegithalos_concinnus	30.731	104.03
Aegithalos_concinnus	30.2459	120.13
Aegithalos_concinnus	30.1145	118.158
Aegithalos_concinnus	26.149	119.292
Aegithalos_concinnus	27.9773	117.895
Aegithalos_concinnus	31.1478	121.439
Aegithalos_concinnus	31.0765	121.146
Aegithalos_concinnus	31.2322	121.474
Aegithalos_concinnus	32.0711	118.795
Aegithalos_concinnus	30.2707	120.078
Aegithalos_concinnus	30.3638	120.186
Aegithalos_concinnus	28.3031	119.297
Aegithalos_concinnus	30.4058	119.424
Aegithalos_concinnus	30.8987	120.078
Aegithalos_concinnus	30.1846	119.473
Aegithalos_concinnus	30.3333	119.417
Aegithalos_concinnus	31.8449	117.183
Aegithalos_concinnus	31.7145	117.01
Aegithalos_concinnus	27.0085	117.081
Aegithalos_concinnus	29.2055	116.094
Aegithalos_concinnus	31.9571	114.244
Aegithalos_concinnus	26.4167	111.03
Aegithalos_concinnus	28.4167	114.117
Aegithalos_concinnus	29.499	112.798
Aegithalos_concinnus	24.7867	110.49
Aegithalos_concinnus	29.5551	103.378
Aegithalos_concinnus	29.5684	103.442
Aegithalos_concinnus	31.0059	103.18
Aegithalos_concinnus	30.9936	103.607
Aegithalos_concinnus	30.5618	104.073
Aegithalos_concinnus	30.7649	104.129
Aegithalos_concinnus	30.646	104.075
Aegithalos_concinnus	30.6566	104.03
Aegithalos_concinnus	30.6423	104.179
Aegithalos_concinnus	32.6029	104.788
Aegithalos_concinnus	30.8437	103.553
Aegithalos_concinnus	25.0516	102.702
Aegithalos_concinnus	24.9737	102.626
Aegithalos_concinnus	26.8461	100.205
Aegithalos_concinnus	25.0958	99.1741
Aegithalos_concinnus	25.2804	98.7987
Aegithalos_concinnus	26.878	100.154
Aegithalos_concinnus	25.4342	98.3753
Aegithalos_concinnus	24.0277	97.7559
Aegithalos_concinnus	25.0526	101.399
Aegithalos_concinnus	27.1923	100.095
Aegithalos_concinnus	27.1471	100.195
Aegithalos_concinnus	25.6081	100.224
Aegithalos_concinnus	27.9956	85.9776
Aegithalos_concinnus	33.6488	107.799
Aegithalos_concinnus	33.5925	107.541
Aegithalos_concinnus	33.6482	107.554
Aegithalos_concinnus	33.685	107.853
Aegithalos_concinnus	24.4473	118.063
Aegithalos_concinnus	29.177	117.682
Aegithalos_concinnus	29.1753	115.979
Aegithalos_concinnus	29.1644	117.842
Aegithalos_concinnus	28.9659	115.889
Aegithalos_concinnus	31.9028	114.22
Aegithalos_concinnus	24.9477	112.992
Aegithalos_concinnus	25.2212	110.251
Aegithalos_concinnus	31.295	120.583
Aegithalos_concinnus	31.0285	120.295
Aegithalos_concinnus	31.6384	120.689
Aegithalos_concinnus	31.99	118.786
Aegithalos_concinnus	32.1091	118.596
Aegithalos_concinnus	32.4456	118.772
Aegithalos_concinnus	32.0606	118.554
Aegithalos_concinnus	32.1739	119.456
Aegithalos_concinnus	30.5995	119.901
Aegithalos_concinnus	28.3504	119.134
Aegithalos_concinnus	30.1863	119.993
Aegithalos_concinnus	28.4522	119.457
Aegithalos_concinnus	30.2752	120.007
Aegithalos_concinnus	30.8213	120.093
Aegithalos_concinnus	29.8552	121.38
Aegithalos_concinnus	31.8553	117.285
Aegithalos_concinnus	27.6478	117.97
Aegithalos_concinnus	28.7605	115.738
Aegithalos_concinnus	31.9594	114.322
Aegithalos_concinnus	31.8916	114.172
Aegithalos_concinnus	27.2938	112.697
Aegithalos_concinnus	29.3554	113.001
Aegithalos_concinnus	29.0573	110.482
Aegithalos_concinnus	29.3216	110.516
Aegithalos_concinnus	29.3199	110.431
Aegithalos_concinnus	25.2782	110.302
Aegithalos_concinnus	24.7181	110.435
Aegithalos_concinnus	25.8381	110.01
Aegithalos_concinnus	22.9061	106.469
Aegithalos_concinnus	29.8651	107.72
Aegithalos_concinnus	29.5477	103.769
Aegithalos_concinnus	29.6021	103.725
Aegithalos_concinnus	30.5155	104.066
Aegithalos_concinnus	30.6934	104.086
Aegithalos_concinnus	27.4851	101.687
Aegithalos_concinnus	30.5926	103.521
Aegithalos_concinnus	31.1199	104.404
Aegithalos_concinnus	30.966	104.016
Aegithalos_concinnus	30.898	103.591
Aegithalos_concinnus	27.1488	101.265
Aegithalos_concinnus	29.974	103.003
Aegithalos_concinnus	29.6296	102.887
Aegithalos_concinnus	28.77	103.682
Aegithalos_concinnus	28.5293	103.479
Aegithalos_concinnus	29.6375	102.123
Aegithalos_concinnus	29.7293	102.068
Aegithalos_concinnus	30.1177	103.702
Aegithalos_concinnus	30.0735	102.98
Aegithalos_concinnus	26.5999	106.714
Aegithalos_concinnus	26.4407	106.678
Aegithalos_concinnus	24.829	98.773
Aegithalos_concinnus	25.7516	98.705
Aegithalos_concinnus	24.9297	98.8891
Aegithalos_concinnus	25.0011	98.724
Aegithalos_concinnus	25.2406	98.7108
Aegithalos_concinnus	25.0439	102.623
Aegithalos_concinnus	26.5099	100.173
Aegithalos_concinnus	25.5226	100.283
Aegithalos_concinnus	28.4645	98.8165
Aegithalos_concinnus	25.3639	98.3496
Aegithalos_concinnus	27.6364	99.3598
Aegithalos_concinnus	24.9994	98.5628
Aegithalos_concinnus	24.0047	101.491
Aegithalos_concinnus	26.6418	100.179
Aegithalos_concinnus	25.6372	100.12
Aegithalos_concinnus	24.0132	101.544
Aegithalos_concinnus	27.6105	99.4016
Aegithalos_concinnus	22.6229	100.879
Aegithalos_concinnus	24.9951	101.417
Aegithalos_concinnus	26.865	99.9655
Aegithalos_concinnus	25.0948	102.488
Aegithalos_concinnus	25.8579	100.074
Aegithalos_concinnus	25.093	101.53
Aegithalos_concinnus	25.722	100.109
Aegithalos_concinnus	34.105	107.899
Aegithalos_concinnus	33.1743	107.012
Aegithalos_concinnus	33.1613	107.658
Aegithalos_concinnus	33.6965	107.922
Aegithalos_concinnus	34.2388	108.942
Aegithalos_concinnus	33.5235	107.76
Aegithalos_concinnus	22.4237	114.186
Aegithalos_concinnus	27.3027	92.4109
Aegithalos_concinnus	29.3973	79.4449
Aegithalos_concinnus	27.5387	96.4416
Aegithalos_concinnus	27.1065	92.3959
Aegithalos_concinnus	27.1571	92.4611
Aegithalos_concinnus	32.2417	76.3205
Aegithalos_concinnus	32.2114	76.3719
Aegithalos_concinnus	32.1709	76.4084
Aegithalos_concinnus	31.6382	77.429
Aegithalos_concinnus	31.7936	77.7008
Aegithalos_concinnus	31.995	77.1409
Aegithalos_concinnus	31.6749	77.4875
Aegithalos_concinnus	31.1044	77.1728
Aegithalos_concinnus	31.1119	77.2351
Aegithalos_concinnus	31.2484	77.4959
Aegithalos_concinnus	31.507	77.7962
Aegithalos_concinnus	30.977	77.1807
Aegithalos_concinnus	30.9008	76.9605
Aegithalos_concinnus	30.853	77.0026
Aegithalos_concinnus	27.3017	88.2554
Aegithalos_concinnus	27.2568	88.1415
Aegithalos_concinnus	29.5652	79.1099
Aegithalos_concinnus	29.7253	79.7497
Aegithalos_concinnus	30.4078	78.0979
Aegithalos_concinnus	29.3523	79.5277
Aegithalos_concinnus	29.4173	79.1335
Aegithalos_concinnus	29.3309	79.3813
Aegithalos_concinnus	29.5332	78.9348
Aegithalos_concinnus	29.5864	78.862
Aegithalos_concinnus	29.6924	78.5235
Aegithalos_concinnus	29.7848	78.6254
Aegithalos_concinnus	29.5852	78.6839
Aegithalos_concinnus	30.0501	80.2441
Aegithalos_concinnus	27.0788	88.0216
Aegithalos_concinnus	27.15	88.03
Aegithalos_concinnus	27.0799	88.0678
Aegithalos_concinnus	27.1581	88.6018
Aegithalos_concinnus	26.9946	88.2855
Aegithalos_concinnus	27.0905	88.661
Aegithalos_concinnus	27.014	88.1966
Aegithalos_concinnus	26.7728	89.583
Aegithalos_concinnus	30.6784	77.269
Aegithalos_concinnus	30.849	77.0564
Aegithalos_concinnus	28.1366	96.9947
Aegithalos_concinnus	27.2058	96.9818
Aegithalos_concinnus	27.2559	93.127
Aegithalos_concinnus	28.2462	95.8842
Aegithalos_concinnus	28.1893	95.8061
Aegithalos_concinnus	27.92	96.3403
Aegithalos_concinnus	27.9559	96.389
Aegithalos_concinnus	27.7079	91.7305
Aegithalos_concinnus	28.7321	94.884
Aegithalos_concinnus	27.3341	92.2609
Aegithalos_concinnus	27.4936	92.1065
Aegithalos_concinnus	27.1427	92.5564
Aegithalos_concinnus	27.4074	92.2798
Aegithalos_concinnus	27.2793	92.2261
Aegithalos_concinnus	27.0399	92.416
Aegithalos_concinnus	27.3541	92.1355
Aegithalos_concinnus	27.3718	94.1089
Aegithalos_concinnus	27.7789	95.6423
Aegithalos_concinnus	32.5348	75.9824
Aegithalos_concinnus	32.1379	76.4542
Aegithalos_concinnus	31.427	78.2628
Aegithalos_concinnus	32.251	77.1822
Aegithalos_concinnus	32.0093	77.311
Aegithalos_concinnus	32.1135	77.1634
Aegithalos_concinnus	31.7631	77.3799
Aegithalos_concinnus	31.7728	77.3033
Aegithalos_concinnus	32.0093	76.9137
Aegithalos_concinnus	31.5261	76.9254
Aegithalos_concinnus	31.8093	77.1738
Aegithalos_concinnus	32.0316	76.7162
Aegithalos_concinnus	32.041	76.8425
Aegithalos_concinnus	31.3183	78.0115
Aegithalos_concinnus	31.238	77.5535
Aegithalos_concinnus	31.3044	77.478
Aegithalos_concinnus	31.1849	77.1828
Aegithalos_concinnus	30.8466	77.453
Aegithalos_concinnus	33.2788	76.2002
Aegithalos_concinnus	33.7394	74.0135
Aegithalos_concinnus	33.0125	74.9096
Aegithalos_concinnus	23.6576	93.2793
Aegithalos_concinnus	25.853	94.8196
Aegithalos_concinnus	25.8109	94.9478
Aegithalos_concinnus	25.6539	94.0222
Aegithalos_concinnus	25.5872	94.3746
Aegithalos_concinnus	27.2898	88.5579
Aegithalos_concinnus	27.3157	88.6143
Aegithalos_concinnus	27.3614	88.5735
Aegithalos_concinnus	27.227	88.7395
Aegithalos_concinnus	27.4693	88.532
Aegithalos_concinnus	27.6446	88.7283
Aegithalos_concinnus	27.4246	88.5852
Aegithalos_concinnus	27.7	88.8
Aegithalos_concinnus	27.5312	88.5938
Aegithalos_concinnus	27.3052	88.3649
Aegithalos_concinnus	27.3494	88.1884
Aegithalos_concinnus	27.1432	88.1041
Aegithalos_concinnus	27.3995	88.212
Aegithalos_concinnus	27.3	88.3
Aegithalos_concinnus	27.462	88.1711
Aegithalos_concinnus	29.6434	79.4357
Aegithalos_concinnus	29.5378	79.1614
Aegithalos_concinnus	29.6355	79.667
Aegithalos_concinnus	29.8073	80.0244
Aegithalos_concinnus	30.4662	79.22
Aegithalos_concinnus	30.465	79.8283
Aegithalos_concinnus	30.4631	79.2676
Aegithalos_concinnus	30.3322	79.3189
Aegithalos_concinnus	30.6212	79.5594
Aegithalos_concinnus	30.4584	78.0744
Aegithalos_concinnus	30.3182	78.0374
Aegithalos_concinnus	30.4417	78.2178
Aegithalos_concinnus	30.701	77.8679
Aegithalos_concinnus	30.4544	78.1506
Aegithalos_concinnus	30.4587	78.023
Aegithalos_concinnus	30.7866	77.8294
Aegithalos_concinnus	29.4431	79.5519
Aegithalos_concinnus	29.4882	79.2747
Aegithalos_concinnus	29.4729	79.6488
Aegithalos_concinnus	29.4587	79.39
Aegithalos_concinnus	29.3992	79.2183
Aegithalos_concinnus	29.3689	79.573
Aegithalos_concinnus	29.2795	79.581
Aegithalos_concinnus	29.5318	78.7745
Aegithalos_concinnus	29.9501	78.7987
Aegithalos_concinnus	30.0308	78.2746
Aegithalos_concinnus	30.483	79.1326
Aegithalos_concinnus	30.1736	78.3145
Aegithalos_concinnus	30.1088	78.4394
Aegithalos_concinnus	30.4124	78.3444
Aegithalos_concinnus	30.5762	78.1489
Aegithalos_concinnus	30.73	78.45
Aegithalos_concinnus	30.8645	78.5619
Aegithalos_concinnus	30.8179	78.6186
Aegithalos_concinnus	26.9009	88.513
Aegithalos_concinnus	27.0547	88.2554
Aegithalos_concinnus	27.0822	88.1827
Aegithalos_concinnus	27.0459	88.3828
Aegithalos_concinnus	27.06	88.7
Aegithalos_concinnus	26.9945	88.6975
Aegithalos_concinnus	21.4222	93.8376
Aegithalos_concinnus	21.2366	93.9094
Aegithalos_concinnus	21.4379	93.7874
Aegithalos_concinnus	20.6486	96.5681
Aegithalos_concinnus	20.6454	96.5114
Aegithalos_concinnus	20.5977	96.5298
Aegithalos_concinnus	27.763	85.2683
Aegithalos_concinnus	27.5719	85.4066
Aegithalos_concinnus	28.1223	85.3439
Aegithalos_concinnus	27.8038	85.3948
Aegithalos_concinnus	27.6927	85.5205
Aegithalos_concinnus	28.154	85.4002
Aegithalos_concinnus	28.2124	85.5071
Aegithalos_concinnus	27.4847	84.5409
Aegithalos_concinnus	27.6585	85.2454
Aegithalos_concinnus	28.4042	83.6996
Aegithalos_concinnus	28.8174	83.8711
Aegithalos_concinnus	28.5011	83.8987
Aegithalos_concinnus	26.6659	87.0014
Aegithalos_concinnus	27.7067	85.3499
Aegithalos_concinnus	28.0145	85.1796
Aegithalos_concinnus	27.6085	85.3535
Aegithalos_concinnus	27.857	85.6645
Aegithalos_concinnus	27.5	85.25
Aegithalos_concinnus	28.1151	85.537
Aegithalos_concinnus	27.6169	85.5504
Aegithalos_concinnus	28.1537	85.448
Aegithalos_concinnus	28.0308	85.6964
Aegithalos_concinnus	28.2176	85.5849
Aegithalos_concinnus	27.6539	85.4244
Aegithalos_concinnus	27.7415	84.5967
Aegithalos_concinnus	28.7242	83.6707
Aegithalos_concinnus	28.6177	83.631
Aegithalos_concinnus	28.5004	83.6545
Aegithalos_concinnus	28.9613	80.1827
Aegithalos_concinnus	28.3745	83.8289
Aegithalos_concinnus	28.3129	83.6689
Aegithalos_concinnus	27.735	84.111
Aegithalos_concinnus	28.7149	83.7708
Aegithalos_concinnus	29.1761	82.9409
Aegithalos_concinnus	28.3071	83.8374
Aegithalos_concinnus	28.7947	83.9375
Aegithalos_concinnus	28.3659	83.7397
Aegithalos_concinnus	28.3061	83.7723
Aegithalos_concinnus	27.8397	86.7563
Aegithalos_concinnus	27.5925	86.5496
Aegithalos_concinnus	27.1054	87.9456
Aegithalos_concinnus	27.766	86.722
Aegithalos_concinnus	27.0197	87.9824
Aegithalos_concinnus	33.9003	73.388
Aegithalos_concinnus	33.7354	73.1274
Aegithalos_concinnus	33.7863	73.1404
Aegithalos_concinnus	23.0568	120.723
Aegithalos_concinnus	23.3372	121.222
Aegithalos_concinnus	23.4424	120.739
Aegithalos_concinnus	23.6617	120.808
Aegithalos_concinnus	24.0964	121.179
Aegithalos_concinnus	24.188	121.41
Aegithalos_concinnus	24.2348	120.954
Aegithalos_concinnus	24.3699	121.341
Aegithalos_concinnus	24.5053	121.116
Aegithalos_concinnus	24.8803	121.495
Aegithalos_concinnus	24.1588	121.622
Aegithalos_concinnus	24.611	121.527
Aegithalos_concinnus	23.4757	120.917
Aegithalos_concinnus	25.9711	119.939
Aegithalos_concinnus	23.8549	120.838
Aegithalos_concinnus	23.17	121.041
Aegithalos_concinnus	23.3221	120.488
Aegithalos_concinnus	24.7069	121.116
Aegithalos_concinnus	26.1536	119.943
Aegithalos_concinnus	22.7245	120.784
Aegithalos_concinnus	18.5443	98.523
Aegithalos_concinnus	19.9923	99.1462
Aegithalos_concinnus	18.8235	98.8909
Aegithalos_concinnus	20.1243	99.1588
Aegithalos_concinnus	20.083	99.098
Aegithalos_concinnus	19.2005	101.081
Aegithalos_concinnus	20.1037	99.2629
Aegithalos_concinnus	20.0793	99.1521
Aegithalos_concinnus	19.7492	99.276
Aegithalos_concinnus	11.9362	108.381
Aegithalos_concinnus	12.0465	108.434
Aegithalos_concinnus	11.4527	108.068
Aegithalos_concinnus	11.9	108.437
Aegithalos_concinnus	22.3209	103.783
Aegithalos_concinnus	22.334	103.847
Aegithalos_concinnus	11.4232	107.428
Aegithalos_concinnus	21.4598	105.642
Aegithalos_concinnus	16.1949	107.863
Aegithalos_concinnus	15.2244	107.719
Aegithalos_concinnus	14.6718	108.292
Aegithalos_concinnus	14.6	108.291
Aegithalos_concinnus	22.3064	103.888
Aegithalos_concinnus	11.2712	108.036
Aegithalos_concinnus	11.542	108.096
Aegithalos_concinnus	12.7	107.718
Aegithalos_concinnus	14.7921	108.213
Aegithalos_concinnus	11.8532	108.55
Aegithalos_concinnus	11.5624	108.218
Aegithalos_concinnus	14.6937	108.245
Aegithalos_concinnus	28.6778	121.454
Aegithalos_concinnus	30.3591	114.293
Aegithalos_concinnus	24.7313	110.484
Aegithalos_concinnus	24.9744	112.889
Aegithalos_concinnus	28.1879	112.936
Aegithalos_concinnus	23.1866	113.363
Aegithalos_concinnus	29.5705	106.505
Aegithalos_concinnus	25.7283	110.092
Aegithalos_concinnus	30.5448	114.421
Aegithalos_concinnus	29.6281	106.501
Aegithalos_concinnus	31.075	112.899
Aegithalos_concinnus	26.5106	117.386
Aegithalos_concinnus	24.6554	104.87
Aegithalos_concinnus	31.0597	110.946
Aegithalos_concinnus	26.6264	106.772
Aegithalos_concinnus	27.8132	117.83
Aegithalos_concinnus	29.2057	110.458
Aegithalos_concinnus	31.5661	105.968
Aegithalos_concinnus	25.3805	107.917
Aegithalos_concinnus	24.8635	118.125
Aegithalos_concinnus	26.0654	117.57
Aegithalos_concinnus	23.1547	112.528
Aegithalos_concinnus	28.529	106.804
Aegithalos_concinnus	33.076	103.859
Aegithalos_concinnus	29.3071	104.787
Aegithalos_concinnus	29.6914	102.845
Aegithalos_concinnus	31.8253	109.002
Aegithalos_concinnus	29.8369	106.397
Aegithalos_concinnus	31.5693	107.106
Aegithalos_concinnus	26.667	112.881
Aegithalos_concinnus	23.2224	113.422
Aegithalos_concinnus	27.6118	114.34
Aegithalos_concinnus	27.4579	114.165
Aegithalos_concinnus	23.7194	113.735
Aegithalos_concinnus	23.4619	111.909
Aegithalos_concinnus	26.6419	106.631
Aegithalos_concinnus	31.8857	111.266

## Sheet: Alcippe_morrisonia
Species	Lontitude	Lantitiude
Alcippe_morrisonia	106.15	17.4817
Alcippe_morrisonia	105.072	18.3045
Alcippe_morrisonia	98.5283	18.5039
Alcippe_morrisonia	98.5283	18.5039
Alcippe_morrisonia	98.5106	18.5083
Alcippe_morrisonia	98.5071	18.5085
Alcippe_morrisonia	98.4682	18.5149
Alcippe_morrisonia	98.5142	18.5161
Alcippe_morrisonia	98.5142	18.5161
Alcippe_morrisonia	98.6371	18.5227
Alcippe_morrisonia	98.6371	18.5227
Alcippe_morrisonia	98.5024	18.524
Alcippe_morrisonia	98.5024	18.524
Alcippe_morrisonia	98.6518	18.5253
Alcippe_morrisonia	98.4978	18.5257
Alcippe_morrisonia	98.4977	18.5257
Alcippe_morrisonia	98.4993	18.526
Alcippe_morrisonia	98.6508	18.5264
Alcippe_morrisonia	98.6509	18.5264
Alcippe_morrisonia	98.4967	18.5289
Alcippe_morrisonia	98.5223	18.5362
Alcippe_morrisonia	98.5223	18.5362
Alcippe_morrisonia	98.5234	18.5396
Alcippe_morrisonia	98.5234	18.5396
Alcippe_morrisonia	98.5995	18.5412
Alcippe_morrisonia	98.5995	18.5412
Alcippe_morrisonia	98.5288	18.5415
Alcippe_morrisonia	98.5235	18.542
Alcippe_morrisonia	98.523	18.5443
Alcippe_morrisonia	98.523	18.5443
Alcippe_morrisonia	98.4814	18.5518
Alcippe_morrisonia	98.4814	18.5518
Alcippe_morrisonia	98.4796	18.5524
Alcippe_morrisonia	98.4935	18.5545
Alcippe_morrisonia	98.4935	18.5545
Alcippe_morrisonia	98.4829	18.5572
Alcippe_morrisonia	98.4829	18.5572
Alcippe_morrisonia	98.5199	18.559
Alcippe_morrisonia	98.4846	18.5701
Alcippe_morrisonia	98.4846	18.5701
Alcippe_morrisonia	98.5188	18.5725
Alcippe_morrisonia	98.4833	18.5798
Alcippe_morrisonia	98.4826	18.5817
Alcippe_morrisonia	98.4826	18.5817
Alcippe_morrisonia	98.4833	18.5833
Alcippe_morrisonia	98.4853	18.5889
Alcippe_morrisonia	98.4839	18.589
Alcippe_morrisonia	98.4838	18.589
Alcippe_morrisonia	98.4854	18.589
Alcippe_morrisonia	98.4853	18.5891
Alcippe_morrisonia	98.4874	18.5891
Alcippe_morrisonia	98.5056	18.6217
Alcippe_morrisonia	109.904	18.6752
Alcippe_morrisonia	108.867	18.7402
Alcippe_morrisonia	108.844	18.7453
Alcippe_morrisonia	98.8307	18.7833
Alcippe_morrisonia	98.9218	18.8052
Alcippe_morrisonia	98.9218	18.8052
Alcippe_morrisonia	98.8912	18.8205
Alcippe_morrisonia	98.8912	18.8205
Alcippe_morrisonia	98.8917	18.8236
Alcippe_morrisonia	98.8878	18.8327
Alcippe_morrisonia	98.8878	18.8327
Alcippe_morrisonia	98.855	18.9167
Alcippe_morrisonia	98.855	18.9167
Alcippe_morrisonia	109.369	18.9972
Alcippe_morrisonia	109.149	19.0527
Alcippe_morrisonia	101.115	19.1785
Alcippe_morrisonia	101.115	19.1785
Alcippe_morrisonia	101.077	19.1997
Alcippe_morrisonia	101.077	19.1997
Alcippe_morrisonia	103.417	19.2833
Alcippe_morrisonia	98.8353	19.3743
Alcippe_morrisonia	98.8353	19.3743
Alcippe_morrisonia	98.8954	19.3913
Alcippe_morrisonia	98.8954	19.3913
Alcippe_morrisonia	98.8774	19.3938
Alcippe_morrisonia	98.8766	19.3939
Alcippe_morrisonia	98.8766	19.3939
Alcippe_morrisonia	98.8917	19.3956
Alcippe_morrisonia	98.9212	19.4036
Alcippe_morrisonia	103.197	19.4461
Alcippe_morrisonia	99.0446	19.4623
Alcippe_morrisonia	99.0446	19.4623
Alcippe_morrisonia	103.983	19.4833
Alcippe_morrisonia	103.25	19.5333
Alcippe_morrisonia	99	19.7667
Alcippe_morrisonia	99.0489	19.8369
Alcippe_morrisonia	99.0479	19.8418
Alcippe_morrisonia	99.0481	19.8603
Alcippe_morrisonia	99.0536	19.873
Alcippe_morrisonia	99.0536	19.8747
Alcippe_morrisonia	99.0528	19.8754
Alcippe_morrisonia	99.0465	19.8822
Alcippe_morrisonia	99.0465	19.8822
Alcippe_morrisonia	99.0469	19.8826
Alcippe_morrisonia	105.277	19.8885
Alcippe_morrisonia	99.0411	19.9008
Alcippe_morrisonia	99.0434	19.9103
Alcippe_morrisonia	99.0435	19.9103
Alcippe_morrisonia	99.1222	19.9263
Alcippe_morrisonia	99.1222	19.9263
Alcippe_morrisonia	99.1521	20.0793
Alcippe_morrisonia	99.1521	20.0793
Alcippe_morrisonia	99.098	20.083
Alcippe_morrisonia	99.2629	20.1037
Alcippe_morrisonia	99.1989	20.115
Alcippe_morrisonia	99.1588	20.1243
Alcippe_morrisonia	99.18	20.1247
Alcippe_morrisonia	99.1607	20.1273
Alcippe_morrisonia	105.593	20.3509
Alcippe_morrisonia	105.593	20.3509
Alcippe_morrisonia	96.5298	20.5962
Alcippe_morrisonia	96.5561	20.6225
Alcippe_morrisonia	96.5114	20.6454
Alcippe_morrisonia	96.5114	20.6454
Alcippe_morrisonia	96.5681	20.6486
Alcippe_morrisonia	105.641	21.4583
Alcippe_morrisonia	105.642	21.4598
Alcippe_morrisonia	105.642	21.4598
Alcippe_morrisonia	105.644	21.4611
Alcippe_morrisonia	105.647	21.4631
Alcippe_morrisonia	105.647	21.4631
Alcippe_morrisonia	105.633	21.4833
Alcippe_morrisonia	111.444	21.6913
Alcippe_morrisonia	107.909	21.9066
Alcippe_morrisonia	101.268	21.92
Alcippe_morrisonia	111.426	21.9413
Alcippe_morrisonia	120.823	21.9533
Alcippe_morrisonia	106.75	22.1223
Alcippe_morrisonia	109.365	22.1478
Alcippe_morrisonia	105.836	22.1486
Alcippe_morrisonia	120.853	22.223
Alcippe_morrisonia	112.926	22.2326
Alcippe_morrisonia	107.511	22.2743
Alcippe_morrisonia	114.17	22.3003
Alcippe_morrisonia	114.17	22.3003
Alcippe_morrisonia	103.775	22.3033
Alcippe_morrisonia	102.833	22.3333
Alcippe_morrisonia	103.762	22.3367
Alcippe_morrisonia	103.762	22.3367
Alcippe_morrisonia	103.845	22.3375
Alcippe_morrisonia	114.103	22.42
Alcippe_morrisonia	114.186	22.4237
Alcippe_morrisonia	114.182	22.4239
Alcippe_morrisonia	114.184	22.4244
Alcippe_morrisonia	114.184	22.4244
Alcippe_morrisonia	114.184	22.4258
Alcippe_morrisonia	114.181	22.4258
Alcippe_morrisonia	114.181	22.4258
Alcippe_morrisonia	114.181	22.426
Alcippe_morrisonia	114.183	22.4315
Alcippe_morrisonia	114.183	22.4317
Alcippe_morrisonia	114.183	22.4317
Alcippe_morrisonia	114.186	22.4326
Alcippe_morrisonia	106.961	22.4673
Alcippe_morrisonia	114.049	22.4954
Alcippe_morrisonia	114.153	22.51
Alcippe_morrisonia	120.695	22.5582
Alcippe_morrisonia	114.213	22.5844
Alcippe_morrisonia	100.879	22.6229
Alcippe_morrisonia	120.345	22.6632
Alcippe_morrisonia	120.728	22.751
Alcippe_morrisonia	108.34	22.7532
Alcippe_morrisonia	107.745	22.8531
Alcippe_morrisonia	110.282	22.8552
Alcippe_morrisonia	121.177	22.8757
Alcippe_morrisonia	120.542	22.8936
Alcippe_morrisonia	114.747	22.9605
Alcippe_morrisonia	120.938	23.0022
Alcippe_morrisonia	106.658	23.021
Alcippe_morrisonia	120.755	23.0688
Alcippe_morrisonia	120.351	23.0824
Alcippe_morrisonia	114.819	23.1242
Alcippe_morrisonia	112.552	23.1644
Alcippe_morrisonia	112.553	23.1747
Alcippe_morrisonia	111.407	23.2144
Alcippe_morrisonia	120.544	23.2195
Alcippe_morrisonia	113.42	23.2233
Alcippe_morrisonia	115.946	23.255
Alcippe_morrisonia	120.898	23.2855
Alcippe_morrisonia	114	23.2995
Alcippe_morrisonia	114.385	23.3324
Alcippe_morrisonia	121.222	23.3372
Alcippe_morrisonia	103.4	23.3667
Alcippe_morrisonia	108.477	23.4041
Alcippe_morrisonia	120.652	23.4048
Alcippe_morrisonia	111.909	23.4618
Alcippe_morrisonia	111.909	23.4619
Alcippe_morrisonia	120.468	23.483
Alcippe_morrisonia	111.32	23.4845
Alcippe_morrisonia	115.967	23.5042
Alcippe_morrisonia	120.918	23.567
Alcippe_morrisonia	113.77	23.5695
Alcippe_morrisonia	112.833	23.5733
Alcippe_morrisonia	120.657	23.6253
Alcippe_morrisonia	113.885	23.634
Alcippe_morrisonia	113.918	23.6721
Alcippe_morrisonia	99.7056	23.6923
Alcippe_morrisonia	99.7057	23.6923
Alcippe_morrisonia	99.7041	23.6932
Alcippe_morrisonia	99.7048	23.6936
Alcippe_morrisonia	99.8243	23.7017
Alcippe_morrisonia	99.8215	23.7087
Alcippe_morrisonia	114.631	23.7707
Alcippe_morrisonia	120.649	23.8153
Alcippe_morrisonia	114.498	23.8195
Alcippe_morrisonia	116.741	23.849
Alcippe_morrisonia	120.891	23.877
Alcippe_morrisonia	100.305	23.9173
Alcippe_morrisonia	121.508	23.9222
Alcippe_morrisonia	100.305	23.9331
Alcippe_morrisonia	106.393	23.9446
Alcippe_morrisonia	113.563	23.9675
Alcippe_morrisonia	101.476	23.9808
Alcippe_morrisonia	100.275	23.9907
Alcippe_morrisonia	100.275	23.9907
Alcippe_morrisonia	97.7559	24.0277
Alcippe_morrisonia	97.7559	24.0277
Alcippe_morrisonia	120.845	24.0603
Alcippe_morrisonia	120.573	24.0677
Alcippe_morrisonia	114.172	24.0828
Alcippe_morrisonia	121.028	24.0878
Alcippe_morrisonia	110.185	24.1277
Alcippe_morrisonia	121.34	24.1874
Alcippe_morrisonia	105.292	24.1965
Alcippe_morrisonia	120.833	24.2468
Alcippe_morrisonia	121.742	24.2718
Alcippe_morrisonia	114.512	24.2721
Alcippe_morrisonia	121.038	24.2959
Alcippe_morrisonia	98.7827	24.2969
Alcippe_morrisonia	98.7826	24.2993
Alcippe_morrisonia	107.1	24.3072
Alcippe_morrisonia	109.494	24.3477
Alcippe_morrisonia	97.8331	24.368
Alcippe_morrisonia	121.272	24.3891
Alcippe_morrisonia	116.343	24.4151
Alcippe_morrisonia	113.302	24.4278
Alcippe_morrisonia	109.387	24.4636
Alcippe_morrisonia	106.404	24.4817
Alcippe_morrisonia	113.397	24.5352
Alcippe_morrisonia	120.949	24.5402
Alcippe_morrisonia	120.711	24.5427
Alcippe_morrisonia	100.118	24.5689
Alcippe_morrisonia	98.7603	24.58
Alcippe_morrisonia	98.6593	24.58
Alcippe_morrisonia	117.902	24.6133
Alcippe_morrisonia	97.6226	24.6378
Alcippe_morrisonia	121.319	24.6573
Alcippe_morrisonia	104.924	24.6583
Alcippe_morrisonia	115.926	24.6739
Alcippe_morrisonia	121.652	24.6932
Alcippe_morrisonia	114.149	24.7018
Alcippe_morrisonia	109.658	24.7406
Alcippe_morrisonia	110.428	24.7817
Alcippe_morrisonia	110.504	24.7892
Alcippe_morrisonia	98.7793	24.8195
Alcippe_morrisonia	98.7806	24.8196
Alcippe_morrisonia	98.7797	24.8197
Alcippe_morrisonia	98.7675	24.829
Alcippe_morrisonia	98.773	24.829
Alcippe_morrisonia	98.7663	24.8297
Alcippe_morrisonia	106.204	24.836
Alcippe_morrisonia	121.088	24.8372
Alcippe_morrisonia	98.7589	24.8373
Alcippe_morrisonia	114.398	24.8416
Alcippe_morrisonia	121.303	24.8431
Alcippe_morrisonia	98.7394	24.8541
Alcippe_morrisonia	98.7603	24.8556
Alcippe_morrisonia	98.7603	24.8556
Alcippe_morrisonia	98.7603	24.8563
Alcippe_morrisonia	98.7598	24.8563
Alcippe_morrisonia	121.539	24.8998
Alcippe_morrisonia	117.421	24.907
Alcippe_morrisonia	117.216	24.9081
Alcippe_morrisonia	113.052	24.9088
Alcippe_morrisonia	117.506	24.9245
Alcippe_morrisonia	98.8891	24.9297
Alcippe_morrisonia	98.8891	24.9297
Alcippe_morrisonia	99.2494	24.9645
Alcippe_morrisonia	99.2494	24.9645
Alcippe_morrisonia	112.998	24.9674
Alcippe_morrisonia	112.998	24.9674
Alcippe_morrisonia	102.626	24.9737
Alcippe_morrisonia	102.626	24.9737
Alcippe_morrisonia	112.888	24.9761
Alcippe_morrisonia	110.456	24.9839
Alcippe_morrisonia	112.856	24.988
Alcippe_morrisonia	97.7533	24.9914
Alcippe_morrisonia	112.997	24.9951
Alcippe_morrisonia	112.997	24.9951
Alcippe_morrisonia	101.417	24.9951
Alcippe_morrisonia	98.5628	24.9994
Alcippe_morrisonia	98.5628	24.9994
Alcippe_morrisonia	98.6597	25.009
Alcippe_morrisonia	121.924	25.019
Alcippe_morrisonia	117.644	25.0299
Alcippe_morrisonia	113.755	25.0371
Alcippe_morrisonia	121.634	25.0797
Alcippe_morrisonia	102.488	25.0948
Alcippe_morrisonia	121.431	25.1033
Alcippe_morrisonia	117.545	25.1097
Alcippe_morrisonia	108.679	25.2016
Alcippe_morrisonia	113.868	25.2109
Alcippe_morrisonia	113.451	25.2247
Alcippe_morrisonia	98.7108	25.2406
Alcippe_morrisonia	98.7987	25.2804
Alcippe_morrisonia	98.7994	25.2854
Alcippe_morrisonia	108.079	25.2854
Alcippe_morrisonia	121.546	25.2862
Alcippe_morrisonia	98.7864	25.2988
Alcippe_morrisonia	98.7864	25.2988
Alcippe_morrisonia	98.7873	25.2997
Alcippe_morrisonia	98.7873	25.2997
Alcippe_morrisonia	98.7877	25.3004
Alcippe_morrisonia	98.7846	25.3035
Alcippe_morrisonia	98.7846	25.3035
Alcippe_morrisonia	98.802	25.304
Alcippe_morrisonia	98.7804	25.306
Alcippe_morrisonia	98.7793	25.3068
Alcippe_morrisonia	114.344	25.3298
Alcippe_morrisonia	98.3496	25.3639
Alcippe_morrisonia	98.3496	25.3639
Alcippe_morrisonia	109.945	25.56
Alcippe_morrisonia	98.6583	25.5788
Alcippe_morrisonia	98.7603	25.5788
Alcippe_morrisonia	98.6583	25.5788
Alcippe_morrisonia	118.182	25.6344
Alcippe_morrisonia	100.12	25.6372
Alcippe_morrisonia	100.12	25.6372
Alcippe_morrisonia	109.694	25.6711
Alcippe_morrisonia	119.22	25.6724
Alcippe_morrisonia	119.271	25.694
Alcippe_morrisonia	109.864	25.7246
Alcippe_morrisonia	98.705	25.7516
Alcippe_morrisonia	119.299	25.7636
Alcippe_morrisonia	98.6267	25.7853
Alcippe_morrisonia	98.6269	25.7855
Alcippe_morrisonia	98.6148	25.7857
Alcippe_morrisonia	98.6269	25.7858
Alcippe_morrisonia	98.6272	25.7859
Alcippe_morrisonia	119.297	25.8606
Alcippe_morrisonia	110.493	25.881
Alcippe_morrisonia	117.496	25.888
Alcippe_morrisonia	98.6825	25.9729
Alcippe_morrisonia	113.719	25.9754
Alcippe_morrisonia	98.6598	25.9931
Alcippe_morrisonia	98.6569	25.9943
Alcippe_morrisonia	98.6593	26.008
Alcippe_morrisonia	98.6593	26.008
Alcippe_morrisonia	107.072	26.0237
Alcippe_morrisonia	98.6186	26.062
Alcippe_morrisonia	119.292	26.149
Alcippe_morrisonia	119.292	26.149
Alcippe_morrisonia	119.3	26.1512
Alcippe_morrisonia	119.287	26.1548
Alcippe_morrisonia	119.278	26.1715
Alcippe_morrisonia	107.176	26.191
Alcippe_morrisonia	108.21	26.3896
Alcippe_morrisonia	111.03	26.4167
Alcippe_morrisonia	117.296	26.5078
Alcippe_morrisonia	118.167	26.6333
Alcippe_morrisonia	118.124	26.6931
Alcippe_morrisonia	102.013	26.8919
Alcippe_morrisonia	120.34	26.9659
Alcippe_morrisonia	107.643	26.9757
Alcippe_morrisonia	117.076	27.0068
Alcippe_morrisonia	117.074	27.007
Alcippe_morrisonia	117.075	27.019
Alcippe_morrisonia	117.083	27.0258
Alcippe_morrisonia	118.138	27.0428
Alcippe_morrisonia	108.063	27.1119
Alcippe_morrisonia	101.905	27.1139
Alcippe_morrisonia	97.8643	27.2899
Alcippe_morrisonia	97.8643	27.2899
Alcippe_morrisonia	97.8947	27.3722
Alcippe_morrisonia	97.8947	27.3722
Alcippe_morrisonia	97.6689	27.4267
Alcippe_morrisonia	97.6689	27.4267
Alcippe_morrisonia	97.9185	27.4413
Alcippe_morrisonia	97.9185	27.4413
Alcippe_morrisonia	97.7942	27.503
Alcippe_morrisonia	110.531	27.5983
Alcippe_morrisonia	117.973	27.6469
Alcippe_morrisonia	99.5241	27.656
Alcippe_morrisonia	119.735	27.663
Alcippe_morrisonia	117.3	27.6667
Alcippe_morrisonia	118.02	27.737
Alcippe_morrisonia	118.02	27.737
Alcippe_morrisonia	117.686	27.7462
Alcippe_morrisonia	97.8197	27.7467
Alcippe_morrisonia	97.8197	27.7467
Alcippe_morrisonia	108.646	27.9076
Alcippe_morrisonia	108.644	27.9113
Alcippe_morrisonia	119.209	27.9329
Alcippe_morrisonia	120.482	28.023
Alcippe_morrisonia	105.787	28.1151
Alcippe_morrisonia	107.199	28.2399
Alcippe_morrisonia	119.293	28.2987
Alcippe_morrisonia	119.298	28.2992
Alcippe_morrisonia	119.134	28.3504
Alcippe_morrisonia	121.092	28.3592
Alcippe_morrisonia	114.117	28.4167
Alcippe_morrisonia	114.117	28.4167
Alcippe_morrisonia	114.079	28.4207
Alcippe_morrisonia	106.025	28.4429
Alcippe_morrisonia	110.371	28.4563
Alcippe_morrisonia	111.031	28.4837
Alcippe_morrisonia	119.921	28.4869
Alcippe_morrisonia	106.409	28.4978
Alcippe_morrisonia	119.16	28.5035
Alcippe_morrisonia	108.504	28.5629
Alcippe_morrisonia	121.059	28.6246
Alcippe_morrisonia	111.892	28.6336
Alcippe_morrisonia	121.018	28.6371
Alcippe_morrisonia	106.36	28.6493
Alcippe_morrisonia	106.13	28.6561
Alcippe_morrisonia	105.546	28.6962
Alcippe_morrisonia	119.655	28.815
Alcippe_morrisonia	104.037	28.8185
Alcippe_morrisonia	120.979	28.8338
Alcippe_morrisonia	106.965	28.9287
Alcippe_morrisonia	103.088	29.0174
Alcippe_morrisonia	107.163	29.031
Alcippe_morrisonia	119.957	29.0835
Alcippe_morrisonia	117.841	29.1689
Alcippe_morrisonia	113.964	29.1725
Alcippe_morrisonia	117.801	29.2347
Alcippe_morrisonia	117.801	29.2347
Alcippe_morrisonia	118.155	29.255
Alcippe_morrisonia	110.435	29.315
Alcippe_morrisonia	110.573	29.3504
Alcippe_morrisonia	110.573	29.3504
Alcippe_morrisonia	121.325	29.3821
Alcippe_morrisonia	121.097	29.3852
Alcippe_morrisonia	105.904	29.3896
Alcippe_morrisonia	114.657	29.3897
Alcippe_morrisonia	120.543	29.5211
Alcippe_morrisonia	103.377	29.5393
Alcippe_morrisonia	103.771	29.5437
Alcippe_morrisonia	103.733	29.5667
Alcippe_morrisonia	103.439	29.5702
Alcippe_morrisonia	103.417	29.5725
Alcippe_morrisonia	118.895	29.5865
Alcippe_morrisonia	103.725	29.6021
Alcippe_morrisonia	103.725	29.6021
Alcippe_morrisonia	103.442	29.6117
Alcippe_morrisonia	103.442	29.6117
Alcippe_morrisonia	102.944	29.6441
Alcippe_morrisonia	102.944	29.6441
Alcippe_morrisonia	109.828	29.6598
Alcippe_morrisonia	102.874	29.6613
Alcippe_morrisonia	103.05	29.6618
Alcippe_morrisonia	102.954	29.6677
Alcippe_morrisonia	106.3	29.6699
Alcippe_morrisonia	102.992	29.678
Alcippe_morrisonia	119.714	29.6975
Alcippe_morrisonia	114.25	29.703
Alcippe_morrisonia	120.042	29.7135
Alcippe_morrisonia	102.909	29.7525
Alcippe_morrisonia	102.909	29.7525
Alcippe_morrisonia	121.795	29.8098
Alcippe_morrisonia	106.397	29.8375
Alcippe_morrisonia	121.836	29.8506
Alcippe_morrisonia	110.751	29.97
Alcippe_morrisonia	111.516	29.9803
Alcippe_morrisonia	104.081	30.0016
Alcippe_morrisonia	110.683	30.0037
Alcippe_morrisonia	109.105	30.0276
Alcippe_morrisonia	120.07	30.0454
Alcippe_morrisonia	102.772	30.0484
Alcippe_morrisonia	122.053	30.051
Alcippe_morrisonia	119.946	30.0592
Alcippe_morrisonia	119.946	30.0592
Alcippe_morrisonia	110.623	30.0702
Alcippe_morrisonia	102.99	30.0721
Alcippe_morrisonia	118.185	30.0728
Alcippe_morrisonia	118.748	30.0883
Alcippe_morrisonia	119.009	30.1263
Alcippe_morrisonia	103.418	30.1599
Alcippe_morrisonia	119.986	30.1835
Alcippe_morrisonia	115.94	30.1854
Alcippe_morrisonia	119.993	30.1863
Alcippe_morrisonia	118.246	30.1989
Alcippe_morrisonia	120.026	30.205
Alcippe_morrisonia	103.923	30.2254
Alcippe_morrisonia	120.116	30.256
Alcippe_morrisonia	120.186	30.3638
Alcippe_morrisonia	120.186	30.3638
Alcippe_morrisonia	120.01	30.3676
Alcippe_morrisonia	109.38	30.3748
Alcippe_morrisonia	119.395	30.3864
Alcippe_morrisonia	119.44	30.4003
Alcippe_morrisonia	102.88	30.5649
Alcippe_morrisonia	109.725	30.5961
Alcippe_morrisonia	110.831	30.6052
Alcippe_morrisonia	103.172	30.6291
Alcippe_morrisonia	118.518	30.6408
Alcippe_morrisonia	103.584	30.67
Alcippe_morrisonia	111.283	30.7167
Alcippe_morrisonia	111.675	30.7843
Alcippe_morrisonia	103.533	30.8204
Alcippe_morrisonia	103.553	30.8437
Alcippe_morrisonia	103.553	30.8437
Alcippe_morrisonia	101.888	30.8769
Alcippe_morrisonia	103.574	30.8959
Alcippe_morrisonia	103.591	30.898
Alcippe_morrisonia	104.016	30.966
Alcippe_morrisonia	103.143	30.9952
Alcippe_morrisonia	103.613	31.0045
Alcippe_morrisonia	103.585	31.025
Alcippe_morrisonia	103.585	31.025
Alcippe_morrisonia	110.925	31.0662
Alcippe_morrisonia	115.777	31.1561
Alcippe_morrisonia	115.806	31.2003
Alcippe_morrisonia	116.325	31.2385
Alcippe_morrisonia	103.791	31.2534
Alcippe_morrisonia	110.49	31.3198
Alcippe_morrisonia	103.874	31.3803
Alcippe_morrisonia	104.135	31.4073
Alcippe_morrisonia	110.4	31.4675
Alcippe_morrisonia	104.77	31.4711
Alcippe_morrisonia	116.161	31.4789
Alcippe_morrisonia	106.04	31.7459
Alcippe_morrisonia	104.661	31.8375
Alcippe_morrisonia	102.325	31.8726
Alcippe_morrisonia	111.271	31.8897
Alcippe_morrisonia	104.483	31.9059
Alcippe_morrisonia	111.392	32.1796
Alcippe_morrisonia	104.764	32.5782
Alcippe_morrisonia	110.78	32.6841
Alcippe_morrisonia	103.236	33.6059
Alcippe_morrisonia	107.554	33.6482
Alcippe_morrisonia	107.554	33.6482
Alcippe_morrisonia	107.799	33.6488
Alcippe_morrisonia	107.799	33.6488
Alcippe_morrisonia	107.986	33.6759
Alcippe_morrisonia	107.986	33.6759
Alcippe_morrisonia	107.853	33.685
Alcippe_morrisonia	107.853	33.685
Alcippe_morrisonia	107.899	34.105

## Sheet: Cettia_fortipes
SCIENTIFIC NAME	LATITUDE	LONGITUDE
Cettia_fortipes	27.489	89.7563
Cettia_fortipes	27.5485	89.653
Cettia_fortipes	27.5066	89.753
Cettia_fortipes	27.5364	89.8671
Cettia_fortipes	27.5371	90.2021
Cettia_fortipes	27.5014	90.5062
Cettia_fortipes	27.5504	90.7572
Cettia_fortipes	27.1554	90.6934
Cettia_fortipes	27.2928	91.1475
Cettia_fortipes	27.3468	91.0311
Cettia_fortipes	27.3229	91.1305
Cettia_fortipes	27.3288	91.0811
Cettia_fortipes	26.8506	89.3957
Cettia_fortipes	27.4524	89.6844
Cettia_fortipes	27.5155	89.7703
Cettia_fortipes	27.5174	89.7684
Cettia_fortipes	27.5184	89.7682
Cettia_fortipes	27.6446	89.7834
Cettia_fortipes	27.5296	89.8764
Cettia_fortipes	27.4862	90.3385
Cettia_fortipes	27.5042	89.9557
Cettia_fortipes	27.4949	90.3165
Cettia_fortipes	27.0068	90.4414
Cettia_fortipes	27.0661	90.6413
Cettia_fortipes	26.953	90.5471
Cettia_fortipes	27.3785	90.5267
Cettia_fortipes	27.362	90.5363
Cettia_fortipes	27.3803	90.5246
Cettia_fortipes	27.3112	90.5995
Cettia_fortipes	27.3067	90.6083
Cettia_fortipes	27.5116	90.5486
Cettia_fortipes	27.4987	90.5067
Cettia_fortipes	27.369	90.5332
Cettia_fortipes	27.4509	90.4134
Cettia_fortipes	27.5085	90.5445
Cettia_fortipes	27.4983	90.506
Cettia_fortipes	27.504	90.494
Cettia_fortipes	27.4974	90.5067
Cettia_fortipes	27.4951	90.5088
Cettia_fortipes	27.2354	90.6762
Cettia_fortipes	27.4522	90.4466
Cettia_fortipes	27.5182	90.5933
Cettia_fortipes	27.4837	90.8368
Cettia_fortipes	27.4351	90.9643
Cettia_fortipes	27.1845	90.646
Cettia_fortipes	27.155	90.7703
Cettia_fortipes	27.1941	90.74
Cettia_fortipes	27.1765	90.655
Cettia_fortipes	27.2227	91.4136
Cettia_fortipes	27.1691	91.4536
Cettia_fortipes	27.1433	91.4866
Cettia_fortipes	27.1384	91.5717
Cettia_fortipes	27.332	91.5523
Cettia_fortipes	27.3346	91.5409
Cettia_fortipes	27.2755	91.1499
Cettia_fortipes	27.2608	91.1775
Cettia_fortipes	27.2839	91.1465
Cettia_fortipes	27.2937	91.1591
Cettia_fortipes	27.2522	91.4035
Cettia_fortipes	27.2835	91.3146
Cettia_fortipes	27.3226	91.0533
Cettia_fortipes	27.3018	91.3486
Cettia_fortipes	27.3016	91.1594
Cettia_fortipes	27.3263	91.0842
Cettia_fortipes	27.3093	91.14
Cettia_fortipes	27.3225	91.08
Cettia_fortipes	27.2954	91.4647
Cettia_fortipes	27.3279	91.0899
Cettia_fortipes	27.3345	91.106
Cettia_fortipes	27.0224	91.4639
Cettia_fortipes	26.8931	91.5058
Cettia_fortipes	26.8731	91.4667
Cettia_fortipes	26.9066	91.5264
Cettia_fortipes	26.9784	91.5271
Cettia_fortipes	26.8847	91.4962
Cettia_fortipes	26.9472	91.5395
Cettia_fortipes	26.8915	91.5024
Cettia_fortipes	26.8625	91.4756
Cettia_fortipes	26.93	91.546
Cettia_fortipes	26.9285	91.5575
Cettia_fortipes	26.9418	91.5563
Cettia_fortipes	26.9502	91.5451
Cettia_fortipes	26.9491	91.5399
Cettia_fortipes	26.9454	91.5481
Cettia_fortipes	26.9428	91.5546
Cettia_fortipes	26.8502	91.4723
Cettia_fortipes	26.9297	91.5467
Cettia_fortipes	26.8048	91.5044
Cettia_fortipes	27.7528	89.7639
Cettia_fortipes	27.7856	89.7281
Cettia_fortipes	27.7253	89.7542
Cettia_fortipes	32.0519	118.83
Cettia_fortipes	32.5817	121.007
Cettia_fortipes	32.8682	120.912
Cettia_fortipes	30.256	120.116
Cettia_fortipes	30.2462	120.127
Cettia_fortipes	30.3638	120.186
Cettia_fortipes	30.4058	119.424
Cettia_fortipes	30.2707	120.078
Cettia_fortipes	30.8987	120.078
Cettia_fortipes	30.2484	120.133
Cettia_fortipes	30.1846	119.473
Cettia_fortipes	30.3333	119.417
Cettia_fortipes	30.1145	118.158
Cettia_fortipes	31.8449	117.183
Cettia_fortipes	31.7145	117.01
Cettia_fortipes	26.149	119.292
Cettia_fortipes	29.2055	116.094
Cettia_fortipes	27.9773	117.895
Cettia_fortipes	28.8706	116.433
Cettia_fortipes	31.9571	114.244
Cettia_fortipes	31.9164	114.225
Cettia_fortipes	28.4167	114.117
Cettia_fortipes	29.499	112.798
Cettia_fortipes	23.0925	113.298
Cettia_fortipes	22.8544	108.374
Cettia_fortipes	29.5551	103.378
Cettia_fortipes	29.5684	103.442
Cettia_fortipes	31.0059	103.18
Cettia_fortipes	29.678	102.992
Cettia_fortipes	29.6441	102.944
Cettia_fortipes	30.632	104.086
Cettia_fortipes	30.7354	104.143
Cettia_fortipes	30.8437	103.553
Cettia_fortipes	30.9936	103.607
Cettia_fortipes	30.9234	102.889
Cettia_fortipes	29.6926	102.843
Cettia_fortipes	24.9737	102.626
Cettia_fortipes	25.1416	102.742
Cettia_fortipes	24.0277	97.7559
Cettia_fortipes	24.7171	97.573
Cettia_fortipes	33.5925	107.541
Cettia_fortipes	34.3846	109.276
Cettia_fortipes	34.9479	103.706
Cettia_fortipes	32.0603	118.829
Cettia_fortipes	32.0644	118.82
Cettia_fortipes	32.1032	118.595
Cettia_fortipes	32.0734	118.837
Cettia_fortipes	32.1237	118.62
Cettia_fortipes	32.068	118.836
Cettia_fortipes	32.0938	118.603
Cettia_fortipes	32.0606	118.554
Cettia_fortipes	28.4522	119.457
Cettia_fortipes	28.4504	119.48
Cettia_fortipes	30.8213	120.093
Cettia_fortipes	30.1916	120.07
Cettia_fortipes	30.3025	120.088
Cettia_fortipes	30.4405	119.442
Cettia_fortipes	30.3167	119.443
Cettia_fortipes	29.8552	121.38
Cettia_fortipes	30.365	119.942
Cettia_fortipes	30.1686	120.875
Cettia_fortipes	29.7593	118.321
Cettia_fortipes	29.8886	118.442
Cettia_fortipes	27.007	117.074
Cettia_fortipes	28.6823	115.912
Cettia_fortipes	29.2349	117.888
Cettia_fortipes	29.1365	115.967
Cettia_fortipes	29.1753	115.979
Cettia_fortipes	31.9594	114.322
Cettia_fortipes	31.9669	114.28
Cettia_fortipes	31.9028	114.22
Cettia_fortipes	24.9693	112.999
Cettia_fortipes	29.3554	113.001
Cettia_fortipes	22.9179	114.17
Cettia_fortipes	23.6338	113.769
Cettia_fortipes	23.713	113.868
Cettia_fortipes	24.7156	110.516
Cettia_fortipes	24.7181	110.435
Cettia_fortipes	25.8381	110.01
Cettia_fortipes	25.2212	110.251
Cettia_fortipes	22.4777	106.983
Cettia_fortipes	22.7679	107.73
Cettia_fortipes	31.0276	103.176
Cettia_fortipes	29.6618	103.05
Cettia_fortipes	29.7134	102.954
Cettia_fortipes	29.5393	103.377
Cettia_fortipes	29.5725	103.417
Cettia_fortipes	29.795	103.693
Cettia_fortipes	30.6757	104.066
Cettia_fortipes	29.5474	103.352
Cettia_fortipes	31.033	103.18
Cettia_fortipes	29.7	102.8
Cettia_fortipes	30.6979	103.193
Cettia_fortipes	30.7021	103.209
Cettia_fortipes	30.7039	103.222
Cettia_fortipes	29.974	103.003
Cettia_fortipes	30.898	103.591
Cettia_fortipes	29.9503	103.003
Cettia_fortipes	29.6296	102.887
Cettia_fortipes	29.6613	102.874
Cettia_fortipes	29.85	102.255
Cettia_fortipes	30.0689	102.747
Cettia_fortipes	29.571	102.864
Cettia_fortipes	29.5733	102.878
Cettia_fortipes	29.6587	102.875
Cettia_fortipes	28.7044	104.034
Cettia_fortipes	28.5293	103.479
Cettia_fortipes	29.5576	102.851
Cettia_fortipes	29.5997	102.886
Cettia_fortipes	31.0286	103.169
Cettia_fortipes	28.3	103.6
Cettia_fortipes	28.683	104
Cettia_fortipes	29.9486	103.008
Cettia_fortipes	29.7905	102.877
Cettia_fortipes	31.0291	103.167
Cettia_fortipes	29.5933	102.896
Cettia_fortipes	30.3236	101.528
Cettia_fortipes	29.5689	103.447
Cettia_fortipes	29.6829	102.885
Cettia_fortipes	26.8516	104.229
Cettia_fortipes	26.4407	106.678
Cettia_fortipes	25.7516	98.705
Cettia_fortipes	25.2406	98.7108
Cettia_fortipes	25.5226	100.283
Cettia_fortipes	25.3639	98.3496
Cettia_fortipes	27.8042	99.6314
Cettia_fortipes	27.7127	98.3668
Cettia_fortipes	34.105	107.899
Cettia_fortipes	33.7844	110.647
Cettia_fortipes	33.6994	107.914
Cettia_fortipes	33.7263	107.971
Cettia_fortipes	33.3142	107.84
Cettia_fortipes	22.4954	114.049
Cettia_fortipes	22.4336	114.13
Cettia_fortipes	22.4519	114.118
Cettia_fortipes	27.5869	91.9783
Cettia_fortipes	27.1065	92.3959
Cettia_fortipes	27.1571	92.4611
Cettia_fortipes	27.4958	92.1056
Cettia_fortipes	26.951	92.8537
Cettia_fortipes	27.3962	95.6711
Cettia_fortipes	32.2417	76.3205
Cettia_fortipes	32.0527	76.7244
Cettia_fortipes	32.3143	77.1896
Cettia_fortipes	31.7936	77.7008
Cettia_fortipes	31.995	77.1409
Cettia_fortipes	32.245	77.1912
Cettia_fortipes	31.2484	77.4959
Cettia_fortipes	31.507	77.7962
Cettia_fortipes	31.1119	77.2351
Cettia_fortipes	34.1409	75.0378
Cettia_fortipes	34.082	74.8402
Cettia_fortipes	30.4078	78.0979
Cettia_fortipes	29.3523	79.5277
Cettia_fortipes	29.4226	79.4288
Cettia_fortipes	29.4173	79.1335
Cettia_fortipes	27.1066	88.6494
Cettia_fortipes	27.014	88.1966
Cettia_fortipes	27.1163	88.5855
Cettia_fortipes	28.0768	96.5609
Cettia_fortipes	28.1688	97.0312
Cettia_fortipes	28.0773	96.5016
Cettia_fortipes	28.202	97.0255
Cettia_fortipes	28.1356	96.9855
Cettia_fortipes	28.1366	96.9947
Cettia_fortipes	28.0448	96.5867
Cettia_fortipes	28.1422	97.0026
Cettia_fortipes	27.8678	96.8104
Cettia_fortipes	28.2462	95.8842
Cettia_fortipes	28.2246	95.8103
Cettia_fortipes	28.1893	95.8061
Cettia_fortipes	28.1727	95.829
Cettia_fortipes	28.1976	95.8102
Cettia_fortipes	27.9559	96.389
Cettia_fortipes	27.548	92.0252
Cettia_fortipes	27.1718	92.4603
Cettia_fortipes	27.1042	92.4146
Cettia_fortipes	27.0856	92.4058
Cettia_fortipes	27.1231	92.4393
Cettia_fortipes	27.1036	92.4157
Cettia_fortipes	27.0643	92.4124
Cettia_fortipes	27.1108	92.4324
Cettia_fortipes	27.0341	92.4145
Cettia_fortipes	27.1574	92.4607
Cettia_fortipes	27.1647	92.4591
Cettia_fortipes	27.3341	92.2609
Cettia_fortipes	27.3696	92.2697
Cettia_fortipes	27.3025	92.2574
Cettia_fortipes	27.157	92.4607
Cettia_fortipes	27.3081	92.2551
Cettia_fortipes	27.0657	92.4149
Cettia_fortipes	27.4074	92.2798
Cettia_fortipes	27.2843	92.2565
Cettia_fortipes	27.0912	92.4139
Cettia_fortipes	27.152	92.4649
Cettia_fortipes	27.0646	92.4132
Cettia_fortipes	27.0591	92.59
Cettia_fortipes	27.2793	92.2261
Cettia_fortipes	27.088	92.4066
Cettia_fortipes	27.1636	92.4587
Cettia_fortipes	27.0399	92.416
Cettia_fortipes	27.1528	92.4742
Cettia_fortipes	27.1397	92.4526
Cettia_fortipes	27.1573	92.4607
Cettia_fortipes	27.0661	92.4066
Cettia_fortipes	27.2949	92.4297
Cettia_fortipes	27.332	92.264
Cettia_fortipes	27.1648	92.4606
Cettia_fortipes	27.0216	92.4141
Cettia_fortipes	27.3325	92.2513
Cettia_fortipes	27.1693	92.4584
Cettia_fortipes	27.0473	92.4182
Cettia_fortipes	27.0827	92.4059
Cettia_fortipes	27.3247	92.254
Cettia_fortipes	27.2603	92.4167
Cettia_fortipes	27.2386	92.4145
Cettia_fortipes	27.3025	92.394
Cettia_fortipes	27.3322	92.2532
Cettia_fortipes	27.1668	92.5611
Cettia_fortipes	27.1629	92.557
Cettia_fortipes	27.6364	95.3673
Cettia_fortipes	26.8731	92.3473
Cettia_fortipes	31.9176	76.0419
Cettia_fortipes	31.5442	78.2537
Cettia_fortipes	31.8624	77.6569
Cettia_fortipes	31.6424	77.423
Cettia_fortipes	32.2379	77.1889
Cettia_fortipes	32.1713	77.2115
Cettia_fortipes	31.5317	76.9537
Cettia_fortipes	31.0887	77.1799
Cettia_fortipes	31.238	77.5535
Cettia_fortipes	31.081	77.1688
Cettia_fortipes	31.0947	77.1689
Cettia_fortipes	31.0974	77.1787
Cettia_fortipes	31.3044	77.478
Cettia_fortipes	31.496	77.781
Cettia_fortipes	31.5104	77.7941
Cettia_fortipes	30.8466	77.453
Cettia_fortipes	33.1468	75.4706
Cettia_fortipes	34.1376	75.0383
Cettia_fortipes	34.1627	74.8135
Cettia_fortipes	34.1255	74.9565
Cettia_fortipes	25.5385	91.8488
Cettia_fortipes	25.814	94.8467
Cettia_fortipes	25.8265	94.9082
Cettia_fortipes	25.8176	94.856
Cettia_fortipes	25.8109	94.9478
Cettia_fortipes	25.8261	94.8044
Cettia_fortipes	25.6539	94.0222
Cettia_fortipes	25.6515	94.028
Cettia_fortipes	25.6434	94.0339
Cettia_fortipes	25.6319	94.0163
Cettia_fortipes	25.7436	93.9891
Cettia_fortipes	25.9186	94.2117
Cettia_fortipes	25.6536	94.0213
Cettia_fortipes	25.6179	93.9536
Cettia_fortipes	25.7072	94.0395
Cettia_fortipes	25.6508	94.0256
Cettia_fortipes	25.7011	93.9292
Cettia_fortipes	25.6002	94.393
Cettia_fortipes	27.3564	88.6327
Cettia_fortipes	27.3567	88.6265
Cettia_fortipes	27.3268	88.3613
Cettia_fortipes	27.1964	88.2956
Cettia_fortipes	27.3995	88.212
Cettia_fortipes	27.3	88.3
Cettia_fortipes	27.2949	88.2542
Cettia_fortipes	30.4568	79.276
Cettia_fortipes	30.4631	79.2676
Cettia_fortipes	30.4569	79.2753
Cettia_fortipes	30.4551	79.2735
Cettia_fortipes	30.4725	79.219
Cettia_fortipes	30.4595	79.2297
Cettia_fortipes	30.344	78.013
Cettia_fortipes	29.4228	79.4277
Cettia_fortipes	29.4214	79.3933
Cettia_fortipes	30.5581	78.1753
Cettia_fortipes	30.73	78.45
Cettia_fortipes	31.069	78.1065
Cettia_fortipes	30.979	78.4405
Cettia_fortipes	27.122	88.4968
Cettia_fortipes	27.0033	88.2515
Cettia_fortipes	27.0799	88.694
Cettia_fortipes	27.0805	88.661
Cettia_fortipes	27.0901	88.6511
Cettia_fortipes	27.087	88.6583
Cettia_fortipes	27.0615	88.2536
Cettia_fortipes	20.7519	101.18
Cettia_fortipes	20.5688	102.611
Cettia_fortipes	21.4222	93.8376
Cettia_fortipes	21.2366	93.9094
Cettia_fortipes	21.3693	93.9631
Cettia_fortipes	27.665	85.2963
Cettia_fortipes	27.7104	85.5023
Cettia_fortipes	28.5258	83.887
Cettia_fortipes	27.0197	87.9824
Cettia_fortipes	22.3209	103.783
Cettia_fortipes	22.334	103.847
Cettia_fortipes	20.3509	105.593
Cettia_fortipes	21.4598	105.642
Cettia_fortipes	21.4583	105.641
Cettia_fortipes	21.4631	105.647
Cettia_fortipes	22.3506	103.768
Cettia_fortipes	22.3402	103.84
Cettia_fortipes	20.3385	105.608
Cettia_fortipes	23.534	120.85
Cettia_fortipes	23.828	120.944
Cettia_fortipes	24.0956	120.771
Cettia_fortipes	24.1157	121.232
Cettia_fortipes	24.3499	121.309
Cettia_fortipes	24.3959	121.745
Cettia_fortipes	25.0136	121.922
Cettia_fortipes	26.2226	119.997
Cettia_fortipes	24.5042	121.114
Cettia_fortipes	24.8361	121.647
Cettia_fortipes	24.4946	121.534
Cettia_fortipes	25.9711	119.939
Cettia_fortipes	26.3646	120.491
Cettia_fortipes	26.2749	120.23
Cettia_fortipes	24.7096	121.43
Cettia_fortipes	25.2291	121.637
Cettia_fortipes	23.2216	121.012
Cettia_fortipes	24.2781	120.859
Cettia_fortipes	23.3481	120.618
Cettia_fortipes	23.0603	120.727
Cettia_fortipes	22.589	120.47
Cettia_fortipes	25.1362	121.426
Cettia_fortipes	30.3149	119.195
Cettia_fortipes	30.2338	117.542
Cettia_fortipes	31.0141	116.144
Cettia_fortipes	26.0851	119.4
Cettia_fortipes	26.6931	118.128
Cettia_fortipes	24.8496	118.04
Cettia_fortipes	24.7744	118.139
Cettia_fortipes	26.9935	117.058
Cettia_fortipes	27.7863	117.635
Cettia_fortipes	23.1846	113.397
Cettia_fortipes	23.3025	113.462
Cettia_fortipes	24.9241	113.072
Cettia_fortipes	25.8802	110.494
Cettia_fortipes	25.0457	110.336
Cettia_fortipes	26.6429	106.631
Cettia_fortipes	25.2845	108.08
Cettia_fortipes	27.1119	108.063
Cettia_fortipes	28.2412	107.203
Cettia_fortipes	26.7275	104.349
Cettia_fortipes	35.4192	113.379
Cettia_fortipes	31.9016	114.203
Cettia_fortipes	30.2053	108.706
Cettia_fortipes	30.3748	112.91
Cettia_fortipes	31.3926	110.491
Cettia_fortipes	31.4211	110.346
Cettia_fortipes	31.453	113.004
Cettia_fortipes	30.3591	114.295
Cettia_fortipes	30.5177	114.437
Cettia_fortipes	30.9193	111.034
Cettia_fortipes	30.9824	110.975
Cettia_fortipes	30.4653	111.133
Cettia_fortipes	26.0628	113.767
Cettia_fortipes	28.0197	112.279
Cettia_fortipes	28.3175	112.902
Cettia_fortipes	28.3188	112.902
Cettia_fortipes	28.1084	113.033
Cettia_fortipes	28.0343	112.997
Cettia_fortipes	31.2664	119.494
Cettia_fortipes	32.1987	118.712
Cettia_fortipes	32.1739	119.44
Cettia_fortipes	27.4636	114.161
Cettia_fortipes	25.485	114.121
Cettia_fortipes	29.7124	116
Cettia_fortipes	27.6365	113.71
Cettia_fortipes	28.9465	116.35
Cettia_fortipes	33.5112	107.987
Cettia_fortipes	34.0882	107.711
Cettia_fortipes	33.5873	107.549
Cettia_fortipes	33.3233	108.721
Cettia_fortipes	29.692	102.844
Cettia_fortipes	30.1881	120.011
Cettia_fortipes	30.2539	120.122
Cettia_fortipes	30.3494	119.424
Cettia_fortipes	28.65	106.408
Cettia_fortipes	29.0199	107.173
Cettia_fortipes	28.2109	112.997
Cettia_fortipes	29.5608	102.862
Cettia_fortipes	31.9553	114.249
Cettia_fortipes	33.6451	107.803
Cettia_fortipes	34.0534	108.3
Cettia_fortipes	29.6017	102.898
Cettia_fortipes	29.8506	102.287
Cettia_fortipes	29.6987	102.954
Cettia_fortipes	30.112	110.797
Cettia_fortipes	27.8334	117.733
Cettia_fortipes	27.7338	98.3505
Cettia_fortipes	25.0959	97.9362
Cettia_fortipes	25.2022	98.0992
Cettia_fortipes	25.7588	98.6162
Cettia_fortipes	24.7509	97.5732
Cettia_fortipes	24.9901	97.7547
Cettia_fortipes	24.0872	97.8279
Cettia_fortipes	24.6051	97.6676
Cettia_fortipes	24.8293	97.9468
Cettia_fortipes	25.1517	98.0716
Cettia_fortipes	25.2965	98.7974
Cettia_fortipes	31.1661	115.777
Cettia_fortipes	26.5394	108.439
Cettia_fortipes	26.3197	108.068
Cettia_fortipes	29.226	109.335
Cettia_fortipes	29.6343	103.094
Cettia_fortipes	33.3946	107.621
Cettia_fortipes	25.6986	100.112
Cettia_fortipes	27.8987	98.3572
Cettia_fortipes	27.8984	98.36
Cettia_fortipes	28.0758	98.3244
Cettia_fortipes	28.0081	98.3223
Cettia_fortipes	23.7017	99.8243
Cettia_fortipes	25.9762	98.7097
Cettia_fortipes	23.6617	120.808
Cettia_fortipes	23.8542	120.838
Cettia_fortipes	23.8555	120.838
Cettia_fortipes	24.1722	121.298
Cettia_fortipes	24.2457	120.927
Cettia_fortipes	24.3574	121.312
Cettia_fortipes	24.3699	121.341
Cettia_fortipes	24.3857	121.299
Cettia_fortipes	26.2233	120.001
Cettia_fortipes	23.4735	120.698
Cettia_fortipes	24.3891	121.272
Cettia_fortipes	24.3964	121.356
Cettia_fortipes	24.1874	121.34
Cettia_fortipes	24.1461	121.284
Cettia_fortipes	24.515	121.606
Cettia_fortipes	23.4758	120.9
Cettia_fortipes	23.4819	120.886
Cettia_fortipes	26.1509	119.934
Cettia_fortipes	25.9562	119.978
Cettia_fortipes	26.1474	119.911
Cettia_fortipes	26.1665	119.951
Cettia_fortipes	26.2244	119.994
Cettia_fortipes	24.032	121.142
Cettia_fortipes	24.0587	121.164
Cettia_fortipes	23.6724	120.796
Cettia_fortipes	23.5105	120.804
Cettia_fortipes	23.8549	120.838
Cettia_fortipes	23.6061	120.724
Cettia_fortipes	23.5413	120.908
Cettia_fortipes	23.5336	120.909
Cettia_fortipes	23.4873	120.89
Cettia_fortipes	23.5623	120.928
Cettia_fortipes	23.6718	120.775
Cettia_fortipes	23.9186	120.885
Cettia_fortipes	23.6369	120.794
Cettia_fortipes	24.2731	120.948
Cettia_fortipes	24.2553	121.25
Cettia_fortipes	24.3526	121.31
Cettia_fortipes	24.2423	120.943
Cettia_fortipes	24.2152	120.884
Cettia_fortipes	24.2344	120.953
Cettia_fortipes	24.1619	121.287
Cettia_fortipes	24.2392	120.91
Cettia_fortipes	24.2707	121.024
Cettia_fortipes	24.1405	121.276
Cettia_fortipes	24.2209	120.894
Cettia_fortipes	23.5397	120.726
Cettia_fortipes	23.4625	120.69
Cettia_fortipes	23.3438	120.505
Cettia_fortipes	23.4037	120.644
Cettia_fortipes	23.4897	120.766
Cettia_fortipes	24.5042	121.115
Cettia_fortipes	24.5063	121.113
Cettia_fortipes	24.3972	121.307
Cettia_fortipes	24.5866	121.412
Cettia_fortipes	24.5905	121.413
Cettia_fortipes	24.5728	121.415
Cettia_fortipes	24.4953	121.538
Cettia_fortipes	23.057	120.726
Cettia_fortipes	23.0654	120.76
Cettia_fortipes	23.0656	120.761
Cettia_fortipes	26.3637	120.484
Cettia_fortipes	26.1606	119.953
Cettia_fortipes	26.3638	120.493
Cettia_fortipes	26.3625	120.49
Cettia_fortipes	26.36	120.485
Cettia_fortipes	26.3673	120.492
Cettia_fortipes	26.2228	119.993
Cettia_fortipes	26.2243	119.982
Cettia_fortipes	24.5302	121.024
Cettia_fortipes	24.0871	121.174
Cettia_fortipes	24.0293	121.118
Cettia_fortipes	24.0872	121.175
Cettia_fortipes	24.0506	121.156
Cettia_fortipes	24.0316	121.162
Cettia_fortipes	23.5423	120.908
Cettia_fortipes	24.088	121.175
Cettia_fortipes	23.9284	120.772
Cettia_fortipes	23.8547	120.838
Cettia_fortipes	24.0814	121.173
Cettia_fortipes	23.8321	120.826
Cettia_fortipes	23.5606	120.93
Cettia_fortipes	23.6632	120.771
Cettia_fortipes	23.6218	120.932
Cettia_fortipes	24.0304	121.164
Cettia_fortipes	23.8553	120.838
Cettia_fortipes	23.5086	120.791
Cettia_fortipes	24.0089	121.129
Cettia_fortipes	23.4997	120.783
Cettia_fortipes	23.5347	120.905
Cettia_fortipes	23.666	120.792
Cettia_fortipes	23.6664	120.791
Cettia_fortipes	24.0138	121.124
Cettia_fortipes	24.7805	121.559
Cettia_fortipes	24.9706	121.634
Cettia_fortipes	23.2691	120.977
Cettia_fortipes	23.2393	120.91
Cettia_fortipes	24.1355	120.74
Cettia_fortipes	24.1138	121.225
Cettia_fortipes	24.1037	121.195
Cettia_fortipes	24.2554	121.007
Cettia_fortipes	24.0969	121.179
Cettia_fortipes	24.2554	121.008
Cettia_fortipes	24.2377	120.907
Cettia_fortipes	24.1094	121.207
Cettia_fortipes	24.1447	121.183
Cettia_fortipes	24.2149	120.884
Cettia_fortipes	24.2213	120.89
Cettia_fortipes	24.3482	121.309
Cettia_fortipes	24.229	120.895
Cettia_fortipes	24.2375	120.878
Cettia_fortipes	24.2239	120.878
Cettia_fortipes	24.1195	120.802
Cettia_fortipes	24.2661	120.88
Cettia_fortipes	24.1016	121.193

## Sheet: Fulvetta_ruficapilla
Species	LATITUDE	LONGITUDE
Fulvetta_ruficapilla	24.1222	97.8257
Fulvetta_ruficapilla	25.3748	98.4239
Fulvetta_ruficapilla	25.0157	98.4784
Fulvetta_ruficapilla	26.0038	98.6257
Fulvetta_ruficapilla	25.7538	98.6312
Fulvetta_ruficapilla	25.9942	98.6633
Fulvetta_ruficapilla	25.9745	98.7101
Fulvetta_ruficapilla	25.9769	98.7131
Fulvetta_ruficapilla	25.2907	98.7713
Fulvetta_ruficapilla	24.829	98.773
Fulvetta_ruficapilla	24.8194	98.7792
Fulvetta_ruficapilla	24.8197	98.7797
Fulvetta_ruficapilla	24.8193	98.7821
Fulvetta_ruficapilla	26.4531	99.116
Fulvetta_ruficapilla	26.5639	99.7707
Fulvetta_ruficapilla	26.392	99.8459
Fulvetta_ruficapilla	27.0928	100.08
Fulvetta_ruficapilla	25.722	100.109
Fulvetta_ruficapilla	25.723	100.116
Fulvetta_ruficapilla	25.7235	100.119
Fulvetta_ruficapilla	25.6372	100.12
Fulvetta_ruficapilla	25.6372	100.12
Fulvetta_ruficapilla	25.706	100.13
Fulvetta_ruficapilla	27.2165	100.136
Fulvetta_ruficapilla	25.6876	100.136
Fulvetta_ruficapilla	26.8193	100.184
Fulvetta_ruficapilla	26.9284	100.2
Fulvetta_ruficapilla	26.9472	100.201
Fulvetta_ruficapilla	25.6081	100.224
Fulvetta_ruficapilla	25.6081	100.224
Fulvetta_ruficapilla	26.8874	100.235
Fulvetta_ruficapilla	25.5226	100.283
Fulvetta_ruficapilla	25.5226	100.283
Fulvetta_ruficapilla	25.9569	100.382
Fulvetta_ruficapilla	22.7024	100.486
Fulvetta_ruficapilla	30.0619	101.135
Fulvetta_ruficapilla	25.0298	101.402
Fulvetta_ruficapilla	25.0159	101.408
Fulvetta_ruficapilla	25.3133	101.413
Fulvetta_ruficapilla	24.996	101.437
Fulvetta_ruficapilla	24.0047	101.491
Fulvetta_ruficapilla	27.1	101.55
Fulvetta_ruficapilla	26.6106	101.587
Fulvetta_ruficapilla	24.2363	101.588
Fulvetta_ruficapilla	26.4732	101.599
Fulvetta_ruficapilla	26.3663	101.618
Fulvetta_ruficapilla	27.8339	102.256
Fulvetta_ruficapilla	27.8252	102.258
Fulvetta_ruficapilla	24.5367	102.332
Fulvetta_ruficapilla	25.0677	102.613
Fulvetta_ruficapilla	24.9547	102.622
Fulvetta_ruficapilla	25.0638	102.622
Fulvetta_ruficapilla	24.9772	102.623
Fulvetta_ruficapilla	24.9772	102.623
Fulvetta_ruficapilla	24.9745	102.626
Fulvetta_ruficapilla	24.9737	102.626
Fulvetta_ruficapilla	24.9737	102.626
Fulvetta_ruficapilla	24.9737	102.626
Fulvetta_ruficapilla	24.9737	102.626
Fulvetta_ruficapilla	24.9737	102.626
Fulvetta_ruficapilla	24.9737	102.626
Fulvetta_ruficapilla	24.9737	102.626
Fulvetta_ruficapilla	24.9737	102.626
Fulvetta_ruficapilla	24.9737	102.626
Fulvetta_ruficapilla	24.9737	102.626
Fulvetta_ruficapilla	25.1416	102.742
Fulvetta_ruficapilla	25.1416	102.742
Fulvetta_ruficapilla	25.1416	102.742
Fulvetta_ruficapilla	25.1416	102.742
Fulvetta_ruficapilla	25.0837	102.778
Fulvetta_ruficapilla	25.1351	102.864
Fulvetta_ruficapilla	24.7044	102.92
Fulvetta_ruficapilla	23.4541	103
Fulvetta_ruficapilla	23.3794	103.026
Fulvetta_ruficapilla	29.6603	103.046
Fulvetta_ruficapilla	31.6808	103.144
Fulvetta_ruficapilla	23.3313	103.152
Fulvetta_ruficapilla	24.0644	103.316
Fulvetta_ruficapilla	29.5204	103.325
Fulvetta_ruficapilla	29.5551	103.378
Fulvetta_ruficapilla	29.5551	103.378
Fulvetta_ruficapilla	29.5551	103.378
Fulvetta_ruficapilla	24.7121	103.412
Fulvetta_ruficapilla	30.9693	103.573
Fulvetta_ruficapilla	22.9424	103.672
Fulvetta_ruficapilla	34.9564	103.743
Fulvetta_ruficapilla	31.2704	103.77
Fulvetta_ruficapilla	34.9442	103.777
Fulvetta_ruficapilla	31.5337	103.789
Fulvetta_ruficapilla	31.3669	103.798
Fulvetta_ruficapilla	33.2667	103.917
Fulvetta_ruficapilla	33.2667	103.917
Fulvetta_ruficapilla	33.2667	103.917
Fulvetta_ruficapilla	33.2667	103.917
Fulvetta_ruficapilla	32.5149	104.063
Fulvetta_ruficapilla	32.5191	104.065
Fulvetta_ruficapilla	26.8516	104.229
Fulvetta_ruficapilla	32.1876	104.317
Fulvetta_ruficapilla	26.7268	104.35
Fulvetta_ruficapilla	24.917	104.702
Fulvetta_ruficapilla	32.5809	104.76
Fulvetta_ruficapilla	34.6892	106.897
Fulvetta_ruficapilla	33.5925	107.541
Fulvetta_ruficapilla	33.5885	107.552
Fulvetta_ruficapilla	33.6482	107.554
Fulvetta_ruficapilla	33.6482	107.554
Fulvetta_ruficapilla	33.6482	107.554
Fulvetta_ruficapilla	33.6482	107.554
Fulvetta_ruficapilla	33.3946	107.621
Fulvetta_ruficapilla	34.0859	107.709
Fulvetta_ruficapilla	33.6017	107.751
Fulvetta_ruficapilla	33.5982	107.772
Fulvetta_ruficapilla	34.0968	107.774
Fulvetta_ruficapilla	33.6488	107.799
Fulvetta_ruficapilla	33.6488	107.799
Fulvetta_ruficapilla	33.6488	107.799
Fulvetta_ruficapilla	33.6488	107.799
Fulvetta_ruficapilla	33.6488	107.799
Fulvetta_ruficapilla	33.6488	107.799
Fulvetta_ruficapilla	33.6488	107.799
Fulvetta_ruficapilla	33.6451	107.808
Fulvetta_ruficapilla	33.4714	107.811
Fulvetta_ruficapilla	33.685	107.853
Fulvetta_ruficapilla	33.685	107.853
Fulvetta_ruficapilla	33.7971	107.965
Fulvetta_ruficapilla	33.6759	107.986
Fulvetta_ruficapilla	33.6759	107.986
Fulvetta_ruficapilla	33.9215	108.66
Fulvetta_ruficapilla	34	108.764
Fulvetta_ruficapilla	33.9742	108.802
Fulvetta_ruficapilla	33.9443	108.852
Fulvetta_ruficapilla	33.9276	108.876
Fulvetta_ruficapilla	31.7556	108.961
Fulvetta_ruficapilla	33.4497	109.919

## Sheet: Leiothrix_lutea
SCIENTIFIC NAME	LATITUDE	LONGITUDE
Leiothrix_lutea	25.0147	98.4776
Leiothrix_lutea	25.0868	102.767
Leiothrix_lutea	25.1264	98.741
Leiothrix_lutea	25.1396	102.747
Leiothrix_lutea	27.662	91.9535
Leiothrix_lutea	27.3027	92.4109
Leiothrix_lutea	27.4376	89.3787
Leiothrix_lutea	27.424	89.3698
Leiothrix_lutea	27.5485	89.653
Leiothrix_lutea	27.5066	89.753
Leiothrix_lutea	27.5371	90.2021
Leiothrix_lutea	27.5504	90.7572
Leiothrix_lutea	27.2928	91.1475
Leiothrix_lutea	27.3229	91.1305
Leiothrix_lutea	27.3468	91.0311
Leiothrix_lutea	30.3638	120.186
Leiothrix_lutea	30.256	120.116
Leiothrix_lutea	28.3031	119.297
Leiothrix_lutea	30.4058	119.424
Leiothrix_lutea	30.1084	118.897
Leiothrix_lutea	30.2459	120.13
Leiothrix_lutea	30.1145	118.158
Leiothrix_lutea	31.8449	117.183
Leiothrix_lutea	26.149	119.292
Leiothrix_lutea	27.0085	117.081
Leiothrix_lutea	27.9773	117.895
Leiothrix_lutea	26.4167	111.03
Leiothrix_lutea	28.4167	114.117
Leiothrix_lutea	22.8544	108.374
Leiothrix_lutea	29.5551	103.378
Leiothrix_lutea	29.5684	103.442
Leiothrix_lutea	29.678	102.992
Leiothrix_lutea	30.6188	104.056
Leiothrix_lutea	30.7354	104.143
Leiothrix_lutea	30.6566	104.03
Leiothrix_lutea	32.6029	104.788
Leiothrix_lutea	30.9936	103.607
Leiothrix_lutea	30.646	104.075
Leiothrix_lutea	30.6293	104.093
Leiothrix_lutea	33.2667	103.917
Leiothrix_lutea	30.632	104.086
Leiothrix_lutea	29.5904	103.377
Leiothrix_lutea	29.6926	102.843
Leiothrix_lutea	25.0848	102.688
Leiothrix_lutea	25.0958	99.1741
Leiothrix_lutea	24.9737	102.626
Leiothrix_lutea	25.2804	98.7987
Leiothrix_lutea	25.1416	102.742
Leiothrix_lutea	25.6081	100.224
Leiothrix_lutea	33.6488	107.799
Leiothrix_lutea	33.5925	107.541
Leiothrix_lutea	33.6759	107.986
Leiothrix_lutea	33.685	107.853
Leiothrix_lutea	22.426	114.181
Leiothrix_lutea	22.4336	114.13
Leiothrix_lutea	27.5387	96.4416
Leiothrix_lutea	27.1065	92.3959
Leiothrix_lutea	27.1571	92.4611
Leiothrix_lutea	27.4958	92.1056
Leiothrix_lutea	26.6941	93.5128
Leiothrix_lutea	26.093	91.7429
Leiothrix_lutea	30.853	77.0026
Leiothrix_lutea	30.8353	77.0039
Leiothrix_lutea	30.9751	76.99
Leiothrix_lutea	27.252	88.7795
Leiothrix_lutea	27.3017	88.2554
Leiothrix_lutea	27.1668	88.225
Leiothrix_lutea	27.3053	88.2516
Leiothrix_lutea	29.5652	79.1099
Leiothrix_lutea	30.3444	77.9978
Leiothrix_lutea	30.2222	78.1929
Leiothrix_lutea	30.4078	78.0979
Leiothrix_lutea	29.3973	79.4449
Leiothrix_lutea	29.3523	79.5277
Leiothrix_lutea	29.4801	79.1474
Leiothrix_lutea	29.3442	79.5578
Leiothrix_lutea	29.4173	79.1335
Leiothrix_lutea	29.3309	79.3813
Leiothrix_lutea	29.4226	79.4288
Leiothrix_lutea	29.5332	78.9348
Leiothrix_lutea	29.5864	78.862
Leiothrix_lutea	29.7848	78.6254
Leiothrix_lutea	30.1255	78.3253
Leiothrix_lutea	27.15	88.03
Leiothrix_lutea	27.0799	88.0678
Leiothrix_lutea	26.9946	88.2855
Leiothrix_lutea	27.087	88.6624
Leiothrix_lutea	27.0471	88.2677
Leiothrix_lutea	27.1066	88.6494
Leiothrix_lutea	27.0334	88.2583
Leiothrix_lutea	27.1008	88.6311
Leiothrix_lutea	27.0988	88.6909
Leiothrix_lutea	27.0073	88.7952
Leiothrix_lutea	27.014	88.1966
Leiothrix_lutea	27.1163	88.5855
Leiothrix_lutea	22.3209	103.783
Leiothrix_lutea	21.0406	105.831
Leiothrix_lutea	27.4524	89.6844
Leiothrix_lutea	27.5201	89.7775
Leiothrix_lutea	27.5211	89.7589
Leiothrix_lutea	27.5837	89.8661
Leiothrix_lutea	27.6425	89.7887
Leiothrix_lutea	27.5857	89.8534
Leiothrix_lutea	27.5464	89.823
Leiothrix_lutea	27.6257	90.0284
Leiothrix_lutea	27.4145	90.224
Leiothrix_lutea	27.4932	89.9297
Leiothrix_lutea	27.5016	90.0549
Leiothrix_lutea	27.4949	90.3165
Leiothrix_lutea	27.5229	90.2472
Leiothrix_lutea	27.0661	90.6413
Leiothrix_lutea	27.475	90.3491
Leiothrix_lutea	27.2354	90.6762
Leiothrix_lutea	27.1845	90.646
Leiothrix_lutea	27.3364	91.5493
Leiothrix_lutea	27.2754	91.3868
Leiothrix_lutea	27.2615	91.4138
Leiothrix_lutea	27.2577	91.4056
Leiothrix_lutea	27.3496	91.1098
Leiothrix_lutea	27.3091	91.1419
Leiothrix_lutea	26.8048	91.5044
Leiothrix_lutea	27.7528	89.7639
Leiothrix_lutea	27.795	89.7178
Leiothrix_lutea	32.0644	118.82
Leiothrix_lutea	30.4405	119.442
Leiothrix_lutea	29.7593	118.321
Leiothrix_lutea	29.759	118.328
Leiothrix_lutea	30.1355	118.164
Leiothrix_lutea	24.9674	112.998
Leiothrix_lutea	24.9693	112.999
Leiothrix_lutea	24.9477	112.992
Leiothrix_lutea	27.9566	109.587
Leiothrix_lutea	22.489	113.904
Leiothrix_lutea	23.713	113.868
Leiothrix_lutea	25.2212	110.251
Leiothrix_lutea	30.6316	104.09
Leiothrix_lutea	29.6618	103.05
Leiothrix_lutea	29.6117	103.442
Leiothrix_lutea	29.6809	102.99
Leiothrix_lutea	29.6021	103.725
Leiothrix_lutea	29.5393	103.377
Leiothrix_lutea	29.795	103.693
Leiothrix_lutea	29.5725	103.417
Leiothrix_lutea	30.6934	104.086
Leiothrix_lutea	29.654	102.906
Leiothrix_lutea	30.0073	103.013
Leiothrix_lutea	30.6568	104.066
Leiothrix_lutea	30.5926	103.521
Leiothrix_lutea	29.5474	103.352
Leiothrix_lutea	29.7	102.8
Leiothrix_lutea	30.7368	104.145
Leiothrix_lutea	30.6979	103.193
Leiothrix_lutea	30.7039	103.222
Leiothrix_lutea	30.7348	104.148
Leiothrix_lutea	29.974	103.003
Leiothrix_lutea	30.898	103.591
Leiothrix_lutea	30.6598	104.042
Leiothrix_lutea	30.7369	104.144
Leiothrix_lutea	29.6296	102.887
Leiothrix_lutea	30.7381	104.142
Leiothrix_lutea	29.6613	102.874
Leiothrix_lutea	29.5405	103.331
Leiothrix_lutea	29.571	102.864
Leiothrix_lutea	29.5733	102.878
Leiothrix_lutea	30.7377	104.143
Leiothrix_lutea	28.7044	104.034
Leiothrix_lutea	28.5293	103.479
Leiothrix_lutea	29.5576	102.851
Leiothrix_lutea	29.5997	102.886
Leiothrix_lutea	28.3	103.6
Leiothrix_lutea	28.683	104
Leiothrix_lutea	29.5955	102.869
Leiothrix_lutea	29.9486	103.008
Leiothrix_lutea	29.5933	102.896
Leiothrix_lutea	29.6375	102.123
Leiothrix_lutea	29.5689	103.447
Leiothrix_lutea	30.0698	102.989
Leiothrix_lutea	30.7387	104.145
Leiothrix_lutea	30.1177	103.702
Leiothrix_lutea	30.0735	102.98
Leiothrix_lutea	25.3035	98.7846
Leiothrix_lutea	25.304	98.802
Leiothrix_lutea	25.2406	98.7108
Leiothrix_lutea	25.0881	102.771
Leiothrix_lutea	26.8873	100.233
Leiothrix_lutea	26.8874	100.235
Leiothrix_lutea	25.6372	100.12
Leiothrix_lutea	25.1382	102.748
Leiothrix_lutea	25.0874	102.77
Leiothrix_lutea	25.0571	102.744
Leiothrix_lutea	25.2854	98.7994
Leiothrix_lutea	25.0533	102.713
Leiothrix_lutea	25.2874	98.8065
Leiothrix_lutea	25.2957	98.7964
Leiothrix_lutea	34.105	107.899
Leiothrix_lutea	33.6994	107.914
Leiothrix_lutea	33.7263	107.971
Leiothrix_lutea	28.0756	96.9866
Leiothrix_lutea	28.1356	96.9855
Leiothrix_lutea	28.1366	96.9947
Leiothrix_lutea	28.202	97.0255
Leiothrix_lutea	28.1422	97.0026
Leiothrix_lutea	27.8678	96.8104
Leiothrix_lutea	27.1151	92.6829
Leiothrix_lutea	27.6232	93.8851
Leiothrix_lutea	28.3222	95.9604
Leiothrix_lutea	28.1893	95.8061
Leiothrix_lutea	28.1727	95.829
Leiothrix_lutea	28.1976	95.8102
Leiothrix_lutea	27.9559	96.389
Leiothrix_lutea	27.1647	92.4591
Leiothrix_lutea	27.2843	92.2565
Leiothrix_lutea	27.0591	92.59
Leiothrix_lutea	27.1636	92.4587
Leiothrix_lutea	27.3025	92.2574
Leiothrix_lutea	27.1603	92.4574
Leiothrix_lutea	27.2738	92.2569
Leiothrix_lutea	27.254	92.2497
Leiothrix_lutea	27.1648	92.4606
Leiothrix_lutea	27.302	92.2577
Leiothrix_lutea	27.1693	92.4584
Leiothrix_lutea	27.2733	92.257
Leiothrix_lutea	27.1569	92.4604
Leiothrix_lutea	31.0887	77.1799
Leiothrix_lutea	31.0974	77.1787
Leiothrix_lutea	30.8998	76.9608
Leiothrix_lutea	30.849	77.0564
Leiothrix_lutea	30.9155	76.864
Leiothrix_lutea	25.5385	91.8488
Leiothrix_lutea	25.556	91.9171
Leiothrix_lutea	25.5639	91.8679
Leiothrix_lutea	25.4668	91.778
Leiothrix_lutea	25.2317	90.7148
Leiothrix_lutea	27.3322	88.6223
Leiothrix_lutea	27.2898	88.5579
Leiothrix_lutea	27.3131	88.5327
Leiothrix_lutea	27.358	88.6313
Leiothrix_lutea	27.3564	88.6327
Leiothrix_lutea	27.334	88.6058
Leiothrix_lutea	27.3425	88.6124
Leiothrix_lutea	27.3614	88.5735
Leiothrix_lutea	27.3348	88.5489
Leiothrix_lutea	27.3321	88.6013
Leiothrix_lutea	27.3567	88.6265
Leiothrix_lutea	27.3308	88.6151
Leiothrix_lutea	27.3313	88.6168
Leiothrix_lutea	27.3506	88.6033
Leiothrix_lutea	27.3178	88.6029
Leiothrix_lutea	27.4693	88.532
Leiothrix_lutea	27.6446	88.7283
Leiothrix_lutea	27.5217	88.5521
Leiothrix_lutea	27.4979	88.5341
Leiothrix_lutea	27.7	88.8
Leiothrix_lutea	27.3159	88.3675
Leiothrix_lutea	27.5102	88.3452
Leiothrix_lutea	27.281	88.3208
Leiothrix_lutea	27.3052	88.3649
Leiothrix_lutea	27.2821	88.3218
Leiothrix_lutea	27.327	88.3618
Leiothrix_lutea	27.2842	88.3247
Leiothrix_lutea	27.3063	88.3649
Leiothrix_lutea	27.3494	88.1884
Leiothrix_lutea	27.4451	88.1804
Leiothrix_lutea	27.3671	88.2206
Leiothrix_lutea	27.386	88.223
Leiothrix_lutea	27.369	88.226
Leiothrix_lutea	27.2901	88.2594
Leiothrix_lutea	27.1432	88.1041
Leiothrix_lutea	27.3995	88.212
Leiothrix_lutea	27.1427	88.1207
Leiothrix_lutea	27.142	88.1201
Leiothrix_lutea	27.3665	88.2218
Leiothrix_lutea	27.3733	88.2208
Leiothrix_lutea	29.5381	79.1667
Leiothrix_lutea	29.6027	79.0752
Leiothrix_lutea	29.5818	79.1537
Leiothrix_lutea	30.4015	78.0591
Leiothrix_lutea	30.3523	78.0975
Leiothrix_lutea	30.3486	77.9962
Leiothrix_lutea	30.4023	78.0939
Leiothrix_lutea	30.3946	78.0898
Leiothrix_lutea	30.3979	78.0955
Leiothrix_lutea	30.4339	77.9355
Leiothrix_lutea	29.3934	79.4517
Leiothrix_lutea	29.3953	79.448
Leiothrix_lutea	29.3233	79.3569
Leiothrix_lutea	29.4439	79.1319
Leiothrix_lutea	29.3624	79.5174
Leiothrix_lutea	29.4187	79.4872
Leiothrix_lutea	29.4773	79.1384
Leiothrix_lutea	29.3461	79.5286
Leiothrix_lutea	29.3414	79.3865
Leiothrix_lutea	29.3902	79.4548
Leiothrix_lutea	29.3683	79.4117
Leiothrix_lutea	29.3805	79.4285
Leiothrix_lutea	29.349	79.5283
Leiothrix_lutea	29.4216	79.4263
Leiothrix_lutea	29.422	79.4302
Leiothrix_lutea	29.3435	79.5306
Leiothrix_lutea	29.4073	79.5094
Leiothrix_lutea	29.2942	79.3302
Leiothrix_lutea	29.3842	79.4384
Leiothrix_lutea	29.3854	79.4732
Leiothrix_lutea	29.373	79.5332
Leiothrix_lutea	29.313	79.5449
Leiothrix_lutea	29.2795	79.581
Leiothrix_lutea	29.3593	79.4198
Leiothrix_lutea	29.3511	79.5296
Leiothrix_lutea	29.3138	79.5472
Leiothrix_lutea	29.3529	79.526
Leiothrix_lutea	29.3523	79.5266
Leiothrix_lutea	29.3498	79.5329
Leiothrix_lutea	29.21	79.32
Leiothrix_lutea	29.3529	79.5263
Leiothrix_lutea	29.6044	78.9951
Leiothrix_lutea	29.5318	78.7745
Leiothrix_lutea	29.5621	78.9995
Leiothrix_lutea	29.9501	78.7987
Leiothrix_lutea	29.7788	78.5672
Leiothrix_lutea	30.3522	79.0408
Leiothrix_lutea	30.1381	78.3974
Leiothrix_lutea	30.1318	78.3174
Leiothrix_lutea	27.0337	88.2643
Leiothrix_lutea	27.0857	88.6634
Leiothrix_lutea	27.0799	88.694
Leiothrix_lutea	27.0269	88.571
Leiothrix_lutea	27.0805	88.661
Leiothrix_lutea	27.0547	88.2554
Leiothrix_lutea	27.0295	88.2547
Leiothrix_lutea	27.0901	88.6511
Leiothrix_lutea	26.8719	88.1852
Leiothrix_lutea	27.0526	88.2688
Leiothrix_lutea	27.0874	88.6592
Leiothrix_lutea	27.0525	88.2741
Leiothrix_lutea	27.0872	88.657
Leiothrix_lutea	27.0459	88.3828
Leiothrix_lutea	27.141	88.5804
Leiothrix_lutea	27.0458	88.2691
Leiothrix_lutea	27.0976	88.6217
Leiothrix_lutea	26.9166	88.392
Leiothrix_lutea	27.1032	88.6742
Leiothrix_lutea	26.8939	88.8456
Leiothrix_lutea	22.3506	103.768
Leiothrix_lutea	22.2921	103.731
Leiothrix_lutea	22.3367	103.762
Leiothrix_lutea	31.0142	116.144
Leiothrix_lutea	24.7736	118.141
Leiothrix_lutea	27.0045	117.08
Leiothrix_lutea	34.3488	106.009
Leiothrix_lutea	23.3349	114.392
Leiothrix_lutea	23.936	113.486
Leiothrix_lutea	23.6317	113.754
Leiothrix_lutea	23.1721	112.535
Leiothrix_lutea	25.2916	110.369
Leiothrix_lutea	23.3913	105.834
Leiothrix_lutea	25.8804	110.493
Leiothrix_lutea	26.6162	106.69
Leiothrix_lutea	26.5529	106.749
Leiothrix_lutea	28.2401	107.201
Leiothrix_lutea	28.5657	108.504
Leiothrix_lutea	27.8248	108.759
Leiothrix_lutea	30.2154	108.809
Leiothrix_lutea	31.4677	110.399
Leiothrix_lutea	29.9765	111.558
Leiothrix_lutea	30.188	110.673
Leiothrix_lutea	31.0659	110.925
Leiothrix_lutea	24.9879	112.855
Leiothrix_lutea	26.0513	113.776
Leiothrix_lutea	27.2805	112.701
Leiothrix_lutea	29.6582	109.827
Leiothrix_lutea	31.6694	120.704
Leiothrix_lutea	32.1213	118.637
Leiothrix_lutea	27.4525	114.122
Leiothrix_lutea	25.8843	114.014
Leiothrix_lutea	29.6478	116.018
Leiothrix_lutea	27.6005	113.88
Leiothrix_lutea	28.539	114.564
Leiothrix_lutea	33.5177	107.987
Leiothrix_lutea	34.0872	107.709
Leiothrix_lutea	33.9013	107.852
Leiothrix_lutea	33.5848	107.552
Leiothrix_lutea	33.9864	108.797
Leiothrix_lutea	29.018	103.085
Leiothrix_lutea	28.1137	105.788
Leiothrix_lutea	31.4703	104.779
Leiothrix_lutea	32.1875	104.317
Leiothrix_lutea	30.2825	103.138
Leiothrix_lutea	29.6912	102.844
Leiothrix_lutea	30.1882	120.012
Leiothrix_lutea	28.6385	121.28
Leiothrix_lutea	30.3766	119.438
Leiothrix_lutea	28.6465	106.412
Leiothrix_lutea	29.0415	107.137
Leiothrix_lutea	30.2615	108.251
Leiothrix_lutea	29.6307	106.509
Leiothrix_lutea	29.5608	102.862
Leiothrix_lutea	29.5167	103.317
Leiothrix_lutea	29.6987	102.954
Leiothrix_lutea	33.6451	107.803
Leiothrix_lutea	25.2219	110.252
Leiothrix_lutea	29.494	113.383
Leiothrix_lutea	25.0988	97.9361
Leiothrix_lutea	22.9999	103.753
Leiothrix_lutea	25.2184	98.034
Leiothrix_lutea	25.0205	98.4753
Leiothrix_lutea	25.9565	100.369
Leiothrix_lutea	24.1235	97.8237
Leiothrix_lutea	25.7031	100.128
Leiothrix_lutea	25.0223	101.416
Leiothrix_lutea	25.7628	98.6239
Leiothrix_lutea	24.718	97.8466
Leiothrix_lutea	22.7614	102.412
Leiothrix_lutea	23.2474	102.285
Leiothrix_lutea	25.0675	102.619
Leiothrix_lutea	25.0837	102.772
Leiothrix_lutea	25.0293	102.583
Leiothrix_lutea	25.1053	98.6036
Leiothrix_lutea	23.1109	102.772
Leiothrix_lutea	24.4345	98.7224
Leiothrix_lutea	22.9298	103.253
Leiothrix_lutea	24.6077	97.6338
Leiothrix_lutea	26.8918	100.239
Leiothrix_lutea	25.4862	103.77
Leiothrix_lutea	23.3529	103.162
Leiothrix_lutea	22.8935	103.679
Leiothrix_lutea	24.012	101.53
Leiothrix_lutea	29.651	94.3238
Leiothrix_lutea	29.3209	95.3319
Leiothrix_lutea	28.667	97.4766
Leiothrix_lutea	25.1196	99.145
Leiothrix_lutea	24.8557	98.7598
Leiothrix_lutea	24.8197	98.7792
Leiothrix_lutea	25.9761	98.7119
Leiothrix_lutea	25.9867	98.7104
Leiothrix_lutea	25.9758	98.7114
Leiothrix_lutea	25.9869	98.7104
Leiothrix_lutea	25.9867	98.7105
Leiothrix_lutea	25.978	98.7114
Leiothrix_lutea	25.9777	98.7109
Leiothrix_lutea	25.976	98.7117
Leiothrix_lutea	27.1713	98.7708
Leiothrix_lutea	25.8079	98.6174
Leiothrix_lutea	25.7984	98.6254
Leiothrix_lutea	25.7675	98.6182
Leiothrix_lutea	25.7702	98.6227
Leiothrix_lutea	25.7666	98.6186
Leiothrix_lutea	25.7706	98.6229
Leiothrix_lutea	25.3033	98.7815
Leiothrix_lutea	25.306	98.7804
Leiothrix_lutea	22.666	102.216
Leiothrix_lutea	22.8746	102.311
Leiothrix_lutea	24.0274	110.319
Leiothrix_lutea	23.2988	105.454
Leiothrix_lutea	26.4877	108.414
Leiothrix_lutea	29.2723	109.415
Leiothrix_lutea	29.6634	103.041
Leiothrix_lutea	33.3852	107.634
Leiothrix_lutea	27.995	106.743
Leiothrix_lutea	27.8987	98.3572
Leiothrix_lutea	28.0748	98.3223
Leiothrix_lutea	28.0758	98.3244
Leiothrix_lutea	28.0763	98.3263
Leiothrix_lutea	27.6857	98.3031
Leiothrix_lutea	27.6858	98.3026
Leiothrix_lutea	27.6859	98.3028
Leiothrix_lutea	27.6857	98.302
Leiothrix_lutea	27.7368	98.3516
Leiothrix_lutea	27.7405	98.3508
Leiothrix_lutea	27.739	98.3518
Leiothrix_lutea	27.739	98.3521
Leiothrix_lutea	27.7367	98.3523
Leiothrix_lutea	27.8403	98.3304
Leiothrix_lutea	27.8397	98.3292
Leiothrix_lutea	27.8397	98.3296
Leiothrix_lutea	27.8395	98.3298
Leiothrix_lutea	27.8431	98.3276

## Sheet: Parus_monticolus
SCIENTIFIC NAME	LATITUDE	LONGITUDE
Parus_monticolus	33.7354	73.1274
Parus_monticolus	34.0913	73.3612
Parus_monticolus	33.9003	73.388
Parus_monticolus	34.0604	73.408
Parus_monticolus	34.6303	73.4288
Parus_monticolus	33.7394	74.0135
Parus_monticolus	34.2455	74.6722
Parus_monticolus	33.65	74.7795
Parus_monticolus	33.7077	74.8229
Parus_monticolus	33.0125	74.9096
Parus_monticolus	32.9912	74.9316
Parus_monticolus	34.1409	75.0378
Parus_monticolus	34.0531	75.2944
Parus_monticolus	34.0179	75.3189
Parus_monticolus	33.0796	75.336
Parus_monticolus	32.5315	75.9624
Parus_monticolus	32.5348	75.9824
Parus_monticolus	31.7997	76.1232
Parus_monticolus	33.2788	76.2002
Parus_monticolus	32.2512	76.3058
Parus_monticolus	32.2534	76.309
Parus_monticolus	32.2471	76.3111
Parus_monticolus	32.2503	76.3196
Parus_monticolus	32.2417	76.3205
Parus_monticolus	32.2425	76.3214
Parus_monticolus	32.2511	76.3237
Parus_monticolus	32.2474	76.3252
Parus_monticolus	32.2477	76.3253
Parus_monticolus	32.2551	76.3261
Parus_monticolus	32.2548	76.3262
Parus_monticolus	32.2357	76.3274
Parus_monticolus	32.245	76.3318
Parus_monticolus	32.2443	76.3345
Parus_monticolus	32.2486	76.3375
Parus_monticolus	32.235	76.3382
Parus_monticolus	32.2296	76.3414
Parus_monticolus	32.256	76.3428
Parus_monticolus	32.2676	76.353
Parus_monticolus	32.1379	76.4542
Parus_monticolus	32.0316	76.7162
Parus_monticolus	31.2321	76.7185
Parus_monticolus	32.0491	76.7218
Parus_monticolus	32.0527	76.7244
Parus_monticolus	31.6342	76.8335
Parus_monticolus	32.041	76.8425
Parus_monticolus	31.5317	76.9537
Parus_monticolus	30.853	77.0026
Parus_monticolus	30.8353	77.0039
Parus_monticolus	32.3534	77.1296
Parus_monticolus	31.0922	77.1352
Parus_monticolus	32.3163	77.1574
Parus_monticolus	31.087	77.1602
Parus_monticolus	31.1	77.1657
Parus_monticolus	31.1055	77.168
Parus_monticolus	31.081	77.1688
Parus_monticolus	31.0947	77.1689
Parus_monticolus	31.1018	77.1705
Parus_monticolus	31.1032	77.171
Parus_monticolus	31.1044	77.1728
Parus_monticolus	31.0999	77.1736
Parus_monticolus	31.8093	77.1738
Parus_monticolus	31.104	77.175
Parus_monticolus	32.2494	77.1773
Parus_monticolus	31.0974	77.1787
Parus_monticolus	31.0843	77.1792
Parus_monticolus	31.0887	77.1799
Parus_monticolus	30.977	77.1807
Parus_monticolus	32.251	77.1822
Parus_monticolus	31.1849	77.1828
Parus_monticolus	32.2396	77.1897
Parus_monticolus	32.2494	77.1907
Parus_monticolus	32.245	77.1912
Parus_monticolus	32.2436	77.1913
Parus_monticolus	30.9691	77.1978
Parus_monticolus	32.2214	77.2002
Parus_monticolus	32.3223	77.2013
Parus_monticolus	32.1713	77.2115
Parus_monticolus	31.126	77.2284
Parus_monticolus	30.958	77.2344
Parus_monticolus	31.1119	77.2351
Parus_monticolus	31.1168	77.2414
Parus_monticolus	32.3873	77.262
Parus_monticolus	32.0093	77.311
Parus_monticolus	32.0096	77.3116
Parus_monticolus	31.6335	77.3441
Parus_monticolus	31.973	77.3511
Parus_monticolus	31.5484	77.3776
Parus_monticolus	31.7631	77.3799
Parus_monticolus	31.6414	77.4086
Parus_monticolus	31.6424	77.423
Parus_monticolus	31.6382	77.429
Parus_monticolus	30.8466	77.453
Parus_monticolus	31.3044	77.478
Parus_monticolus	31.6799	77.4862
Parus_monticolus	31.6749	77.4875
Parus_monticolus	31.7008	77.492
Parus_monticolus	31.2484	77.4959
Parus_monticolus	31.6738	77.4979
Parus_monticolus	31.2699	77.4981
Parus_monticolus	31.238	77.5535
Parus_monticolus	31.8624	77.6569
Parus_monticolus	31.7936	77.7008
Parus_monticolus	31.496	77.781
Parus_monticolus	31.5104	77.7941
Parus_monticolus	31.507	77.7962
Parus_monticolus	30.7866	77.8294
Parus_monticolus	30.7088	77.863
Parus_monticolus	30.7025	77.8678
Parus_monticolus	30.701	77.8679
Parus_monticolus	30.2567	77.9543
Parus_monticolus	30.4687	77.995
Parus_monticolus	30.4655	78.0115
Parus_monticolus	30.4703	78.0144
Parus_monticolus	30.4635	78.0197
Parus_monticolus	30.469	78.0227
Parus_monticolus	30.4587	78.023
Parus_monticolus	30.4684	78.0321
Parus_monticolus	30.4852	78.0324
Parus_monticolus	30.4595	78.0348
Parus_monticolus	30.4595	78.035
Parus_monticolus	30.4762	78.0357
Parus_monticolus	30.4868	78.0428
Parus_monticolus	30.4633	78.0492
Parus_monticolus	30.4598	78.0513
Parus_monticolus	30.4563	78.0522
Parus_monticolus	30.4682	78.062
Parus_monticolus	30.4581	78.0688
Parus_monticolus	30.4621	78.0718
Parus_monticolus	30.4508	78.0733
Parus_monticolus	30.4584	78.0744
Parus_monticolus	30.4495	78.0768
Parus_monticolus	30.4229	78.0847
Parus_monticolus	30.4224	78.0848
Parus_monticolus	30.4478	78.0879
Parus_monticolus	30.4606	78.0939
Parus_monticolus	30.4078	78.0979
Parus_monticolus	30.455	78.0988
Parus_monticolus	30.4552	78.1003
Parus_monticolus	30.4546	78.1014
Parus_monticolus	30.452	78.1092
Parus_monticolus	30.4523	78.1095
Parus_monticolus	30.4542	78.1115
Parus_monticolus	30.4561	78.1184
Parus_monticolus	30.4557	78.1217
Parus_monticolus	30.5762	78.1489
Parus_monticolus	30.4544	78.1506
Parus_monticolus	30.4518	78.1571
Parus_monticolus	30.4539	78.1657
Parus_monticolus	31.077	78.1848
Parus_monticolus	30.4417	78.2178
Parus_monticolus	31.1126	78.2352
Parus_monticolus	30.421	78.2459
Parus_monticolus	30.424	78.25
Parus_monticolus	30.4211	78.2504
Parus_monticolus	30.4214	78.2507
Parus_monticolus	31.5442	78.2537
Parus_monticolus	31.4252	78.265
Parus_monticolus	30.0308	78.2746
Parus_monticolus	30.1736	78.3145
Parus_monticolus	30.4124	78.3444
Parus_monticolus	30.73	78.45
Parus_monticolus	30.8973	78.5254
Parus_monticolus	29.7788	78.5672
Parus_monticolus	30.8415	78.6037
Parus_monticolus	31.0397	78.7486
Parus_monticolus	29.5318	78.7745
Parus_monticolus	29.53	78.7748
Parus_monticolus	29.9501	78.7987
Parus_monticolus	29.5864	78.862
Parus_monticolus	29.5524	78.8856
Parus_monticolus	29.4586	78.9058
Parus_monticolus	29.5063	78.921
Parus_monticolus	29.5332	78.9348
Parus_monticolus	29.5333	78.9356
Parus_monticolus	30.9517	79.0253
Parus_monticolus	30.3506	79.0395
Parus_monticolus	30.3522	79.0408
Parus_monticolus	30.7574	79.0653
Parus_monticolus	30.4908	79.0894
Parus_monticolus	29.5647	79.1091
Parus_monticolus	29.5652	79.1099
Parus_monticolus	29.5582	79.1108
Parus_monticolus	29.5627	79.1132
Parus_monticolus	29.5125	79.1133
Parus_monticolus	30.483	79.1326
Parus_monticolus	29.4106	79.1467
Parus_monticolus	30.3772	79.1495
Parus_monticolus	30.4832	79.1894
Parus_monticolus	30.4847	79.2003
Parus_monticolus	30.4821	79.2084
Parus_monticolus	30.4782	79.2106
Parus_monticolus	29.6499	79.2128
Parus_monticolus	30.4808	79.2149
Parus_monticolus	30.4788	79.2187
Parus_monticolus	30.4725	79.219
Parus_monticolus	30.4662	79.22
Parus_monticolus	29.4082	79.2226
Parus_monticolus	30.4595	79.2297
Parus_monticolus	29.3394	79.249
Parus_monticolus	29.3373	79.2557
Parus_monticolus	30.4631	79.2676
Parus_monticolus	30.4583	79.2696
Parus_monticolus	30.4652	79.27
Parus_monticolus	30.4554	79.2721
Parus_monticolus	30.4551	79.2735
Parus_monticolus	30.4569	79.2753
Parus_monticolus	30.4568	79.276
Parus_monticolus	30.4586	79.2761
Parus_monticolus	30.4521	79.2765
Parus_monticolus	30.48	79.2833
Parus_monticolus	30.4801	79.2833
Parus_monticolus	30.4895	79.2909
Parus_monticolus	30.4784	79.2976
Parus_monticolus	29.21	79.32
Parus_monticolus	30.5239	79.3262
Parus_monticolus	29.2942	79.3302
Parus_monticolus	29.2982	79.3356
Parus_monticolus	29.3309	79.3813
Parus_monticolus	29.3309	79.3814
Parus_monticolus	29.3347	79.387
Parus_monticolus	30.4013	79.3872
Parus_monticolus	29.4673	79.3882
Parus_monticolus	29.467	79.3885
Parus_monticolus	29.4685	79.3896
Parus_monticolus	29.4587	79.39
Parus_monticolus	29.4675	79.3905
Parus_monticolus	29.4672	79.3908
Parus_monticolus	29.4719	79.3922
Parus_monticolus	29.3771	79.4005
Parus_monticolus	29.6475	79.4078
Parus_monticolus	29.3705	79.4085
Parus_monticolus	29.3702	79.4092
Parus_monticolus	29.3533	79.4097
Parus_monticolus	29.3612	79.4098
Parus_monticolus	29.3683	79.4117
Parus_monticolus	29.4465	79.4151
Parus_monticolus	29.3593	79.4198
Parus_monticolus	29.4391	79.4207
Parus_monticolus	29.4236	79.4259
Parus_monticolus	29.4235	79.426
Parus_monticolus	29.4216	79.4263
Parus_monticolus	29.4233	79.4263
Parus_monticolus	29.4235	79.4264
Parus_monticolus	29.4211	79.4267
Parus_monticolus	29.3744	79.4267
Parus_monticolus	29.4236	79.4269
Parus_monticolus	29.4239	79.4271
Parus_monticolus	29.4238	79.4273
Parus_monticolus	29.4229	79.4275
Parus_monticolus	29.4238	79.4275
Parus_monticolus	29.4228	79.4277
Parus_monticolus	29.4233	79.4278
Parus_monticolus	29.3805	79.4285
Parus_monticolus	29.4226	79.4288
Parus_monticolus	29.4227	79.4288
Parus_monticolus	29.4223	79.4302
Parus_monticolus	29.422	79.4302
Parus_monticolus	29.386	79.4308
Parus_monticolus	29.3806	79.4313
Parus_monticolus	29.4175	79.4323
Parus_monticolus	29.387	79.4329
Parus_monticolus	29.6434	79.4357
Parus_monticolus	29.4229	79.4365
Parus_monticolus	29.4246	79.437
Parus_monticolus	29.3842	79.4384
Parus_monticolus	29.4038	79.4412
Parus_monticolus	29.3925	79.4447
Parus_monticolus	29.3973	79.4449
Parus_monticolus	29.3953	79.448
Parus_monticolus	29.3934	79.4517
Parus_monticolus	29.4017	79.4521
Parus_monticolus	29.3902	79.4548
Parus_monticolus	29.3907	79.4559
Parus_monticolus	29.3826	79.4589
Parus_monticolus	29.3956	79.4605
Parus_monticolus	29.3759	79.4627
Parus_monticolus	29.3783	79.4639
Parus_monticolus	29.3431	79.4842
Parus_monticolus	29.3433	79.4845
Parus_monticolus	29.4187	79.4872
Parus_monticolus	29.3878	79.5026
Parus_monticolus	29.4073	79.5094
Parus_monticolus	29.4211	79.5147
Parus_monticolus	29.4213	79.5149
Parus_monticolus	29.3624	79.5174
Parus_monticolus	29.38	79.52
Parus_monticolus	29.3529	79.526
Parus_monticolus	29.3523	79.5266
Parus_monticolus	29.3523	79.5277
Parus_monticolus	29.349	79.5283
Parus_monticolus	29.3461	79.5286
Parus_monticolus	29.3511	79.5296
Parus_monticolus	29.3863	79.53
Parus_monticolus	29.3435	79.5306
Parus_monticolus	29.3613	79.5327
Parus_monticolus	29.3867	79.539
Parus_monticolus	29.2695	79.5433
Parus_monticolus	29.3638	79.5447
Parus_monticolus	29.3138	79.5472
Parus_monticolus	29.4431	79.5519
Parus_monticolus	29.3558	79.5523
Parus_monticolus	29.403	79.5559
Parus_monticolus	29.3442	79.5578
Parus_monticolus	30.6212	79.5594
Parus_monticolus	29.3689	79.573
Parus_monticolus	29.2795	79.581
Parus_monticolus	29.3249	79.5861
Parus_monticolus	29.6333	79.615
Parus_monticolus	29.493	79.6257
Parus_monticolus	29.5098	79.6363
Parus_monticolus	29.4821	79.6375
Parus_monticolus	29.4752	79.6475
Parus_monticolus	29.4729	79.6488
Parus_monticolus	29.4695	79.6559
Parus_monticolus	29.6355	79.667
Parus_monticolus	29.6303	79.6683
Parus_monticolus	29.7052	79.7189
Parus_monticolus	29.7149	79.7211
Parus_monticolus	29.7253	79.7497
Parus_monticolus	29.7056	79.7577
Parus_monticolus	29.0988	79.8079
Parus_monticolus	30.465	79.8283
Parus_monticolus	29.6342	79.8474
Parus_monticolus	30.0593	79.9784
Parus_monticolus	30.0741	80.2386
Parus_monticolus	30.0501	80.2441
Parus_monticolus	29.379	81.1303
Parus_monticolus	29.1761	82.9409
Parus_monticolus	28.2122	83.4409
Parus_monticolus	28.6894	83.6127
Parus_monticolus	28.6177	83.631
Parus_monticolus	28.6096	83.6432
Parus_monticolus	28.5004	83.6545
Parus_monticolus	28.7242	83.6707
Parus_monticolus	28.4321	83.6785
Parus_monticolus	28.7481	83.6841
Parus_monticolus	28.4014	83.6918
Parus_monticolus	28.4042	83.6996
Parus_monticolus	28.4	83.6997
Parus_monticolus	28.4018	83.6999
Parus_monticolus	28.3962	83.7039
Parus_monticolus	28.3882	83.7076
Parus_monticolus	28.3787	83.7114
Parus_monticolus	28.4904	83.7139
Parus_monticolus	28.3659	83.7397
Parus_monticolus	28.3496	83.7436
Parus_monticolus	28.567	83.7556
Parus_monticolus	28.3237	83.757
Parus_monticolus	28.6424	83.7598
Parus_monticolus	28.3663	83.7629
Parus_monticolus	28.7149	83.7708
Parus_monticolus	28.4002	83.7713
Parus_monticolus	28.377	83.807
Parus_monticolus	28.3726	83.8093
Parus_monticolus	28.8145	83.8164
Parus_monticolus	28.4184	83.8187
Parus_monticolus	28.4095	83.8246
Parus_monticolus	28.3575	83.8258
Parus_monticolus	28.517	83.8261
Parus_monticolus	28.3703	83.8264
Parus_monticolus	28.3745	83.8289
Parus_monticolus	28.378	83.8437
Parus_monticolus	28.8174	83.8711
Parus_monticolus	28.331	83.8834
Parus_monticolus	28.5258	83.887
Parus_monticolus	28.5011	83.8987
Parus_monticolus	28.3011	83.9218
Parus_monticolus	28.4651	83.9424
Parus_monticolus	28.2011	83.9537
Parus_monticolus	28.7825	83.9676
Parus_monticolus	28.7385	83.9917
Parus_monticolus	28.5025	83.996
Parus_monticolus	27.735	84.111
Parus_monticolus	28.5604	84.2191
Parus_monticolus	28.5339	84.34
Parus_monticolus	28.4273	84.3909
Parus_monticolus	28.4304	84.3959
Parus_monticolus	28.3847	84.4013
Parus_monticolus	27.4593	84.4238
Parus_monticolus	27.4847	84.5409
Parus_monticolus	27.5789	85.0758
Parus_monticolus	27.5895	85.1626
Parus_monticolus	28.0145	85.1796
Parus_monticolus	27.6585	85.2454
Parus_monticolus	27.5	85.25
Parus_monticolus	27.6127	85.2602
Parus_monticolus	27.763	85.2683
Parus_monticolus	27.644	85.2699
Parus_monticolus	28.0991	85.3173
Parus_monticolus	28.1447	85.3221
Parus_monticolus	28.1106	85.3402
Parus_monticolus	28.1144	85.3413
Parus_monticolus	28.1223	85.3439
Parus_monticolus	28.1132	85.3459
Parus_monticolus	28.1273	85.3478
Parus_monticolus	27.7067	85.3499
Parus_monticolus	27.7847	85.357
Parus_monticolus	28.1376	85.3595
Parus_monticolus	28.1253	85.3665
Parus_monticolus	28.1414	85.37
Parus_monticolus	28.1502	85.3737
Parus_monticolus	28.1531	85.3754
Parus_monticolus	27.5799	85.3786
Parus_monticolus	27.597	85.3802
Parus_monticolus	27.579	85.3815
Parus_monticolus	27.5862	85.3825
Parus_monticolus	27.7986	85.3828
Parus_monticolus	27.5829	85.3839
Parus_monticolus	27.5788	85.386
Parus_monticolus	27.5369	85.3903
Parus_monticolus	27.5915	85.3934
Parus_monticolus	27.8038	85.3948
Parus_monticolus	27.5784	85.396
Parus_monticolus	28.154	85.4002
Parus_monticolus	27.5719	85.4066
Parus_monticolus	28.1552	85.4089
Parus_monticolus	28.1675	85.4362
Parus_monticolus	28.1697	85.4371
Parus_monticolus	28.2027	85.4638
Parus_monticolus	28.2053	85.4696
Parus_monticolus	28.206	85.4736
Parus_monticolus	28.2446	85.4899
Parus_monticolus	28.2124	85.5071
Parus_monticolus	28.2156	85.5104
Parus_monticolus	27.7168	85.5196
Parus_monticolus	27.6927	85.5205
Parus_monticolus	28.1151	85.537
Parus_monticolus	28.2176	85.5849
Parus_monticolus	27.8311	85.7001
Parus_monticolus	27.9956	85.9776
Parus_monticolus	27.7206	86.7151
Parus_monticolus	27.7897	86.7185
Parus_monticolus	27.766	86.722
Parus_monticolus	27.7741	86.7221
Parus_monticolus	27.7724	86.7229
Parus_monticolus	27.8086	86.7321
Parus_monticolus	27.852	86.7908
Parus_monticolus	27.6194	86.8404
Parus_monticolus	26.6659	87.0014
Parus_monticolus	27.4676	87.1961
Parus_monticolus	27.5252	87.2699
Parus_monticolus	27.5314	87.2792
Parus_monticolus	26.9238	87.93
Parus_monticolus	27.1054	87.9456
Parus_monticolus	27.0197	87.9824
Parus_monticolus	27.1285	87.9876
Parus_monticolus	27.0788	88.0216
Parus_monticolus	27.15	88.03
Parus_monticolus	27.0799	88.0678
Parus_monticolus	26.8971	88.0735
Parus_monticolus	27.1375	88.0789
Parus_monticolus	27.1432	88.1041
Parus_monticolus	27.1427	88.1207
Parus_monticolus	27.2568	88.1415
Parus_monticolus	27.4451	88.1804
Parus_monticolus	27.4328	88.1814
Parus_monticolus	27.0822	88.1827
Parus_monticolus	26.8719	88.1852
Parus_monticolus	27.3494	88.1884
Parus_monticolus	27.3496	88.1885
Parus_monticolus	27.3995	88.212
Parus_monticolus	27.3671	88.2206
Parus_monticolus	27.2977	88.2217
Parus_monticolus	27.3665	88.2218
Parus_monticolus	27.3749	88.2228
Parus_monticolus	27.386	88.223
Parus_monticolus	27.3657	88.224
Parus_monticolus	27.1668	88.225
Parus_monticolus	27.369	88.226
Parus_monticolus	27.2485	88.2386
Parus_monticolus	27.3397	88.2486
Parus_monticolus	27.3053	88.2516
Parus_monticolus	27.2949	88.2542
Parus_monticolus	27.0295	88.2547
Parus_monticolus	27.0582	88.2552
Parus_monticolus	27.0547	88.2554
Parus_monticolus	27.0334	88.2583
Parus_monticolus	27.2901	88.2594
Parus_monticolus	27.0533	88.2609
Parus_monticolus	27.0337	88.2643
Parus_monticolus	27.0438	88.2647
Parus_monticolus	27.035	88.2656
Parus_monticolus	27.0473	88.2664
Parus_monticolus	27.0526	88.2688
Parus_monticolus	27.0458	88.2691
Parus_monticolus	27.2667	88.2697
Parus_monticolus	27.0525	88.2741
Parus_monticolus	27.2821	88.2861
Parus_monticolus	27.281	88.3208
Parus_monticolus	27.2821	88.3218
Parus_monticolus	27.2842	88.3247
Parus_monticolus	27.5102	88.3452
Parus_monticolus	27.2917	88.3492
Parus_monticolus	27.327	88.3618
Parus_monticolus	27.3159	88.3675
Parus_monticolus	27.0457	88.3814
Parus_monticolus	27.0459	88.3828
Parus_monticolus	26.9148	88.4036
Parus_monticolus	27.0763	88.4322
Parus_monticolus	27.0197	88.436
Parus_monticolus	27.0578	88.4685
Parus_monticolus	22.6345	88.5222
Parus_monticolus	27.2544	88.531
Parus_monticolus	27.4693	88.532
Parus_monticolus	27.3131	88.5327
Parus_monticolus	27.4979	88.5341
Parus_monticolus	27.4678	88.5459
Parus_monticolus	27.3348	88.5489
Parus_monticolus	27.5217	88.5521
Parus_monticolus	27.4994	88.5553
Parus_monticolus	27.2898	88.5579
Parus_monticolus	27.0269	88.571
Parus_monticolus	27.141	88.5804
Parus_monticolus	27.4246	88.5852
Parus_monticolus	27.1163	88.5855
Parus_monticolus	27.2305	88.5924
Parus_monticolus	27.3122	88.5928
Parus_monticolus	27.2992	88.5933
Parus_monticolus	27.5312	88.5938
Parus_monticolus	27.3071	88.5966
Parus_monticolus	27.3321	88.6013
Parus_monticolus	27.1581	88.6018
Parus_monticolus	27.3178	88.6029
Parus_monticolus	27.334	88.6058
Parus_monticolus	27.3444	88.6076
Parus_monticolus	27.3425	88.6124
Parus_monticolus	27.3341	88.6129
Parus_monticolus	27.3157	88.6143
Parus_monticolus	27.3308	88.6151
Parus_monticolus	27.3313	88.6168
Parus_monticolus	27.3359	88.6193
Parus_monticolus	27.15	88.62
Parus_monticolus	27.0976	88.6217
Parus_monticolus	27.3322	88.6223
Parus_monticolus	27.3567	88.6265
Parus_monticolus	27.1008	88.6311
Parus_monticolus	27.3564	88.6327
Parus_monticolus	27.1073	88.6472
Parus_monticolus	27.1066	88.6494
Parus_monticolus	27.0901	88.6511
Parus_monticolus	27.0909	88.6519
Parus_monticolus	27.0941	88.6529
Parus_monticolus	27.0872	88.657
Parus_monticolus	27.0874	88.6592
Parus_monticolus	27.0875	88.6592
Parus_monticolus	27.0905	88.661
Parus_monticolus	27.0805	88.661
Parus_monticolus	27.0889	88.6614
Parus_monticolus	27.087	88.6624
Parus_monticolus	27.0857	88.6634
Parus_monticolus	27.086	88.6645
Parus_monticolus	27.0152	88.6682
Parus_monticolus	27.0848	88.6689
Parus_monticolus	27.1019	88.6761
Parus_monticolus	27.1019	88.6766
Parus_monticolus	27.1866	88.681
Parus_monticolus	27.0988	88.6909
Parus_monticolus	27.0969	88.6917
Parus_monticolus	27.8262	88.6952
Parus_monticolus	26.5485	88.6972
Parus_monticolus	26.9945	88.6975
Parus_monticolus	27.06	88.7
Parus_monticolus	27.6446	88.7283
Parus_monticolus	27.2228	88.7367
Parus_monticolus	27.227	88.7395
Parus_monticolus	27.2263	88.7411
Parus_monticolus	26.5661	88.7507
Parus_monticolus	27.252	88.7795
Parus_monticolus	27.7	88.8
Parus_monticolus	27.1043	88.8278
Parus_monticolus	27.6549	89.2624
Parus_monticolus	27.3693	89.2931
Parus_monticolus	27.5166	89.3242
Parus_monticolus	27.3699	89.3462
Parus_monticolus	27.3697	89.3467
Parus_monticolus	27.4891	89.358
Parus_monticolus	27.4935	89.3598
Parus_monticolus	27.4844	89.362
Parus_monticolus	27.424	89.3698
Parus_monticolus	27.4442	89.376
Parus_monticolus	27.4376	89.3787
Parus_monticolus	27.3899	89.3836
Parus_monticolus	26.8506	89.3957
Parus_monticolus	27.4408	89.3984
Parus_monticolus	27.4455	89.4109
Parus_monticolus	27.4314	89.4122
Parus_monticolus	27.4312	89.4124
Parus_monticolus	27.4343	89.4134
Parus_monticolus	27.4282	89.415
Parus_monticolus	27.4297	89.4153
Parus_monticolus	27.4333	89.4167
Parus_monticolus	27.4324	89.4177
Parus_monticolus	27.419	89.4217
Parus_monticolus	27.4184	89.4229
Parus_monticolus	27.4264	89.4233
Parus_monticolus	27.4071	89.4265
Parus_monticolus	27.3898	89.4299
Parus_monticolus	26.8934	89.4479
Parus_monticolus	27.3691	89.4587
Parus_monticolus	27.4276	89.4635
Parus_monticolus	27.3545	89.5157
Parus_monticolus	27.1653	89.5409
Parus_monticolus	26.646	89.5489
Parus_monticolus	27.317	89.5513
Parus_monticolus	26.6499	89.5612
Parus_monticolus	26.7728	89.583
Parus_monticolus	26.7525	89.5913
Parus_monticolus	27.4819	89.6144
Parus_monticolus	27.4796	89.6209
Parus_monticolus	27.4848	89.6226
Parus_monticolus	27.595	89.6254
Parus_monticolus	27.5946	89.6299
Parus_monticolus	27.5944	89.63
Parus_monticolus	27.4832	89.6314
Parus_monticolus	27.4231	89.6348
Parus_monticolus	27.4715	89.6386
Parus_monticolus	27.5072	89.639
Parus_monticolus	27.4774	89.6407
Parus_monticolus	27.4732	89.6414
Parus_monticolus	27.4752	89.6422
Parus_monticolus	27.4761	89.6435
Parus_monticolus	27.4751	89.6442
Parus_monticolus	27.5105	89.6482
Parus_monticolus	27.4257	89.649
Parus_monticolus	27.4366	89.652
Parus_monticolus	27.5485	89.653
Parus_monticolus	27.4435	89.6604
Parus_monticolus	27.4463	89.6608
Parus_monticolus	27.4436	89.6616
Parus_monticolus	27.8087	89.6855
Parus_monticolus	27.75	89.71
Parus_monticolus	27.795	89.7178
Parus_monticolus	27.7827	89.7272
Parus_monticolus	27.7856	89.7281
Parus_monticolus	27.7856	89.7308
Parus_monticolus	27.4854	89.7384
Parus_monticolus	27.8893	89.7386
Parus_monticolus	27.6738	89.7418
Parus_monticolus	27.5066	89.753
Parus_monticolus	27.7253	89.7542
Parus_monticolus	27.7225	89.7561
Parus_monticolus	27.489	89.7563
Parus_monticolus	27.5211	89.7589
Parus_monticolus	27.5169	89.7619
Parus_monticolus	27.7528	89.7639
Parus_monticolus	27.5176	89.7652
Parus_monticolus	27.6981	89.7675
Parus_monticolus	27.5184	89.7682
Parus_monticolus	27.5174	89.7684
Parus_monticolus	27.5155	89.7703
Parus_monticolus	27.6667	89.7751
Parus_monticolus	27.5234	89.7795
Parus_monticolus	27.508	89.7921
Parus_monticolus	27.6519	89.794
Parus_monticolus	27.5117	89.7952
Parus_monticolus	27.6604	89.8064
Parus_monticolus	27.5235	89.8084
Parus_monticolus	27.6373	89.8165
Parus_monticolus	27.5219	89.8205
Parus_monticolus	27.5464	89.823
Parus_monticolus	27.6134	89.8429
Parus_monticolus	27.6048	89.848
Parus_monticolus	27.5857	89.8534
Parus_monticolus	27.583	89.8631
Parus_monticolus	27.5788	89.8648
Parus_monticolus	27.5892	89.8658
Parus_monticolus	27.5837	89.8661
Parus_monticolus	27.5364	89.8671
Parus_monticolus	27.5151	89.8673
Parus_monticolus	27.6174	89.8687
Parus_monticolus	27.594	89.8731
Parus_monticolus	27.5905	89.8761
Parus_monticolus	27.5296	89.8764
Parus_monticolus	27.5737	89.8767
Parus_monticolus	27.5039	89.877
Parus_monticolus	27.5922	89.8794
Parus_monticolus	27.3633	89.9129
Parus_monticolus	27.4932	89.9297
Parus_monticolus	27.4956	89.9497
Parus_monticolus	27.5042	89.9557
Parus_monticolus	27.5056	90.0183
Parus_monticolus	27.5014	90.0254
Parus_monticolus	27.5016	90.0549
Parus_monticolus	27.4815	90.1648
Parus_monticolus	27.5	90.1667
Parus_monticolus	27.511	90.171
Parus_monticolus	27.4697	90.1711
Parus_monticolus	27.4561	90.1746
Parus_monticolus	27.5371	90.2021
Parus_monticolus	27.538	90.2069
Parus_monticolus	27.4145	90.224
Parus_monticolus	27.5343	90.2252
Parus_monticolus	27.5298	90.2294
Parus_monticolus	27.5168	90.2417
Parus_monticolus	27.5229	90.2472
Parus_monticolus	26.8796	90.2563
Parus_monticolus	26.8753	90.2614
Parus_monticolus	26.8591	90.2834
Parus_monticolus	27.4949	90.3165
Parus_monticolus	27.4862	90.3385
Parus_monticolus	27.475	90.3491
Parus_monticolus	27.4662	90.3825
Parus_monticolus	27.4509	90.4134
Parus_monticolus	27.4413	90.4298
Parus_monticolus	27.4496	90.4388
Parus_monticolus	27.0068	90.4414
Parus_monticolus	27.4491	90.4705
Parus_monticolus	27.504	90.494
Parus_monticolus	27.46	90.4943
Parus_monticolus	27.4983	90.506
Parus_monticolus	27.5014	90.5062
Parus_monticolus	27.3803	90.5246
Parus_monticolus	27.3785	90.5267
Parus_monticolus	27.4912	90.5273
Parus_monticolus	27.362	90.5363
Parus_monticolus	27.3644	90.5383
Parus_monticolus	27.3637	90.5446
Parus_monticolus	27.5079	90.546
Parus_monticolus	26.953	90.5471
Parus_monticolus	27.5116	90.5486
Parus_monticolus	27.5207	90.5488
Parus_monticolus	27.5172	90.5768
Parus_monticolus	27.3319	90.5843
Parus_monticolus	27.3325	90.5905
Parus_monticolus	27.5182	90.5933
Parus_monticolus	27.3051	90.5939
Parus_monticolus	27.0024	90.5961
Parus_monticolus	27.5223	90.5969
Parus_monticolus	27.5363	90.5994
Parus_monticolus	27.3112	90.5995
Parus_monticolus	26.9558	90.6034
Parus_monticolus	27.3067	90.6083
Parus_monticolus	27.2256	90.619
Parus_monticolus	27.0367	90.6291
Parus_monticolus	27.2027	90.6321
Parus_monticolus	27.0635	90.6336
Parus_monticolus	27.0411	90.6357
Parus_monticolus	27.0661	90.6413
Parus_monticolus	27.1845	90.646
Parus_monticolus	27.1328	90.6519
Parus_monticolus	27.4995	90.6545
Parus_monticolus	27.1765	90.655
Parus_monticolus	27.5009	90.6568
Parus_monticolus	27.2301	90.6632
Parus_monticolus	27.2272	90.6658
Parus_monticolus	27.1539	90.672
Parus_monticolus	27.2354	90.6762
Parus_monticolus	27.1787	90.6826
Parus_monticolus	27.1297	90.683
Parus_monticolus	27.1439	90.6885
Parus_monticolus	27.5324	90.6887
Parus_monticolus	27.1554	90.6934
Parus_monticolus	27.491	90.6978
Parus_monticolus	27.1853	90.7049
Parus_monticolus	27.0915	90.7134
Parus_monticolus	27.0305	90.7154
Parus_monticolus	27.0965	90.7191
Parus_monticolus	27.5453	90.7225
Parus_monticolus	27.1927	90.7232
Parus_monticolus	26.95	90.73
Parus_monticolus	27.5847	90.7333
Parus_monticolus	27.5056	90.7376
Parus_monticolus	27.1941	90.74
Parus_monticolus	27.5504	90.7555
Parus_monticolus	27.6483	90.7556
Parus_monticolus	27.551	90.7561
Parus_monticolus	27.5504	90.7572
Parus_monticolus	27.155	90.7703
Parus_monticolus	27.0223	90.7926
Parus_monticolus	27.025	90.8266
Parus_monticolus	27.5924	90.8359
Parus_monticolus	27.4837	90.8368
Parus_monticolus	27.5064	90.8693
Parus_monticolus	27.4788	90.8756
Parus_monticolus	27.4972	90.9051
Parus_monticolus	27.6336	90.9091
Parus_monticolus	27.4686	90.9101
Parus_monticolus	27.4788	90.9109
Parus_monticolus	27.4957	90.9187
Parus_monticolus	27.4551	90.9566
Parus_monticolus	26.7816	90.9578
Parus_monticolus	27.402	90.9963
Parus_monticolus	27.3608	91.0258
Parus_monticolus	27.3468	91.0311
Parus_monticolus	27.3614	91.032
Parus_monticolus	27.359	91.032
Parus_monticolus	27.3549	91.0323
Parus_monticolus	27.3431	91.0352
Parus_monticolus	27.3418	91.0397
Parus_monticolus	27.338	91.0408
Parus_monticolus	27.3226	91.0533
Parus_monticolus	27.3199	91.0777
Parus_monticolus	27.3288	91.0811
Parus_monticolus	27.3263	91.0842
Parus_monticolus	27.3242	91.089
Parus_monticolus	27.3279	91.0899
Parus_monticolus	27.334	91.0944
Parus_monticolus	27.3345	91.106
Parus_monticolus	27.3356	91.1082
Parus_monticolus	27.3496	91.1098
Parus_monticolus	27.3372	91.1254
Parus_monticolus	27.3229	91.1305
Parus_monticolus	27.312	91.133
Parus_monticolus	27.3093	91.14
Parus_monticolus	27.3091	91.1419
Parus_monticolus	27.3108	91.1419
Parus_monticolus	27.2914	91.145
Parus_monticolus	27.2839	91.1465
Parus_monticolus	27.2928	91.1475
Parus_monticolus	27.2755	91.1499
Parus_monticolus	27.2521	91.1506
Parus_monticolus	27.2937	91.1591
Parus_monticolus	27.3016	91.1594
Parus_monticolus	27.2878	91.1606
Parus_monticolus	27.2989	91.1666
Parus_monticolus	27.2632	91.1687
Parus_monticolus	27.2602	91.1801
Parus_monticolus	27.2733	91.2446
Parus_monticolus	27.29	91.273
Parus_monticolus	27.2835	91.3146
Parus_monticolus	27.2925	91.3221
Parus_monticolus	27.3022	91.3445
Parus_monticolus	27.3018	91.3486
Parus_monticolus	27.2851	91.3712
Parus_monticolus	27.2754	91.3868
Parus_monticolus	27.2522	91.4035
Parus_monticolus	27.2577	91.4056
Parus_monticolus	27.6492	91.4588
Parus_monticolus	27.0224	91.4639
Parus_monticolus	27.2954	91.4647
Parus_monticolus	26.8731	91.4667
Parus_monticolus	26.8502	91.4723
Parus_monticolus	26.8625	91.4756
Parus_monticolus	27.1433	91.4866
Parus_monticolus	27.3181	91.4886
Parus_monticolus	26.8847	91.4962
Parus_monticolus	26.8847	91.4996
Parus_monticolus	26.8915	91.5024
Parus_monticolus	26.8048	91.5044
Parus_monticolus	27.3118	91.5051
Parus_monticolus	26.8931	91.5058
Parus_monticolus	27.1182	91.519
Parus_monticolus	26.9039	91.5234
Parus_monticolus	26.9066	91.5264
Parus_monticolus	26.9784	91.5271
Parus_monticolus	26.9472	91.5395
Parus_monticolus	26.9491	91.5399
Parus_monticolus	27.3346	91.5409
Parus_monticolus	27.2858	91.545
Parus_monticolus	26.9502	91.5451
Parus_monticolus	26.93	91.546
Parus_monticolus	26.9297	91.5467
Parus_monticolus	27.332	91.5523
Parus_monticolus	26.9418	91.5563
Parus_monticolus	26.9285	91.5575
Parus_monticolus	27.1384	91.5717
Parus_monticolus	27.208	91.598
Parus_monticolus	27.209	91.5997
Parus_monticolus	27.3958	91.631
Parus_monticolus	26.1176	91.7123
Parus_monticolus	27.7066	91.7258
Parus_monticolus	27.7079	91.7305
Parus_monticolus	27.7078	91.7326
Parus_monticolus	25.5385	91.8488
Parus_monticolus	25.5639	91.8679
Parus_monticolus	25.5457	91.8755
Parus_monticolus	25.664	91.878
Parus_monticolus	25.4931	91.9006
Parus_monticolus	25.556	91.9171
Parus_monticolus	27.662	91.9535
Parus_monticolus	27.5869	91.9783
Parus_monticolus	27.548	92.0252
Parus_monticolus	27.2888	92.0599
Parus_monticolus	27.4958	92.1056
Parus_monticolus	27.4936	92.1065
Parus_monticolus	27.4994	92.1073
Parus_monticolus	27.2793	92.2261
Parus_monticolus	27.3595	92.2411
Parus_monticolus	27.254	92.2497
Parus_monticolus	27.3322	92.2532
Parus_monticolus	27.3081	92.2551
Parus_monticolus	27.2843	92.2565
Parus_monticolus	27.2906	92.2566
Parus_monticolus	27.2738	92.2569
Parus_monticolus	27.2733	92.257
Parus_monticolus	27.3025	92.2574
Parus_monticolus	27.3341	92.2609
Parus_monticolus	27.3307	92.2615
Parus_monticolus	27.3348	92.2639
Parus_monticolus	27.332	92.264
Parus_monticolus	27.3696	92.2697
Parus_monticolus	27.4074	92.2798
Parus_monticolus	27.1065	92.3959
Parus_monticolus	27.0662	92.4057
Parus_monticolus	27.0827	92.4059
Parus_monticolus	27.088	92.4066
Parus_monticolus	27.3027	92.4109
Parus_monticolus	27.0657	92.4149
Parus_monticolus	27.1036	92.4157
Parus_monticolus	27.2603	92.4167
Parus_monticolus	27.2949	92.4297
Parus_monticolus	27.1603	92.4574
Parus_monticolus	27.1693	92.4584
Parus_monticolus	27.1636	92.4587
Parus_monticolus	27.1718	92.4603
Parus_monticolus	27.1648	92.4606
Parus_monticolus	27.1574	92.4607
Parus_monticolus	27.157	92.4607
Parus_monticolus	27.1573	92.4607
Parus_monticolus	27.1571	92.4611
Parus_monticolus	27.152	92.4649
Parus_monticolus	27.2034	92.5487
Parus_monticolus	27.1427	92.5564
Parus_monticolus	27.1629	92.557
Parus_monticolus	27.0591	92.59
Parus_monticolus	27.1151	92.6829
Parus_monticolus	27.2559	93.127
Parus_monticolus	23.6576	93.2793
Parus_monticolus	21.4379	93.7874
Parus_monticolus	21.4173	93.8205
Parus_monticolus	21.4222	93.8376
Parus_monticolus	21.245	93.8801
Parus_monticolus	21.2366	93.9094
Parus_monticolus	21.4238	93.9244
Parus_monticolus	25.6179	93.9536
Parus_monticolus	21.3693	93.9631
Parus_monticolus	25.6536	94.0213
Parus_monticolus	25.6434	94.0214
Parus_monticolus	25.6539	94.0222
Parus_monticolus	25.6515	94.028
Parus_monticolus	25.6434	94.0339
Parus_monticolus	25.6454	94.037
Parus_monticolus	21.1998	94.0704
Parus_monticolus	25.9186	94.2117
Parus_monticolus	25.5872	94.3746
Parus_monticolus	25.587	94.3772
Parus_monticolus	25.6002	94.393
Parus_monticolus	25.6291	94.5799
Parus_monticolus	25.7381	94.698
Parus_monticolus	25.8261	94.8044
Parus_monticolus	25.853	94.8196
Parus_monticolus	25.814	94.8467
Parus_monticolus	25.8176	94.856
Parus_monticolus	25.8265	94.9082
Parus_monticolus	25.8109	94.9478
Parus_monticolus	25.8257	94.9572
Parus_monticolus	25.8183	94.9771
Parus_monticolus	25.8206	94.9782
Parus_monticolus	27.6659	95.3792
Parus_monticolus	28.1893	95.8061
Parus_monticolus	27.641	95.9306
Parus_monticolus	27.4545	96.5446
Parus_monticolus	28.0768	96.5609
Parus_monticolus	20.6379	96.5616
Parus_monticolus	27.2058	96.9818
Parus_monticolus	28.1356	96.9855
Parus_monticolus	28.0756	96.9866
Parus_monticolus	28.1422	97.0026
Parus_monticolus	28.2926	97.0235
Parus_monticolus	28.1688	97.0312
Parus_monticolus	24.7655	97.5804
Parus_monticolus	24.0277	97.7559
Parus_monticolus	24.9782	97.7957
Parus_monticolus	24.0989	97.8354
Parus_monticolus	24.0427	97.8923
Parus_monticolus	24.8296	97.9495
Parus_monticolus	25.257	98.0237
Parus_monticolus	25.2094	98.0915
Parus_monticolus	25.3639	98.3496
Parus_monticolus	27.731	98.3526
Parus_monticolus	27.7127	98.3668
Parus_monticolus	25.4342	98.3753
Parus_monticolus	25.0199	98.4765
Parus_monticolus	25.0147	98.4776
Parus_monticolus	25.0149	98.4787
Parus_monticolus	25.0341	98.4891
Parus_monticolus	27.7382	98.5261
Parus_monticolus	25.1191	98.5609
Parus_monticolus	25.7673	98.6132
Parus_monticolus	25.7857	98.6148
Parus_monticolus	25.7857	98.6151
Parus_monticolus	25.7666	98.6186
Parus_monticolus	26.0622	98.6192
Parus_monticolus	25.8095	98.6216
Parus_monticolus	25.7706	98.6229
Parus_monticolus	26.0071	98.6247
Parus_monticolus	25.7659	98.6314
Parus_monticolus	28.4372	98.6844
Parus_monticolus	25.7516	98.705
Parus_monticolus	25.9762	98.7097
Parus_monticolus	25.9867	98.7104
Parus_monticolus	25.2406	98.7108
Parus_monticolus	25.9779	98.7111
Parus_monticolus	28.456	98.7594
Parus_monticolus	24.8563	98.7598
Parus_monticolus	24.8401	98.7608
Parus_monticolus	24.8393	98.7613
Parus_monticolus	24.8293	98.7667
Parus_monticolus	24.829	98.7675
Parus_monticolus	24.829	98.773
Parus_monticolus	28.4848	98.7808
Parus_monticolus	25.3035	98.7846
Parus_monticolus	25.2997	98.7868
Parus_monticolus	25.3003	98.7874
Parus_monticolus	28.3969	98.7899
Parus_monticolus	28.3928	98.7906
Parus_monticolus	25.2804	98.7987
Parus_monticolus	25.2874	98.8065
Parus_monticolus	28.4645	98.8165
Parus_monticolus	25.0958	99.1741
Parus_monticolus	27.6008	99.3988
Parus_monticolus	27.6018	99.4004
Parus_monticolus	27.656	99.5241
Parus_monticolus	26.6236	99.6622
Parus_monticolus	27.0313	99.6893
Parus_monticolus	23.6943	99.7063
Parus_monticolus	27.8035	99.7081
Parus_monticolus	27.7988	99.72
Parus_monticolus	23.7028	99.8236
Parus_monticolus	24.817	99.9426
Parus_monticolus	26.865	99.9655
Parus_monticolus	23.467	99.9728
Parus_monticolus	27.8215	99.9978
Parus_monticolus	27.9623	100.034
Parus_monticolus	27.9538	100.062
Parus_monticolus	27.981	100.063
Parus_monticolus	25.9056	100.071
Parus_monticolus	25.8579	100.074
Parus_monticolus	27.1923	100.095
Parus_monticolus	27.1796	100.102
Parus_monticolus	25.7248	100.103
Parus_monticolus	25.722	100.109
Parus_monticolus	25.7258	100.116
Parus_monticolus	25.723	100.116
Parus_monticolus	24.5696	100.117
Parus_monticolus	25.6973	100.119
Parus_monticolus	27.2088	100.12
Parus_monticolus	25.6372	100.12
Parus_monticolus	25.706	100.13
Parus_monticolus	27.2168	100.136
Parus_monticolus	26.878	100.154
Parus_monticolus	26.8664	100.169
Parus_monticolus	27.0983	100.175
Parus_monticolus	26.6418	100.179
Parus_monticolus	25.6214	100.195
Parus_monticolus	27.1471	100.195
Parus_monticolus	26.9885	100.199
Parus_monticolus	26.8461	100.205
Parus_monticolus	25.6081	100.224
Parus_monticolus	26.8882	100.233
Parus_monticolus	26.884	100.234
Parus_monticolus	26.8861	100.234
Parus_monticolus	26.8874	100.235
Parus_monticolus	25.964	100.366
Parus_monticolus	26.8404	100.38
Parus_monticolus	22.1548	100.676
Parus_monticolus	27.6556	100.778
Parus_monticolus	24.8502	100.829
Parus_monticolus	24.5248	101.048
Parus_monticolus	22.5662	101.188
Parus_monticolus	25.0298	101.402
Parus_monticolus	25.3128	101.408
Parus_monticolus	24.9951	101.417
Parus_monticolus	24.997	101.43
Parus_monticolus	24.996	101.437
Parus_monticolus	24.0047	101.491
Parus_monticolus	24.0146	101.506
Parus_monticolus	24.0016	101.556
Parus_monticolus	26.3628	101.622
Parus_monticolus	25.3181	101.645
Parus_monticolus	27.4851	101.687
Parus_monticolus	29.7293	102.068
Parus_monticolus	29.6375	102.123
Parus_monticolus	23.1911	102.189
Parus_monticolus	22.878	102.229
Parus_monticolus	29.8896	102.297
Parus_monticolus	29.8764	102.301
Parus_monticolus	25.0948	102.488
Parus_monticolus	25.0401	102.56
Parus_monticolus	25.0662	102.596
Parus_monticolus	25.062	102.62
Parus_monticolus	25.0638	102.622
Parus_monticolus	25.0439	102.623
Parus_monticolus	24.9772	102.623
Parus_monticolus	24.9737	102.626
Parus_monticolus	25.0388	102.628
Parus_monticolus	24.0742	102.695
Parus_monticolus	25.1396	102.747
Parus_monticolus	23.0149	102.749
Parus_monticolus	24.103	102.751
Parus_monticolus	25.1485	102.751
Parus_monticolus	30.7032	102.758
Parus_monticolus	25.0868	102.767
Parus_monticolus	25.0874	102.77
Parus_monticolus	29.7	102.8
Parus_monticolus	29.6926	102.843
Parus_monticolus	29.6781	102.863
Parus_monticolus	29.571	102.864
Parus_monticolus	29.6613	102.874
Parus_monticolus	29.5733	102.878
Parus_monticolus	29.6829	102.885
Parus_monticolus	29.5997	102.886
Parus_monticolus	29.6296	102.887
Parus_monticolus	30.9234	102.889
Parus_monticolus	29.5933	102.896
Parus_monticolus	29.654	102.906
Parus_monticolus	30.8785	102.946
Parus_monticolus	30.8834	102.969
Parus_monticolus	29.6809	102.99
Parus_monticolus	29.678	102.992
Parus_monticolus	23.3782	103.025
Parus_monticolus	29.6618	103.05
Parus_monticolus	28.671	103.056
Parus_monticolus	33.5848	103.106
Parus_monticolus	31.0012	103.157
Parus_monticolus	23.3525	103.162
Parus_monticolus	31.0288	103.167
Parus_monticolus	31.0291	103.167
Parus_monticolus	31.0252	103.168
Parus_monticolus	31.0286	103.169
Parus_monticolus	31.021	103.173
Parus_monticolus	31.0276	103.176
Parus_monticolus	31.033	103.18
Parus_monticolus	31.0059	103.18
Parus_monticolus	31.0347	103.18
Parus_monticolus	31.0314	103.182
Parus_monticolus	31.0057	103.183
Parus_monticolus	30.6979	103.193
Parus_monticolus	30.7021	103.209
Parus_monticolus	30.7039	103.222
Parus_monticolus	30.7854	103.23
Parus_monticolus	30.7975	103.263
Parus_monticolus	22.8588	103.274
Parus_monticolus	29.5405	103.331
Parus_monticolus	29.5474	103.352
Parus_monticolus	29.5393	103.377
Parus_monticolus	29.5904	103.377
Parus_monticolus	29.5551	103.378
Parus_monticolus	24.4344	103.4
Parus_monticolus	29.5725	103.417
Parus_monticolus	29.6117	103.442
Parus_monticolus	23.7198	103.445
Parus_monticolus	31.0623	103.446
Parus_monticolus	29.5689	103.447
Parus_monticolus	30.8437	103.553
Parus_monticolus	28.3	103.6
Parus_monticolus	30.8987	103.601
Parus_monticolus	30.9936	103.607
Parus_monticolus	31.0202	103.61
Parus_monticolus	22.9356	103.671
Parus_monticolus	22.9591	103.68
Parus_monticolus	30.1177	103.702
Parus_monticolus	34.9479	103.706
Parus_monticolus	33.0643	103.724
Parus_monticolus	33.0465	103.727
Parus_monticolus	34.9367	103.761
Parus_monticolus	29.5477	103.769
Parus_monticolus	33.2164	103.905
Parus_monticolus	35.9958	103.909
Parus_monticolus	33.2667	103.917
Parus_monticolus	33.2682	103.918
Parus_monticolus	33.2839	103.937
Parus_monticolus	28.683	104
Parus_monticolus	30.6602	104.032
Parus_monticolus	28.7044	104.034
Parus_monticolus	30.6568	104.066
Parus_monticolus	30.7381	104.142
Parus_monticolus	30.7354	104.143
Parus_monticolus	33.3065	104.15
Parus_monticolus	33.2687	104.234
Parus_monticolus	34.0069	104.386
Parus_monticolus	25.0096	104.411
Parus_monticolus	24.7623	104.501
Parus_monticolus	32.6154	104.74
Parus_monticolus	32.6029	104.788
Parus_monticolus	32.7312	105.246
Parus_monticolus	25.2693	105.613
Parus_monticolus	25.9818	105.659
Parus_monticolus	27.0009	105.737
Parus_monticolus	17.366	105.845
Parus_monticolus	17.4817	106.15
Parus_monticolus	22.2024	106.683
Parus_monticolus	26.5531	106.749
Parus_monticolus	28.2398	107.199
Parus_monticolus	33.5925	107.541
Parus_monticolus	33.6482	107.554
Parus_monticolus	33.6989	107.619
Parus_monticolus	33.5235	107.76
Parus_monticolus	33.6488	107.799
Parus_monticolus	33.6896	107.853
Parus_monticolus	33.685	107.853
Parus_monticolus	33.6896	107.893
Parus_monticolus	34.105	107.899
Parus_monticolus	33.6994	107.914
Parus_monticolus	33.7263	107.971
Parus_monticolus	33.6759	107.986
Parus_monticolus	11.2712	108.036
Parus_monticolus	11.4527	108.068
Parus_monticolus	30.416	108.193
Parus_monticolus	26.3829	108.205
Parus_monticolus	11.5624	108.218
Parus_monticolus	14.6702	108.256
Parus_monticolus	14.6718	108.292
Parus_monticolus	11.9357	108.38
Parus_monticolus	11.9362	108.381
Parus_monticolus	11.8837	108.408
Parus_monticolus	11.8811	108.409
Parus_monticolus	11.8824	108.411
Parus_monticolus	11.8743	108.42
Parus_monticolus	11.8813	108.42
Parus_monticolus	12.0259	108.423
Parus_monticolus	11.892	108.424
Parus_monticolus	12.0371	108.425
Parus_monticolus	11.879	108.426
Parus_monticolus	12.0385	108.426
Parus_monticolus	12.0397	108.427
Parus_monticolus	11.8824	108.428
Parus_monticolus	12.0371	108.428
Parus_monticolus	11.8831	108.429
Parus_monticolus	12.0465	108.434
Parus_monticolus	11.8977	108.434
Parus_monticolus	12.0467	108.435
Parus_monticolus	11.8949	108.437
Parus_monticolus	11.9	108.437
Parus_monticolus	12.0475	108.439
Parus_monticolus	11.9009	108.449
Parus_monticolus	11.9498	108.449
Parus_monticolus	11.901	108.449
Parus_monticolus	11.9029	108.45
Parus_monticolus	31.1333	108.472
Parus_monticolus	11.8532	108.55
Parus_monticolus	27.9077	108.646
Parus_monticolus	28.9355	108.688
Parus_monticolus	30.2018	108.709
Parus_monticolus	28.8658	108.749
Parus_monticolus	27.8432	108.775
Parus_monticolus	33.9443	108.852
Parus_monticolus	31.8255	109.001
Parus_monticolus	30.1277	109.024
Parus_monticolus	29.6581	109.826
Parus_monticolus	25.8381	110.01
Parus_monticolus	34.4806	110.061
Parus_monticolus	34.475	110.064
Parus_monticolus	29.2667	110.367
Parus_monticolus	31.4113	110.395
Parus_monticolus	25.7992	110.402
Parus_monticolus	29.0573	110.482
Parus_monticolus	29.0658	110.5
Parus_monticolus	30.1984	110.663
Parus_monticolus	29.9301	110.817
Parus_monticolus	31.0656	110.926
Parus_monticolus	32.3889	111.046
Parus_monticolus	23.2813	120.688
Parus_monticolus	23.4735	120.698
Parus_monticolus	23.0568	120.723
Parus_monticolus	22.7245	120.784
Parus_monticolus	23.6617	120.808
Parus_monticolus	23.8542	120.838
Parus_monticolus	23.2855	120.898
Parus_monticolus	23.4764	120.9
Parus_monticolus	24.2348	120.954
Parus_monticolus	22.7966	121.039
Parus_monticolus	24.7069	121.116
Parus_monticolus	24.3327	121.132
Parus_monticolus	24.0714	121.169
Parus_monticolus	23.3372	121.222
Parus_monticolus	24.3828	121.303
Parus_monticolus	24.1746	121.378
Parus_monticolus	24.5776	121.406
Parus_monticolus	31.3388	121.507
Parus_monticolus	24.1699	121.571
Parus_monticolus	24.513	121.592
Parus_monticolus	24.7575	121.597

## Sheet: Pomatorhinus_ruficollis
SCIENTIFIC_NAME	LATITUDE	LONGITUDE
Pomatorhinus_ruficollis	30.2825	77.9735
Pomatorhinus_ruficollis	30.3522	79.0408
Pomatorhinus_ruficollis	30.4725	79.219
Pomatorhinus_ruficollis	30.4595	79.2297
Pomatorhinus_ruficollis	30.4631	79.2676
Pomatorhinus_ruficollis	30.4551	79.2735
Pomatorhinus_ruficollis	28.9613	80.1827
Pomatorhinus_ruficollis	28.6075	83.6441
Pomatorhinus_ruficollis	28.3882	83.7076
Pomatorhinus_ruficollis	28.5411	83.7872
Pomatorhinus_ruficollis	28.3745	83.8289
Pomatorhinus_ruficollis	28.4315	83.8321
Pomatorhinus_ruficollis	28.7947	83.9375
Pomatorhinus_ruficollis	28.1669	84.1108
Pomatorhinus_ruficollis	27.7415	84.5967
Pomatorhinus_ruficollis	27.5	85.25
Pomatorhinus_ruficollis	27.7445	85.2667
Pomatorhinus_ruficollis	27.763	85.2683
Pomatorhinus_ruficollis	28.1447	85.3221
Pomatorhinus_ruficollis	28.1686	85.3408
Pomatorhinus_ruficollis	27.816	85.3693
Pomatorhinus_ruficollis	28.1531	85.3754
Pomatorhinus_ruficollis	27.5799	85.3786
Pomatorhinus_ruficollis	27.597	85.3802
Pomatorhinus_ruficollis	27.579	85.3815
Pomatorhinus_ruficollis	27.7986	85.3828
Pomatorhinus_ruficollis	27.5915	85.3934
Pomatorhinus_ruficollis	27.8038	85.3948
Pomatorhinus_ruficollis	27.5719	85.4066
Pomatorhinus_ruficollis	28.2455	85.5016
Pomatorhinus_ruficollis	27.7168	85.5196
Pomatorhinus_ruficollis	27.7156	85.5205
Pomatorhinus_ruficollis	27.6927	85.5205
Pomatorhinus_ruficollis	28.1151	85.537
Pomatorhinus_ruficollis	27.9956	85.9776
Pomatorhinus_ruficollis	27.6333	86.2333
Pomatorhinus_ruficollis	27.1054	87.9456
Pomatorhinus_ruficollis	27.0197	87.9824
Pomatorhinus_ruficollis	27.0799	88.0678
Pomatorhinus_ruficollis	27.1432	88.1041
Pomatorhinus_ruficollis	27.1427	88.1207
Pomatorhinus_ruficollis	27.3494	88.1884
Pomatorhinus_ruficollis	27.2977	88.2217
Pomatorhinus_ruficollis	27.386	88.223
Pomatorhinus_ruficollis	27.1668	88.225
Pomatorhinus_ruficollis	27.3007	88.2369
Pomatorhinus_ruficollis	27.0033	88.2515
Pomatorhinus_ruficollis	27.3053	88.2516
Pomatorhinus_ruficollis	26.9946	88.2855
Pomatorhinus_ruficollis	25.3784	88.3081
Pomatorhinus_ruficollis	27.3268	88.3613
Pomatorhinus_ruficollis	27.327	88.3618
Pomatorhinus_ruficollis	27.3159	88.3675
Pomatorhinus_ruficollis	27.0537	88.4644
Pomatorhinus_ruficollis	27.4994	88.5553
Pomatorhinus_ruficollis	27.3157	88.6143
Pomatorhinus_ruficollis	27.0976	88.6217
Pomatorhinus_ruficollis	27.1008	88.6311
Pomatorhinus_ruficollis	27.1066	88.6494
Pomatorhinus_ruficollis	27.0872	88.657
Pomatorhinus_ruficollis	27.0874	88.6592
Pomatorhinus_ruficollis	27.0805	88.661
Pomatorhinus_ruficollis	27.0905	88.661
Pomatorhinus_ruficollis	27.0889	88.6614
Pomatorhinus_ruficollis	27.087	88.6624
Pomatorhinus_ruficollis	27.0857	88.6634
Pomatorhinus_ruficollis	27.0848	88.6689
Pomatorhinus_ruficollis	27.097	88.6901
Pomatorhinus_ruficollis	27.0988	88.6909
Pomatorhinus_ruficollis	27.06	88.7
Pomatorhinus_ruficollis	27.252	88.7795
Pomatorhinus_ruficollis	27.7	88.8
Pomatorhinus_ruficollis	27.424	89.3698
Pomatorhinus_ruficollis	27.3873	89.3897
Pomatorhinus_ruficollis	27.5105	89.6482
Pomatorhinus_ruficollis	27.4524	89.6844
Pomatorhinus_ruficollis	27.8087	89.6855
Pomatorhinus_ruficollis	27.795	89.7178
Pomatorhinus_ruficollis	27.5066	89.753
Pomatorhinus_ruficollis	27.489	89.7563
Pomatorhinus_ruficollis	27.5117	89.7952
Pomatorhinus_ruficollis	27.5837	89.8661
Pomatorhinus_ruficollis	27.5039	89.877
Pomatorhinus_ruficollis	27.4932	89.9297
Pomatorhinus_ruficollis	27.5056	90.0183
Pomatorhinus_ruficollis	27.4697	90.1711
Pomatorhinus_ruficollis	27.5371	90.2021
Pomatorhinus_ruficollis	27.538	90.2069
Pomatorhinus_ruficollis	27.5168	90.2417
Pomatorhinus_ruficollis	26.8591	90.2834
Pomatorhinus_ruficollis	27.4862	90.3385
Pomatorhinus_ruficollis	27.4413	90.4298
Pomatorhinus_ruficollis	27.504	90.494
Pomatorhinus_ruficollis	27.4983	90.506
Pomatorhinus_ruficollis	27.5014	90.5062
Pomatorhinus_ruficollis	27.3803	90.5246
Pomatorhinus_ruficollis	27.3067	90.6083
Pomatorhinus_ruficollis	27.0661	90.6413
Pomatorhinus_ruficollis	27.1845	90.646
Pomatorhinus_ruficollis	27.5003	90.6568
Pomatorhinus_ruficollis	27.1562	90.6705
Pomatorhinus_ruficollis	27.1554	90.6934
Pomatorhinus_ruficollis	26.95	90.73
Pomatorhinus_ruficollis	27.4837	90.8368
Pomatorhinus_ruficollis	27.4972	90.9051
Pomatorhinus_ruficollis	27.3468	91.0311
Pomatorhinus_ruficollis	27.3226	91.0533
Pomatorhinus_ruficollis	27.3199	91.0777
Pomatorhinus_ruficollis	27.3263	91.0842
Pomatorhinus_ruficollis	27.3242	91.089
Pomatorhinus_ruficollis	27.3279	91.0899
Pomatorhinus_ruficollis	27.3367	91.0942
Pomatorhinus_ruficollis	27.3345	91.106
Pomatorhinus_ruficollis	27.3472	91.1159
Pomatorhinus_ruficollis	27.3384	91.1258
Pomatorhinus_ruficollis	27.3229	91.1305
Pomatorhinus_ruficollis	27.3093	91.14
Pomatorhinus_ruficollis	27.3108	91.1419
Pomatorhinus_ruficollis	27.2839	91.1465
Pomatorhinus_ruficollis	27.2928	91.1475
Pomatorhinus_ruficollis	27.3007	91.3285
Pomatorhinus_ruficollis	27.3022	91.3445
Pomatorhinus_ruficollis	27.2522	91.4035
Pomatorhinus_ruficollis	26.855	91.4701
Pomatorhinus_ruficollis	27.1433	91.4866
Pomatorhinus_ruficollis	27.3181	91.4886
Pomatorhinus_ruficollis	27.6121	91.498
Pomatorhinus_ruficollis	26.8847	91.4996
Pomatorhinus_ruficollis	27.3346	91.5409
Pomatorhinus_ruficollis	27.3364	91.5493
Pomatorhinus_ruficollis	26.9428	91.5546
Pomatorhinus_ruficollis	27.5	91.7
Pomatorhinus_ruficollis	25.2881	91.7043
Pomatorhinus_ruficollis	27.7079	91.7305
Pomatorhinus_ruficollis	25.4668	91.778
Pomatorhinus_ruficollis	25.5385	91.8488
Pomatorhinus_ruficollis	25.5521	91.8614
Pomatorhinus_ruficollis	25.5639	91.8679
Pomatorhinus_ruficollis	25.556	91.9171
Pomatorhinus_ruficollis	27.662	91.9535
Pomatorhinus_ruficollis	27.5869	91.9783
Pomatorhinus_ruficollis	27.548	92.0252
Pomatorhinus_ruficollis	27.4958	92.1056
Pomatorhinus_ruficollis	27.5056	92.1061
Pomatorhinus_ruficollis	27.4936	92.1065
Pomatorhinus_ruficollis	27.283	92.2153
Pomatorhinus_ruficollis	27.2793	92.2261
Pomatorhinus_ruficollis	27.3595	92.2411
Pomatorhinus_ruficollis	27.3081	92.2551
Pomatorhinus_ruficollis	27.2738	92.2569
Pomatorhinus_ruficollis	27.2733	92.2569
Pomatorhinus_ruficollis	27.3025	92.2574
Pomatorhinus_ruficollis	27.3341	92.2609
Pomatorhinus_ruficollis	27.1065	92.3959
Pomatorhinus_ruficollis	27.0827	92.4059
Pomatorhinus_ruficollis	27.0912	92.4139
Pomatorhinus_ruficollis	27.0657	92.4149
Pomatorhinus_ruficollis	27.2603	92.4167
Pomatorhinus_ruficollis	27.047	92.4189
Pomatorhinus_ruficollis	27.1067	92.4246
Pomatorhinus_ruficollis	27.1108	92.4324
Pomatorhinus_ruficollis	27.1397	92.4526
Pomatorhinus_ruficollis	27.1636	92.4587
Pomatorhinus_ruficollis	27.1718	92.4603
Pomatorhinus_ruficollis	27.1574	92.4607
Pomatorhinus_ruficollis	27.1571	92.4611
Pomatorhinus_ruficollis	27.152	92.4649
Pomatorhinus_ruficollis	27.1528	92.4742
Pomatorhinus_ruficollis	27.1151	92.6829
Pomatorhinus_ruficollis	27.5167	93.0333
Pomatorhinus_ruficollis	25.0988	93.0472
Pomatorhinus_ruficollis	25.1119	93.0529
Pomatorhinus_ruficollis	22.5005	93.5005
Pomatorhinus_ruficollis	22.9114	93.6799
Pomatorhinus_ruficollis	21.4379	93.7874
Pomatorhinus_ruficollis	21.4173	93.8205
Pomatorhinus_ruficollis	21.4222	93.8376
Pomatorhinus_ruficollis	21.245	93.8801
Pomatorhinus_ruficollis	21.2366	93.9094
Pomatorhinus_ruficollis	25.6179	93.9536
Pomatorhinus_ruficollis	25.6434	94.0214
Pomatorhinus_ruficollis	25.6539	94.0222
Pomatorhinus_ruficollis	25.6434	94.0339
Pomatorhinus_ruficollis	26.2376	94.2653
Pomatorhinus_ruficollis	25.587	94.3772
Pomatorhinus_ruficollis	25.853	94.8196
Pomatorhinus_ruficollis	25.814	94.8467
Pomatorhinus_ruficollis	25.8265	94.9082
Pomatorhinus_ruficollis	25.8257	94.9572
Pomatorhinus_ruficollis	29.859	95.7679
Pomatorhinus_ruficollis	28.1893	95.8061
Pomatorhinus_ruficollis	28.1727	95.829
Pomatorhinus_ruficollis	28.2229	95.8621
Pomatorhinus_ruficollis	28.2462	95.8842
Pomatorhinus_ruficollis	27.24	95.9285
Pomatorhinus_ruficollis	23.9333	96.2833
Pomatorhinus_ruficollis	27.9559	96.389
Pomatorhinus_ruficollis	27.8678	96.8104
Pomatorhinus_ruficollis	28.1356	96.9855
Pomatorhinus_ruficollis	28.1422	97.0026
Pomatorhinus_ruficollis	28.1688	97.0312
Pomatorhinus_ruficollis	24.2667	97.2333
Pomatorhinus_ruficollis	24.2667	97.5167
Pomatorhinus_ruficollis	24.6075	97.5855
Pomatorhinus_ruficollis	24.6668	97.599
Pomatorhinus_ruficollis	24.0277	97.7559
Pomatorhinus_ruficollis	23.9846	97.7992
Pomatorhinus_ruficollis	24.0715	97.82
Pomatorhinus_ruficollis	24.0888	97.836
Pomatorhinus_ruficollis	24.087	97.8363
Pomatorhinus_ruficollis	24.1006	97.8471
Pomatorhinus_ruficollis	24.1086	97.987
Pomatorhinus_ruficollis	24.05	97.9879
Pomatorhinus_ruficollis	24.0472	97.9892
Pomatorhinus_ruficollis	25.3639	98.3496
Pomatorhinus_ruficollis	25.95	98.3833
Pomatorhinus_ruficollis	25.0149	98.4787
Pomatorhinus_ruficollis	25.0156	98.4864
Pomatorhinus_ruficollis	26.0083	98.6162
Pomatorhinus_ruficollis	25.7707	98.6231
Pomatorhinus_ruficollis	25.9935	98.659
Pomatorhinus_ruficollis	25.0101	98.6601
Pomatorhinus_ruficollis	25.1264	98.741
Pomatorhinus_ruficollis	25.3118	98.7652
Pomatorhinus_ruficollis	24.829	98.7675
Pomatorhinus_ruficollis	25.3046	98.7814
Pomatorhinus_ruficollis	25.3044	98.7817
Pomatorhinus_ruficollis	25.299	98.7862
Pomatorhinus_ruficollis	25.2988	98.7864
Pomatorhinus_ruficollis	25.2997	98.7868
Pomatorhinus_ruficollis	25.2957	98.7964
Pomatorhinus_ruficollis	25.2804	98.7987
Pomatorhinus_ruficollis	25.2854	98.7994
Pomatorhinus_ruficollis	25.2874	98.8065
Pomatorhinus_ruficollis	28.4645	98.8165
Pomatorhinus_ruficollis	25.1172	99.1494
Pomatorhinus_ruficollis	25.0958	99.1741
Pomatorhinus_ruficollis	25.006	99.2065
Pomatorhinus_ruficollis	27.8209	99.6968
Pomatorhinus_ruficollis	27.1423	99.8218
Pomatorhinus_ruficollis	21.6792	100.033
Pomatorhinus_ruficollis	25.722	100.109
Pomatorhinus_ruficollis	24.5689	100.118
Pomatorhinus_ruficollis	25.6372	100.12
Pomatorhinus_ruficollis	25.706	100.13
Pomatorhinus_ruficollis	25.6998	100.132
Pomatorhinus_ruficollis	25.6214	100.195
Pomatorhinus_ruficollis	26.8461	100.205
Pomatorhinus_ruficollis	27.1151	100.224
Pomatorhinus_ruficollis	25.6081	100.224
Pomatorhinus_ruficollis	27.2496	100.235
Pomatorhinus_ruficollis	26.8584	100.245
Pomatorhinus_ruficollis	29.9882	100.278
Pomatorhinus_ruficollis	25.5226	100.283
Pomatorhinus_ruficollis	22.5967	101.118
Pomatorhinus_ruficollis	22.5706	101.192
Pomatorhinus_ruficollis	23.9808	101.476
Pomatorhinus_ruficollis	25.093	101.53
Pomatorhinus_ruficollis	21.6833	102.106
Pomatorhinus_ruficollis	28.3118	102.303
Pomatorhinus_ruficollis	28.9962	102.303
Pomatorhinus_ruficollis	25.2673	102.513
Pomatorhinus_ruficollis	24.9772	102.623
Pomatorhinus_ruficollis	24.9737	102.626
Pomatorhinus_ruficollis	25.0665	102.69
Pomatorhinus_ruficollis	25.1416	102.742
Pomatorhinus_ruficollis	25.1382	102.748
Pomatorhinus_ruficollis	25.0868	102.767
Pomatorhinus_ruficollis	29.7	102.8
Pomatorhinus_ruficollis	30.9926	102.831
Pomatorhinus_ruficollis	29.6926	102.843
Pomatorhinus_ruficollis	29.6613	102.874
Pomatorhinus_ruficollis	30.923	102.888
Pomatorhinus_ruficollis	29.6017	102.898
Pomatorhinus_ruficollis	29.7134	102.954
Pomatorhinus_ruficollis	29.6618	103.05
Pomatorhinus_ruficollis	30.9939	103.16
Pomatorhinus_ruficollis	31.0057	103.183
Pomatorhinus_ruficollis	30.6979	103.193
Pomatorhinus_ruficollis	30.7021	103.209
Pomatorhinus_ruficollis	30.7854	103.23
Pomatorhinus_ruficollis	29.5167	103.317
Pomatorhinus_ruficollis	29.5474	103.352
Pomatorhinus_ruficollis	29.5393	103.377
Pomatorhinus_ruficollis	29.5551	103.378
Pomatorhinus_ruficollis	23.3635	103.39
Pomatorhinus_ruficollis	29.6117	103.442
Pomatorhinus_ruficollis	29.5689	103.447
Pomatorhinus_ruficollis	30.897	103.579
Pomatorhinus_ruficollis	31.025	103.585
Pomatorhinus_ruficollis	30.9936	103.607
Pomatorhinus_ruficollis	22.3475	103.818
Pomatorhinus_ruficollis	22.3369	103.841
Pomatorhinus_ruficollis	33.2667	103.917
Pomatorhinus_ruficollis	33.2839	103.937
Pomatorhinus_ruficollis	22.8376	103.978
Pomatorhinus_ruficollis	28.7044	104.034
Pomatorhinus_ruficollis	30.7418	104.062
Pomatorhinus_ruficollis	32.9957	104.094
Pomatorhinus_ruficollis	30.7465	104.133
Pomatorhinus_ruficollis	30.7354	104.143
Pomatorhinus_ruficollis	33.2687	104.234
Pomatorhinus_ruficollis	31.6454	104.427
Pomatorhinus_ruficollis	28.3011	105.238
Pomatorhinus_ruficollis	19.8885	105.277
Pomatorhinus_ruficollis	21.0608	105.366
Pomatorhinus_ruficollis	23.4508	105.414
Pomatorhinus_ruficollis	28.3118	105.538
Pomatorhinus_ruficollis	23.141	105.54
Pomatorhinus_ruficollis	21.4583	105.641
Pomatorhinus_ruficollis	21.4598	105.642
Pomatorhinus_ruficollis	21.4611	105.644
Pomatorhinus_ruficollis	21.4631	105.647
Pomatorhinus_ruficollis	21.525	105.654
Pomatorhinus_ruficollis	29.7518	105.799
Pomatorhinus_ruficollis	21.0475	105.854
Pomatorhinus_ruficollis	28.3644	105.94
Pomatorhinus_ruficollis	24.5136	106.196
Pomatorhinus_ruficollis	26.029	106.335
Pomatorhinus_ruficollis	29.8366	106.392
Pomatorhinus_ruficollis	28.6464	106.415
Pomatorhinus_ruficollis	22.9061	106.469
Pomatorhinus_ruficollis	29.6293	106.505
Pomatorhinus_ruficollis	28.4506	106.527
Pomatorhinus_ruficollis	26.6371	106.726
Pomatorhinus_ruficollis	21.8478	106.758
Pomatorhinus_ruficollis	23.6505	106.885
Pomatorhinus_ruficollis	21.9445	106.954
Pomatorhinus_ruficollis	22.4676	106.956
Pomatorhinus_ruficollis	22.4777	106.983
Pomatorhinus_ruficollis	22.4764	106.983
Pomatorhinus_ruficollis	22.4777	106.985
Pomatorhinus_ruficollis	22.4751	106.986
Pomatorhinus_ruficollis	28.9137	107.017
Pomatorhinus_ruficollis	29.0331	107.16
Pomatorhinus_ruficollis	22.2742	107.517
Pomatorhinus_ruficollis	33.5925	107.541
Pomatorhinus_ruficollis	33.6482	107.554
Pomatorhinus_ruficollis	22.3125	107.559
Pomatorhinus_ruficollis	33.594	107.581
Pomatorhinus_ruficollis	22.7679	107.73
Pomatorhinus_ruficollis	33.5235	107.76
Pomatorhinus_ruficollis	33.6488	107.799
Pomatorhinus_ruficollis	33.6451	107.803
Pomatorhinus_ruficollis	33.6474	107.804
Pomatorhinus_ruficollis	33.6896	107.853
Pomatorhinus_ruficollis	33.685	107.853
Pomatorhinus_ruficollis	34.105	107.899
Pomatorhinus_ruficollis	22.4451	107.915
Pomatorhinus_ruficollis	29.6967	107.924
Pomatorhinus_ruficollis	33.6759	107.986
Pomatorhinus_ruficollis	33.5106	107.986
Pomatorhinus_ruficollis	23.4982	108.367
Pomatorhinus_ruficollis	24.324	108.513
Pomatorhinus_ruficollis	27.8799	108.685
Pomatorhinus_ruficollis	28.9361	108.689
Pomatorhinus_ruficollis	18.697	108.791
Pomatorhinus_ruficollis	18.7117	108.823
Pomatorhinus_ruficollis	18.7439	108.844
Pomatorhinus_ruficollis	18.7439	108.845
Pomatorhinus_ruficollis	33.9443	108.852
Pomatorhinus_ruficollis	31.8256	109.002
Pomatorhinus_ruficollis	29.2259	109.336
Pomatorhinus_ruficollis	29.2284	109.339
Pomatorhinus_ruficollis	24.3613	109.467
Pomatorhinus_ruficollis	19.0384	109.534
Pomatorhinus_ruficollis	19.5147	109.57
Pomatorhinus_ruficollis	21.9162	109.695
Pomatorhinus_ruficollis	19.1803	109.774
Pomatorhinus_ruficollis	29.736	109.789
Pomatorhinus_ruficollis	29.7238	109.81
Pomatorhinus_ruficollis	25.5611	109.944
Pomatorhinus_ruficollis	25.8381	110.01
Pomatorhinus_ruficollis	24.1364	110.19
Pomatorhinus_ruficollis	25.2212	110.251
Pomatorhinus_ruficollis	25.2219	110.252
Pomatorhinus_ruficollis	25.2435	110.293
Pomatorhinus_ruficollis	24.0313	110.322
Pomatorhinus_ruficollis	31.4674	110.365
Pomatorhinus_ruficollis	29.2667	110.367
Pomatorhinus_ruficollis	25.81	110.417
Pomatorhinus_ruficollis	24.7181	110.435
Pomatorhinus_ruficollis	24.7805	110.437
Pomatorhinus_ruficollis	24.9811	110.447
Pomatorhinus_ruficollis	29.0573	110.482
Pomatorhinus_ruficollis	24.7867	110.49
Pomatorhinus_ruficollis	24.7892	110.504
Pomatorhinus_ruficollis	24.7156	110.516
Pomatorhinus_ruficollis	24.7306	110.518
Pomatorhinus_ruficollis	29.3554	110.529
Pomatorhinus_ruficollis	30.0098	110.649
Pomatorhinus_ruficollis	31.0654	110.926
Pomatorhinus_ruficollis	30.9856	110.986
Pomatorhinus_ruficollis	26.4167	111.03
Pomatorhinus_ruficollis	23.4046	111.364
Pomatorhinus_ruficollis	32.1798	111.392
Pomatorhinus_ruficollis	23.3668	111.798
Pomatorhinus_ruficollis	23.4558	111.893
Pomatorhinus_ruficollis	23.4621	111.909
Pomatorhinus_ruficollis	23.1644	112.552
Pomatorhinus_ruficollis	23.1596	112.555
Pomatorhinus_ruficollis	31.0745	112.901
Pomatorhinus_ruficollis	28.1875	112.928
Pomatorhinus_ruficollis	24.9538	112.989
Pomatorhinus_ruficollis	24.9142	113.034
Pomatorhinus_ruficollis	31.3408	113.082
Pomatorhinus_ruficollis	24.9127	113.083
Pomatorhinus_ruficollis	24.859	113.288
Pomatorhinus_ruficollis	23.1826	113.299
Pomatorhinus_ruficollis	29.494	113.383
Pomatorhinus_ruficollis	23.1847	113.397
Pomatorhinus_ruficollis	22.1221	113.56
Pomatorhinus_ruficollis	23.6338	113.769
Pomatorhinus_ruficollis	23.713	113.868
Pomatorhinus_ruficollis	23.634	113.885
Pomatorhinus_ruficollis	22.4688	114.005
Pomatorhinus_ruficollis	22.4885	114.035
Pomatorhinus_ruficollis	22.3933	114.04
Pomatorhinus_ruficollis	22.416	114.083
Pomatorhinus_ruficollis	22.42	114.103
Pomatorhinus_ruficollis	28.4167	114.117
Pomatorhinus_ruficollis	22.4159	114.117
Pomatorhinus_ruficollis	22.4519	114.118
Pomatorhinus_ruficollis	22.4959	114.121
Pomatorhinus_ruficollis	22.4368	114.126
Pomatorhinus_ruficollis	22.4364	114.128
Pomatorhinus_ruficollis	22.437	114.128
Pomatorhinus_ruficollis	22.4336	114.13
Pomatorhinus_ruficollis	22.4158	114.133
Pomatorhinus_ruficollis	22.4493	114.134
Pomatorhinus_ruficollis	22.4444	114.136
Pomatorhinus_ruficollis	22.2787	114.136
Pomatorhinus_ruficollis	22.464	114.136
Pomatorhinus_ruficollis	22.447	114.138
Pomatorhinus_ruficollis	22.2811	114.14
Pomatorhinus_ruficollis	22.274	114.145
Pomatorhinus_ruficollis	22.273	114.146
Pomatorhinus_ruficollis	22.2713	114.149
Pomatorhinus_ruficollis	22.2709	114.15
Pomatorhinus_ruficollis	24.7048	114.15
Pomatorhinus_ruficollis	22.2778	114.156
Pomatorhinus_ruficollis	22.2586	114.163
Pomatorhinus_ruficollis	22.426	114.181
Pomatorhinus_ruficollis	22.4258	114.181
Pomatorhinus_ruficollis	22.4911	114.183
Pomatorhinus_ruficollis	22.4326	114.186
Pomatorhinus_ruficollis	22.4232	114.186
Pomatorhinus_ruficollis	22.5225	114.208
Pomatorhinus_ruficollis	22.5245	114.213
Pomatorhinus_ruficollis	31.9164	114.225
Pomatorhinus_ruficollis	22.529	114.226
Pomatorhinus_ruficollis	31.9571	114.244
Pomatorhinus_ruficollis	31.9373	114.247
Pomatorhinus_ruficollis	31.947	114.266
Pomatorhinus_ruficollis	22.3983	114.269
Pomatorhinus_ruficollis	22.4187	114.277
Pomatorhinus_ruficollis	22.4055	114.278
Pomatorhinus_ruficollis	31.9669	114.28
Pomatorhinus_ruficollis	22.4428	114.289
Pomatorhinus_ruficollis	22.4243	114.293
Pomatorhinus_ruficollis	22.4272	114.294
Pomatorhinus_ruficollis	22.2688	114.302
Pomatorhinus_ruficollis	22.4281	114.308
Pomatorhinus_ruficollis	22.4288	114.311
Pomatorhinus_ruficollis	29.8134	114.315
Pomatorhinus_ruficollis	31.9594	114.322
Pomatorhinus_ruficollis	27.6096	114.324
Pomatorhinus_ruficollis	22.4086	114.36
Pomatorhinus_ruficollis	24.5386	114.456
Pomatorhinus_ruficollis	29.4023	114.679
Pomatorhinus_ruficollis	27.4217	115.838
Pomatorhinus_ruficollis	31.2262	115.869
Pomatorhinus_ruficollis	31.674	115.88
Pomatorhinus_ruficollis	31.0131	116.145
Pomatorhinus_ruficollis	27.0095	117.072
Pomatorhinus_ruficollis	27.007	117.074
Pomatorhinus_ruficollis	27.0074	117.075
Pomatorhinus_ruficollis	27.0085	117.081
Pomatorhinus_ruficollis	27.0258	117.083
Pomatorhinus_ruficollis	25.8978	117.505
Pomatorhinus_ruficollis	30.2295	117.541
Pomatorhinus_ruficollis	29.177	117.682
Pomatorhinus_ruficollis	27.8166	117.839
Pomatorhinus_ruficollis	29.1644	117.842
Pomatorhinus_ruficollis	24.629	117.855
Pomatorhinus_ruficollis	29.2451	117.863
Pomatorhinus_ruficollis	29.3076	117.881
Pomatorhinus_ruficollis	29.2349	117.888
Pomatorhinus_ruficollis	27.9773	117.895
Pomatorhinus_ruficollis	29.8108	118.034
Pomatorhinus_ruficollis	29.3916	118.035
Pomatorhinus_ruficollis	24.4473	118.063
Pomatorhinus_ruficollis	29.2593	118.115
Pomatorhinus_ruficollis	24.7745	118.139
Pomatorhinus_ruficollis	30.1145	118.158
Pomatorhinus_ruficollis	25.66	118.188
Pomatorhinus_ruficollis	29.7593	118.321
Pomatorhinus_ruficollis	29.8886	118.442
Pomatorhinus_ruficollis	30.1039	118.888
Pomatorhinus_ruficollis	28.3504	119.134
Pomatorhinus_ruficollis	26.149	119.292
Pomatorhinus_ruficollis	28.3031	119.297
Pomatorhinus_ruficollis	25.725	119.379
Pomatorhinus_ruficollis	30.3333	119.417
Pomatorhinus_ruficollis	30.4058	119.424
Pomatorhinus_ruficollis	32.2092	119.434
Pomatorhinus_ruficollis	30.4405	119.442
Pomatorhinus_ruficollis	30.1846	119.473
Pomatorhinus_ruficollis	30.3424	119.509
Pomatorhinus_ruficollis	30.3767	119.54
Pomatorhinus_ruficollis	30.1863	119.993
Pomatorhinus_ruficollis	29.8552	121.38

## Sheet: Spizixos_semitorques
SCIENTIFIC NAME	LATITUDE	LONGITUDE
Spizixos_semitorques	29.8415	102.047
Spizixos_semitorques	29.7293	102.068
Spizixos_semitorques	29.85	102.255
Spizixos_semitorques	29.8489	102.256
Spizixos_semitorques	30.0375	102.447
Spizixos_semitorques	24.9737	102.626
Spizixos_semitorques	30.0689	102.747
Spizixos_semitorques	30.7032	102.758
Spizixos_semitorques	29.7	102.8
Spizixos_semitorques	29.6926	102.843
Spizixos_semitorques	29.6913	102.844
Spizixos_semitorques	29.571	102.864
Spizixos_semitorques	30.9234	102.889
Spizixos_semitorques	29.678	102.992
Spizixos_semitorques	29.9753	102.993
Spizixos_semitorques	29.9503	103.003
Spizixos_semitorques	29.974	103.003
Spizixos_semitorques	29.9486	103.008
Spizixos_semitorques	30.0073	103.013
Spizixos_semitorques	29.6618	103.05
Spizixos_semitorques	31.018	103.106
Spizixos_semitorques	30.2819	103.136
Spizixos_semitorques	31.0288	103.167
Spizixos_semitorques	31.0252	103.168
Spizixos_semitorques	31.021	103.173
Spizixos_semitorques	31.0276	103.176
Spizixos_semitorques	31.0347	103.18
Spizixos_semitorques	31.0333	103.183
Spizixos_semitorques	30.7975	103.263
Spizixos_semitorques	29.5474	103.352
Spizixos_semitorques	29.5393	103.377
Spizixos_semitorques	29.5904	103.377
Spizixos_semitorques	29.5551	103.378
Spizixos_semitorques	29.5198	103.381
Spizixos_semitorques	29.5725	103.417
Spizixos_semitorques	29.5821	103.429
Spizixos_semitorques	29.6117	103.442
Spizixos_semitorques	29.5686	103.442
Spizixos_semitorques	29.5689	103.447
Spizixos_semitorques	30.9203	103.494
Spizixos_semitorques	30.8437	103.553
Spizixos_semitorques	30.898	103.591
Spizixos_semitorques	30.9936	103.607
Spizixos_semitorques	31.0202	103.61
Spizixos_semitorques	30.9823	103.618
Spizixos_semitorques	30.1177	103.702
Spizixos_semitorques	29.6021	103.725
Spizixos_semitorques	29.5477	103.769
Spizixos_semitorques	29.5426	103.771
Spizixos_semitorques	22.3209	103.783
Spizixos_semitorques	22.3711	103.796
Spizixos_semitorques	29.565	103.798
Spizixos_semitorques	22.3402	103.84
Spizixos_semitorques	22.334	103.847
Spizixos_semitorques	31.6601	103.848
Spizixos_semitorques	33.2667	103.917
Spizixos_semitorques	30.966	104.016
Spizixos_semitorques	30.6566	104.03
Spizixos_semitorques	30.7418	104.062
Spizixos_semitorques	30.6568	104.066
Spizixos_semitorques	30.7354	104.143
Spizixos_semitorques	30.7387	104.145
Spizixos_semitorques	33.3065	104.15
Spizixos_semitorques	30.6423	104.179
Spizixos_semitorques	30.635	104.187
Spizixos_semitorques	32.8581	104.891
Spizixos_semitorques	25.9168	105.652
Spizixos_semitorques	32.4103	105.815
Spizixos_semitorques	28.6293	106.316
Spizixos_semitorques	26.4407	106.678
Spizixos_semitorques	33.1743	107.012
Spizixos_semitorques	31.5828	107.097
Spizixos_semitorques	29.0282	107.166
Spizixos_semitorques	28.2401	107.199
Spizixos_semitorques	28.2398	107.202
Spizixos_semitorques	26.3468	107.36
Spizixos_semitorques	33.5925	107.541
Spizixos_semitorques	33.2598	107.549
Spizixos_semitorques	33.6482	107.554
Spizixos_semitorques	33.2389	107.563
Spizixos_semitorques	33.2667	107.675
Spizixos_semitorques	33.1254	107.706
Spizixos_semitorques	34.0867	107.71
Spizixos_semitorques	29.4348	107.76
Spizixos_semitorques	34.1244	107.767
Spizixos_semitorques	33.6488	107.799
Spizixos_semitorques	33.2442	107.812
Spizixos_semitorques	33.3142	107.84
Spizixos_semitorques	33.3205	107.844
Spizixos_semitorques	33.3596	107.853
Spizixos_semitorques	33.4065	107.874
Spizixos_semitorques	34.105	107.899
Spizixos_semitorques	33.6994	107.914
Spizixos_semitorques	33.7263	107.971
Spizixos_semitorques	27.112	108.063
Spizixos_semitorques	25.2741	108.075
Spizixos_semitorques	34.2707	108.085
Spizixos_semitorques	27.2841	108.094
Spizixos_semitorques	28.6328	108.278
Spizixos_semitorques	30.2302	108.679
Spizixos_semitorques	33.3228	108.713
Spizixos_semitorques	34.1422	108.751
Spizixos_semitorques	33.9996	108.764
Spizixos_semitorques	33.9443	108.852
Spizixos_semitorques	30.1146	109.007
Spizixos_semitorques	30.5097	109.098
Spizixos_semitorques	34.3653	109.207
Spizixos_semitorques	34.3616	109.213
Spizixos_semitorques	34.3521	109.214
Spizixos_semitorques	34.3846	109.276
Spizixos_semitorques	27.932	109.464
Spizixos_semitorques	27.9705	109.585
Spizixos_semitorques	27.9566	109.587
Spizixos_semitorques	29.6588	109.828
Spizixos_semitorques	31.0576	109.854
Spizixos_semitorques	25.8381	110.01
Spizixos_semitorques	34.4806	110.061
Spizixos_semitorques	34.475	110.064
Spizixos_semitorques	25.7216	110.07
Spizixos_semitorques	25.2212	110.251
Spizixos_semitorques	31.3558	110.275
Spizixos_semitorques	31.1575	110.339
Spizixos_semitorques	29.2667	110.367
Spizixos_semitorques	25.3176	110.385
Spizixos_semitorques	25.8153	110.419
Spizixos_semitorques	24.7837	110.43
Spizixos_semitorques	29.3199	110.431
Spizixos_semitorques	25.8008	110.433
Spizixos_semitorques	24.7181	110.435
Spizixos_semitorques	24.4921	110.472
Spizixos_semitorques	31.3979	110.481
Spizixos_semitorques	29.0573	110.482
Spizixos_semitorques	24.7867	110.49
Spizixos_semitorques	24.7892	110.504
Spizixos_semitorques	29.3216	110.516
Spizixos_semitorques	33.7844	110.647
Spizixos_semitorques	32.5396	110.715
Spizixos_semitorques	31.9196	110.732
Spizixos_semitorques	30.2225	110.898
Spizixos_semitorques	30.7627	110.976
Spizixos_semitorques	31.1643	110.983
Spizixos_semitorques	32.3954	111.019
Spizixos_semitorques	26.4167	111.03
Spizixos_semitorques	24.7455	111.09
Spizixos_semitorques	24.7581	111.111
Spizixos_semitorques	30.7739	111.216
Spizixos_semitorques	31.8856	111.266
Spizixos_semitorques	32.1802	111.392
Spizixos_semitorques	28.0195	112.278
Spizixos_semitorques	27.2912	112.694
Spizixos_semitorques	27.2938	112.697
Spizixos_semitorques	27.9147	112.769
Spizixos_semitorques	29.5146	112.842
Spizixos_semitorques	26.6675	112.881
Spizixos_semitorques	28.1854	112.932
Spizixos_semitorques	28.3569	112.96
Spizixos_semitorques	31.4847	112.984
Spizixos_semitorques	29.3818	113.002
Spizixos_semitorques	24.9812	113.015
Spizixos_semitorques	27.9804	113.022
Spizixos_semitorques	24.9125	113.08
Spizixos_semitorques	24.9129	113.082
Spizixos_semitorques	27.9473	113.093
Spizixos_semitorques	31.1047	113.156
Spizixos_semitorques	23.158	113.273
Spizixos_semitorques	25.3703	113.402
Spizixos_semitorques	27.6036	113.884
Spizixos_semitorques	25.8186	114.033
Spizixos_semitorques	28.4167	114.117
Spizixos_semitorques	31.9164	114.225
Spizixos_semitorques	31.9379	114.228
Spizixos_semitorques	24.7516	114.244
Spizixos_semitorques	31.9571	114.244
Spizixos_semitorques	31.948	114.256
Spizixos_semitorques	24.7248	114.26
Spizixos_semitorques	31.9669	114.28
Spizixos_semitorques	30.3605	114.29
Spizixos_semitorques	31.2865	114.298
Spizixos_semitorques	31.9594	114.322
Spizixos_semitorques	27.6375	114.325
Spizixos_semitorques	24.5093	114.437
Spizixos_semitorques	28.5668	114.576
Spizixos_semitorques	28.7605	115.738
Spizixos_semitorques	31.0992	115.749
Spizixos_semitorques	31.1917	115.814
Spizixos_semitorques	28.9659	115.889
Spizixos_semitorques	29.1365	115.967
Spizixos_semitorques	29.1753	115.979
Spizixos_semitorques	31.3247	116.047
Spizixos_semitorques	31.4891	116.109
Spizixos_semitorques	31.0271	116.115
Spizixos_semitorques	25.4303	116.402
Spizixos_semitorques	31.3055	116.571
Spizixos_semitorques	31.7145	117.01
Spizixos_semitorques	27.007	117.074
Spizixos_semitorques	27.0074	117.075
Spizixos_semitorques	27.0085	117.081
Spizixos_semitorques	27.0003	117.081
Spizixos_semitorques	27.0454	117.102
Spizixos_semitorques	31.8367	117.171
Spizixos_semitorques	26.8998	117.182
Spizixos_semitorques	31.8449	117.183
Spizixos_semitorques	26.5105	117.385
Spizixos_semitorques	26.5015	117.388
Spizixos_semitorques	30.0881	117.501
Spizixos_semitorques	25.8931	117.514
Spizixos_semitorques	29.2142	117.563
Spizixos_semitorques	29.5405	117.58
Spizixos_semitorques	29.177	117.682
Spizixos_semitorques	27.9846	117.789
Spizixos_semitorques	27.6758	117.791
Spizixos_semitorques	29.2347	117.801
Spizixos_semitorques	29.1644	117.842
Spizixos_semitorques	29.2481	117.868
Spizixos_semitorques	29.2349	117.888
Spizixos_semitorques	27.9773	117.895
Spizixos_semitorques	27.6478	117.97
Spizixos_semitorques	29.3918	118.03
Spizixos_semitorques	24.8429	118.035
Spizixos_semitorques	27.7699	118.044
Spizixos_semitorques	27.7768	118.052
Spizixos_semitorques	29.4512	118.082
Spizixos_semitorques	26.6961	118.113
Spizixos_semitorques	30.1145	118.158
Spizixos_semitorques	30.1049	118.169
Spizixos_semitorques	30.093	118.216
Spizixos_semitorques	29.7593	118.321
Spizixos_semitorques	29.7133	118.339
Spizixos_semitorques	29.8886	118.442
Spizixos_semitorques	32.0606	118.554
Spizixos_semitorques	25.7798	118.589
Spizixos_semitorques	32.1032	118.595
Spizixos_semitorques	32.1091	118.596
Spizixos_semitorques	32.0992	118.621
Spizixos_semitorques	32.0879	118.641
Spizixos_semitorques	32.1093	118.659
Spizixos_semitorques	32.1048	118.662
Spizixos_semitorques	31.7044	118.666
Spizixos_semitorques	32.1124	118.679
Spizixos_semitorques	32.0341	118.696
Spizixos_semitorques	32.1482	118.714
Spizixos_semitorques	32.4456	118.772
Spizixos_semitorques	31.9945	118.784
Spizixos_semitorques	32.0705	118.808
Spizixos_semitorques	32.0519	118.83
Spizixos_semitorques	32.1251	118.894
Spizixos_semitorques	30.1081	118.902
Spizixos_semitorques	32.0103	118.927
Spizixos_semitorques	28.3504	119.134
Spizixos_semitorques	30.315	119.194
Spizixos_semitorques	26.1715	119.278
Spizixos_semitorques	26.1678	119.285
Spizixos_semitorques	26.149	119.292
Spizixos_semitorques	28.2989	119.295
Spizixos_semitorques	28.3031	119.297
Spizixos_semitorques	30.9049	119.4
Spizixos_semitorques	30.3333	119.417
Spizixos_semitorques	30.4058	119.424
Spizixos_semitorques	30.3401	119.434
Spizixos_semitorques	30.4405	119.442
Spizixos_semitorques	30.3167	119.443
Spizixos_semitorques	32.1739	119.456
Spizixos_semitorques	30.1846	119.473
Spizixos_semitorques	30.3424	119.509
Spizixos_semitorques	30.577	119.637
Spizixos_semitorques	30.4719	119.695
Spizixos_semitorques	30.1881	120.014
Spizixos_semitorques	30.2707	120.078
Spizixos_semitorques	30.8996	120.082
Spizixos_semitorques	30.8213	120.093
Spizixos_semitorques	30.9499	120.103
Spizixos_semitorques	30.2457	120.109
Spizixos_semitorques	30.256	120.116
Spizixos_semitorques	30.2462	120.127
Spizixos_semitorques	30.2459	120.13
Spizixos_semitorques	30.2484	120.133
Spizixos_semitorques	23.0511	120.147
Spizixos_semitorques	30.3638	120.186
Spizixos_semitorques	23.0824	120.351
Spizixos_semitorques	22.8692	120.356
Spizixos_semitorques	22.6134	120.38
Spizixos_semitorques	24.0452	120.381
Spizixos_semitorques	23.7387	120.396
Spizixos_semitorques	33.6066	120.472
Spizixos_semitorques	23.2669	120.502
Spizixos_semitorques	33.6023	120.507
Spizixos_semitorques	23.4594	120.512
Spizixos_semitorques	23.0604	120.531
Spizixos_semitorques	24.0778	120.578
Spizixos_semitorques	23.6951	120.626
Spizixos_semitorques	22.6836	120.642
Spizixos_semitorques	33.2065	120.642
Spizixos_semitorques	33.379	120.652
Spizixos_semitorques	31.677	120.691
Spizixos_semitorques	31.6658	120.692
Spizixos_semitorques	23.4735	120.698
Spizixos_semitorques	31.6574	120.704
Spizixos_semitorques	23.2631	120.708
Spizixos_semitorques	23.0568	120.723
Spizixos_semitorques	24.2933	120.732
Spizixos_semitorques	24.0956	120.771
Spizixos_semitorques	33.0421	120.84
Spizixos_semitorques	23.8158	120.856
Spizixos_semitorques	23.5525	120.873
Spizixos_semitorques	32.8682	120.912
Spizixos_semitorques	22.4465	120.919
Spizixos_semitorques	24.5668	120.934
Spizixos_semitorques	24.1652	120.949
Spizixos_semitorques	22.6367	120.978
Spizixos_semitorques	23.0039	120.981
Spizixos_semitorques	32.5669	120.986
Spizixos_semitorques	23.2216	121.012
Spizixos_semitorques	24.5042	121.114
Spizixos_semitorques	24.0205	121.132
Spizixos_semitorques	24.7369	121.211
Spizixos_semitorques	23.3367	121.222
Spizixos_semitorques	23.0354	121.293
Spizixos_semitorques	29.8552	121.38
Spizixos_semitorques	24.4413	121.381
Spizixos_semitorques	23.7186	121.4
Spizixos_semitorques	24.6862	121.4
Spizixos_semitorques	23.4986	121.416
Spizixos_semitorques	24.9469	121.456
Spizixos_semitorques	24.2027	121.481
Spizixos_semitorques	24.4396	121.764
Spizixos_semitorques	29.8218	121.789
Spizixos_semitorques	24.7114	121.827

## Sheet: Stachyrisdopsis_ruficeps
Species	Latitude	Longitude
Stachyrisdopsis_ruficeps	33.9863	108.798
Stachyrisdopsis_ruficeps	33.9443	108.852
Stachyrisdopsis_ruficeps	33.6896	107.853
Stachyrisdopsis_ruficeps	33.6488	107.799
Stachyrisdopsis_ruficeps	33.6482	107.554
Stachyrisdopsis_ruficeps	33.5112	107.987
Stachyrisdopsis_ruficeps	33.2667	103.917
Stachyrisdopsis_ruficeps	32.0938	118.603
Stachyrisdopsis_ruficeps	31.3958	110.479
Stachyrisdopsis_ruficeps	31.3188	110.491
Stachyrisdopsis_ruficeps	31.1101	108.703
Stachyrisdopsis_ruficeps	31.0202	103.61
Stachyrisdopsis_ruficeps	31.0059	103.18
Stachyrisdopsis_ruficeps	30.9939	103.16
Stachyrisdopsis_ruficeps	30.9936	103.607
Stachyrisdopsis_ruficeps	30.9823	103.618
Stachyrisdopsis_ruficeps	30.898	103.591
Stachyrisdopsis_ruficeps	30.8953	103.575
Stachyrisdopsis_ruficeps	30.7354	104.143
Stachyrisdopsis_ruficeps	30.6757	104.066
Stachyrisdopsis_ruficeps	30.6566	104.03
Stachyrisdopsis_ruficeps	30.6565	104.044
Stachyrisdopsis_ruficeps	30.6302	103.17
Stachyrisdopsis_ruficeps	30.595	109.725
Stachyrisdopsis_ruficeps	30.5926	103.521
Stachyrisdopsis_ruficeps	30.5879	104.065
Stachyrisdopsis_ruficeps	30.4567	119.688
Stachyrisdopsis_ruficeps	30.4204	119.387
Stachyrisdopsis_ruficeps	30.4058	119.424
Stachyrisdopsis_ruficeps	30.3476	119.429
Stachyrisdopsis_ruficeps	30.3424	119.509
Stachyrisdopsis_ruficeps	30.3151	119.195
Stachyrisdopsis_ruficeps	30.2304	117.543
Stachyrisdopsis_ruficeps	30.2212	120.149
Stachyrisdopsis_ruficeps	30.2025	108.716
Stachyrisdopsis_ruficeps	30.1914	120.07
Stachyrisdopsis_ruficeps	30.188	120.012
Stachyrisdopsis_ruficeps	30.1216	109.03
Stachyrisdopsis_ruficeps	30.1145	118.158
Stachyrisdopsis_ruficeps	30.0827	118.702
Stachyrisdopsis_ruficeps	30.0698	102.989
Stachyrisdopsis_ruficeps	29.9992	117.284
Stachyrisdopsis_ruficeps	29.974	103.003
Stachyrisdopsis_ruficeps	29.8552	121.38
Stachyrisdopsis_ruficeps	29.7133	118.339
Stachyrisdopsis_ruficeps	29.7	102.8
Stachyrisdopsis_ruficeps	29.6926	102.843
Stachyrisdopsis_ruficeps	29.6809	102.99
Stachyrisdopsis_ruficeps	29.678	102.992
Stachyrisdopsis_ruficeps	29.6618	103.05
Stachyrisdopsis_ruficeps	29.6304	106.51
Stachyrisdopsis_ruficeps	29.6021	103.725
Stachyrisdopsis_ruficeps	29.6017	102.898
Stachyrisdopsis_ruficeps	29.5821	103.429
Stachyrisdopsis_ruficeps	29.5725	103.417
Stachyrisdopsis_ruficeps	29.5689	103.447
Stachyrisdopsis_ruficeps	29.5551	103.378
Stachyrisdopsis_ruficeps	29.5477	103.769
Stachyrisdopsis_ruficeps	29.5474	103.352
Stachyrisdopsis_ruficeps	29.5393	103.377
Stachyrisdopsis_ruficeps	29.5313	105.832
Stachyrisdopsis_ruficeps	29.494	113.383
Stachyrisdopsis_ruficeps	29.4512	118.081
Stachyrisdopsis_ruficeps	29.3554	110.529
Stachyrisdopsis_ruficeps	29.2617	118.144
Stachyrisdopsis_ruficeps	29.2347	117.801
Stachyrisdopsis_ruficeps	29.2043	117.165
Stachyrisdopsis_ruficeps	29.1689	117.841
Stachyrisdopsis_ruficeps	29.1644	117.842
Stachyrisdopsis_ruficeps	29.0189	107.173
Stachyrisdopsis_ruficeps	28.8992	107.009
Stachyrisdopsis_ruficeps	28.77	103.682
Stachyrisdopsis_ruficeps	28.7044	104.034
Stachyrisdopsis_ruficeps	28.6937	104.044
Stachyrisdopsis_ruficeps	28.683	104
Stachyrisdopsis_ruficeps	28.646	106.413
Stachyrisdopsis_ruficeps	28.5643	108.508
Stachyrisdopsis_ruficeps	28.5036	119.16
Stachyrisdopsis_ruficeps	28.4167	114.117
Stachyrisdopsis_ruficeps	28.3504	119.134
Stachyrisdopsis_ruficeps	28.3222	95.9604
Stachyrisdopsis_ruficeps	28.3031	119.297
Stachyrisdopsis_ruficeps	28.3	103.6
Stachyrisdopsis_ruficeps	28.2988	119.295
Stachyrisdopsis_ruficeps	28.2841	95.9239
Stachyrisdopsis_ruficeps	28.2462	95.8842
Stachyrisdopsis_ruficeps	28.2351	95.8645
Stachyrisdopsis_ruficeps	28.2246	95.8103
Stachyrisdopsis_ruficeps	28.2173	107.164
Stachyrisdopsis_ruficeps	28.1976	95.8102
Stachyrisdopsis_ruficeps	28.1893	95.8061
Stachyrisdopsis_ruficeps	28.1727	95.829
Stachyrisdopsis_ruficeps	28.1688	97.0312
Stachyrisdopsis_ruficeps	28.1422	97.0026
Stachyrisdopsis_ruficeps	28.0756	96.9866
Stachyrisdopsis_ruficeps	28.0196	112.278
Stachyrisdopsis_ruficeps	27.9773	117.895
Stachyrisdopsis_ruficeps	27.9559	96.389
Stachyrisdopsis_ruficeps	27.8678	96.8104
Stachyrisdopsis_ruficeps	27.7856	89.7281
Stachyrisdopsis_ruficeps	27.7641	84.924
Stachyrisdopsis_ruficeps	27.7528	89.7639
Stachyrisdopsis_ruficeps	27.7382	98.5261
Stachyrisdopsis_ruficeps	27.7127	98.3668
Stachyrisdopsis_ruficeps	27.7079	91.7305
Stachyrisdopsis_ruficeps	27.7	88.8
Stachyrisdopsis_ruficeps	27.6927	85.5205
Stachyrisdopsis_ruficeps	27.6824	112.539
Stachyrisdopsis_ruficeps	27.6738	89.7418
Stachyrisdopsis_ruficeps	27.6659	95.3792
Stachyrisdopsis_ruficeps	27.6604	89.8064
Stachyrisdopsis_ruficeps	27.6519	89.794
Stachyrisdopsis_ruficeps	27.6245	95.8595
Stachyrisdopsis_ruficeps	27.5711	95.3696
Stachyrisdopsis_ruficeps	27.5387	96.4416
Stachyrisdopsis_ruficeps	27.5371	90.2021
Stachyrisdopsis_ruficeps	27.5364	89.8671
Stachyrisdopsis_ruficeps	27.5229	90.2472
Stachyrisdopsis_ruficeps	27.5207	90.5488
Stachyrisdopsis_ruficeps	27.5184	89.7682
Stachyrisdopsis_ruficeps	27.5155	89.7703
Stachyrisdopsis_ruficeps	27.5116	90.5486
Stachyrisdopsis_ruficeps	27.5079	90.546
Stachyrisdopsis_ruficeps	27.5072	89.639
Stachyrisdopsis_ruficeps	27.5066	89.753
Stachyrisdopsis_ruficeps	27.5064	90.8693
Stachyrisdopsis_ruficeps	27.5056	90.0183
Stachyrisdopsis_ruficeps	27.5014	90.5062
Stachyrisdopsis_ruficeps	27.4949	90.3165
Stachyrisdopsis_ruficeps	27.4932	89.9297
Stachyrisdopsis_ruficeps	27.489	89.7563
Stachyrisdopsis_ruficeps	27.4862	90.3385
Stachyrisdopsis_ruficeps	27.4847	84.5409
Stachyrisdopsis_ruficeps	27.4788	90.8756
Stachyrisdopsis_ruficeps	27.475	90.3491
Stachyrisdopsis_ruficeps	27.4697	90.1711
Stachyrisdopsis_ruficeps	27.4693	88.532
Stachyrisdopsis_ruficeps	27.4678	88.5459
Stachyrisdopsis_ruficeps	27.4652	96.4158
Stachyrisdopsis_ruficeps	27.46	90.4943
Stachyrisdopsis_ruficeps	27.4524	89.6844
Stachyrisdopsis_ruficeps	27.4496	90.4388
Stachyrisdopsis_ruficeps	27.4466	90.9604
Stachyrisdopsis_ruficeps	27.402	90.9963
Stachyrisdopsis_ruficeps	27.3715	90.5294
Stachyrisdopsis_ruficeps	27.3665	88.2218
Stachyrisdopsis_ruficeps	27.3637	90.5446
Stachyrisdopsis_ruficeps	27.3614	91.032
Stachyrisdopsis_ruficeps	27.3567	88.6265
Stachyrisdopsis_ruficeps	27.3541	92.1355
Stachyrisdopsis_ruficeps	27.3498	91.1216
Stachyrisdopsis_ruficeps	27.3468	91.0311
Stachyrisdopsis_ruficeps	27.3455	91.1213
Stachyrisdopsis_ruficeps	27.3414	91.1019
Stachyrisdopsis_ruficeps	27.3345	91.106
Stachyrisdopsis_ruficeps	27.3341	92.2609
Stachyrisdopsis_ruficeps	27.3322	88.6223
Stachyrisdopsis_ruficeps	27.332	91.5523
Stachyrisdopsis_ruficeps	27.3288	91.0811
Stachyrisdopsis_ruficeps	27.3279	91.0899
Stachyrisdopsis_ruficeps	27.327	88.3618
Stachyrisdopsis_ruficeps	27.3263	91.0842
Stachyrisdopsis_ruficeps	27.3247	92.254
Stachyrisdopsis_ruficeps	27.3242	91.089
Stachyrisdopsis_ruficeps	27.3229	91.1305
Stachyrisdopsis_ruficeps	27.3226	91.0533
Stachyrisdopsis_ruficeps	27.3199	91.0777
Stachyrisdopsis_ruficeps	27.3157	88.6143
Stachyrisdopsis_ruficeps	27.313	91.1345
Stachyrisdopsis_ruficeps	27.312	91.133
Stachyrisdopsis_ruficeps	27.3108	91.1419
Stachyrisdopsis_ruficeps	27.3093	91.14
Stachyrisdopsis_ruficeps	27.3091	91.1419
Stachyrisdopsis_ruficeps	27.3081	92.2551
Stachyrisdopsis_ruficeps	27.3053	88.2516
Stachyrisdopsis_ruficeps	27.3025	92.2574
Stachyrisdopsis_ruficeps	27.3022	91.3445
Stachyrisdopsis_ruficeps	27.3017	88.2554
Stachyrisdopsis_ruficeps	27.3016	91.1594
Stachyrisdopsis_ruficeps	27.3007	88.2369
Stachyrisdopsis_ruficeps	27.2977	88.2217
Stachyrisdopsis_ruficeps	27.2969	91.3565
Stachyrisdopsis_ruficeps	27.2956	90.6006
Stachyrisdopsis_ruficeps	27.2937	91.1591
Stachyrisdopsis_ruficeps	27.2928	91.1475
Stachyrisdopsis_ruficeps	27.2898	88.5579
Stachyrisdopsis_ruficeps	27.2878	91.1606
Stachyrisdopsis_ruficeps	27.2851	91.3712
Stachyrisdopsis_ruficeps	27.2843	92.2565
Stachyrisdopsis_ruficeps	27.2839	91.1465
Stachyrisdopsis_ruficeps	27.2835	91.3146
Stachyrisdopsis_ruficeps	27.2821	88.3218
Stachyrisdopsis_ruficeps	27.2808	92.4252
Stachyrisdopsis_ruficeps	27.2755	91.1499
Stachyrisdopsis_ruficeps	27.2754	91.3868
Stachyrisdopsis_ruficeps	27.274	92.2572
Stachyrisdopsis_ruficeps	27.2737	92.257
Stachyrisdopsis_ruficeps	27.2733	92.257
Stachyrisdopsis_ruficeps	27.2733	91.2446
Stachyrisdopsis_ruficeps	27.2577	95.606
Stachyrisdopsis_ruficeps	27.254	92.2497
Stachyrisdopsis_ruficeps	27.252	88.7795
Stachyrisdopsis_ruficeps	27.24	95.9285
Stachyrisdopsis_ruficeps	27.2272	90.6658
Stachyrisdopsis_ruficeps	27.2207	88.1533
Stachyrisdopsis_ruficeps	27.2095	88.1371
Stachyrisdopsis_ruficeps	27.2058	96.9818
Stachyrisdopsis_ruficeps	27.2027	90.6321
Stachyrisdopsis_ruficeps	27.1765	90.655
Stachyrisdopsis_ruficeps	27.1703	92.4593
Stachyrisdopsis_ruficeps	27.1691	91.4536
Stachyrisdopsis_ruficeps	27.1668	88.225
Stachyrisdopsis_ruficeps	27.1603	92.4574
Stachyrisdopsis_ruficeps	27.1574	92.4607
Stachyrisdopsis_ruficeps	27.1573	92.4607
Stachyrisdopsis_ruficeps	27.1554	90.6934
Stachyrisdopsis_ruficeps	27.152	92.4649
Stachyrisdopsis_ruficeps	27.1433	91.4866
Stachyrisdopsis_ruficeps	27.1432	88.1041
Stachyrisdopsis_ruficeps	27.1427	88.1207
Stachyrisdopsis_ruficeps	27.142	88.1201
Stachyrisdopsis_ruficeps	27.1397	92.4526
Stachyrisdopsis_ruficeps	27.1285	87.9876
Stachyrisdopsis_ruficeps	27.1255	92.4557
Stachyrisdopsis_ruficeps	27.1248	92.446
Stachyrisdopsis_ruficeps	27.1231	92.4393
Stachyrisdopsis_ruficeps	27.1182	91.519
Stachyrisdopsis_ruficeps	27.1151	92.6829
Stachyrisdopsis_ruficeps	27.1146	92.4369
Stachyrisdopsis_ruficeps	27.112	108.063
Stachyrisdopsis_ruficeps	27.1106	88.6903
Stachyrisdopsis_ruficeps	27.1078	92.4325
Stachyrisdopsis_ruficeps	27.1066	88.6494
Stachyrisdopsis_ruficeps	27.1065	92.3959
Stachyrisdopsis_ruficeps	27.1036	92.4157
Stachyrisdopsis_ruficeps	27.0999	88.6832
Stachyrisdopsis_ruficeps	27.0988	88.6909
Stachyrisdopsis_ruficeps	27.0969	88.6917
Stachyrisdopsis_ruficeps	27.0941	88.6529
Stachyrisdopsis_ruficeps	27.0915	92.4068
Stachyrisdopsis_ruficeps	27.0909	88.6519
Stachyrisdopsis_ruficeps	27.0901	88.6511
Stachyrisdopsis_ruficeps	27.0889	88.6614
Stachyrisdopsis_ruficeps	27.088	92.4066
Stachyrisdopsis_ruficeps	27.0874	88.6592
Stachyrisdopsis_ruficeps	27.0872	88.657
Stachyrisdopsis_ruficeps	27.0871	92.8121
Stachyrisdopsis_ruficeps	27.087	88.6624
Stachyrisdopsis_ruficeps	27.086	88.6645
Stachyrisdopsis_ruficeps	27.0848	88.6689
Stachyrisdopsis_ruficeps	27.0831	92.4065
Stachyrisdopsis_ruficeps	27.0827	92.4059
Stachyrisdopsis_ruficeps	27.0668	92.4053
Stachyrisdopsis_ruficeps	27.0662	92.4057
Stachyrisdopsis_ruficeps	27.0661	92.4066
Stachyrisdopsis_ruficeps	27.0661	90.6413
Stachyrisdopsis_ruficeps	27.0657	92.4149
Stachyrisdopsis_ruficeps	27.0643	92.4124
Stachyrisdopsis_ruficeps	27.06	88.7
Stachyrisdopsis_ruficeps	27.056	88.0046
Stachyrisdopsis_ruficeps	27.0537	88.4644
Stachyrisdopsis_ruficeps	27.0526	88.2688
Stachyrisdopsis_ruficeps	27.0516	92.4142
Stachyrisdopsis_ruficeps	27.0474	88.2693
Stachyrisdopsis_ruficeps	27.0269	88.571
Stachyrisdopsis_ruficeps	27.0224	92.4252
Stachyrisdopsis_ruficeps	27.0197	87.9824
Stachyrisdopsis_ruficeps	27.014	88.1966
Stachyrisdopsis_ruficeps	27.0085	117.081
Stachyrisdopsis_ruficeps	27.0068	90.4414
Stachyrisdopsis_ruficeps	27.0025	88.7596
Stachyrisdopsis_ruficeps	26.988	88.8113
Stachyrisdopsis_ruficeps	26.9428	91.5546
Stachyrisdopsis_ruficeps	26.9418	91.5563
Stachyrisdopsis_ruficeps	26.9343	89.4699
Stachyrisdopsis_ruficeps	26.9297	91.5467
Stachyrisdopsis_ruficeps	26.9237	87.9228
Stachyrisdopsis_ruficeps	26.8856	88.1867
Stachyrisdopsis_ruficeps	26.8776	91.4786
Stachyrisdopsis_ruficeps	26.8729	91.4832
Stachyrisdopsis_ruficeps	26.8689	91.4835
Stachyrisdopsis_ruficeps	26.8682	91.5683
Stachyrisdopsis_ruficeps	26.8591	90.2834
Stachyrisdopsis_ruficeps	26.831	91.479
Stachyrisdopsis_ruficeps	26.8048	91.5044
Stachyrisdopsis_ruficeps	26.8015	88.3402
Stachyrisdopsis_ruficeps	26.6154	93.2663
Stachyrisdopsis_ruficeps	26.6094	93.5251
Stachyrisdopsis_ruficeps	26.6086	106.691
Stachyrisdopsis_ruficeps	26.5817	93.3999
Stachyrisdopsis_ruficeps	26.5106	117.386
Stachyrisdopsis_ruficeps	26.4167	111.03
Stachyrisdopsis_ruficeps	26.1715	119.278
Stachyrisdopsis_ruficeps	26.149	119.292
Stachyrisdopsis_ruficeps	26.1483	119.292
Stachyrisdopsis_ruficeps	26.1358	92.3677
Stachyrisdopsis_ruficeps	26.1205	105.885
Stachyrisdopsis_ruficeps	26.093	91.7429
Stachyrisdopsis_ruficeps	26.0848	119.404
Stachyrisdopsis_ruficeps	26.0816	106.341
Stachyrisdopsis_ruficeps	26.0569	113.769
Stachyrisdopsis_ruficeps	26.0202	117.42
Stachyrisdopsis_ruficeps	25.8872	117.496
Stachyrisdopsis_ruficeps	25.8871	114.025
Stachyrisdopsis_ruficeps	25.853	94.8196
Stachyrisdopsis_ruficeps	25.8517	110.493
Stachyrisdopsis_ruficeps	25.8381	110.01
Stachyrisdopsis_ruficeps	25.814	94.8467
Stachyrisdopsis_ruficeps	25.7762	118.6
Stachyrisdopsis_ruficeps	25.7025	119.287
Stachyrisdopsis_ruficeps	25.6733	119.223
Stachyrisdopsis_ruficeps	25.6539	94.0222
Stachyrisdopsis_ruficeps	25.6454	94.037
Stachyrisdopsis_ruficeps	25.6434	94.0214
Stachyrisdopsis_ruficeps	25.6372	100.12
Stachyrisdopsis_ruficeps	25.6179	93.9536
Stachyrisdopsis_ruficeps	25.6081	100.224
Stachyrisdopsis_ruficeps	25.4358	90.4546
Stachyrisdopsis_ruficeps	25.4342	98.3753
Stachyrisdopsis_ruficeps	25.304	98.802
Stachyrisdopsis_ruficeps	25.2874	98.8065
Stachyrisdopsis_ruficeps	25.2867	121.547
Stachyrisdopsis_ruficeps	25.2804	98.7987
Stachyrisdopsis_ruficeps	25.2212	110.251
Stachyrisdopsis_ruficeps	25.1773	108.042
Stachyrisdopsis_ruficeps	25.1416	102.742
Stachyrisdopsis_ruficeps	25.1382	102.748
Stachyrisdopsis_ruficeps	25.1264	98.741
Stachyrisdopsis_ruficeps	25.1172	99.1494
Stachyrisdopsis_ruficeps	25.1119	93.0529
Stachyrisdopsis_ruficeps	25.0958	99.1741
Stachyrisdopsis_ruficeps	25.0948	102.488
Stachyrisdopsis_ruficeps	25.0874	102.77
Stachyrisdopsis_ruficeps	25.0793	121.624
Stachyrisdopsis_ruficeps	25.0076	122.002
Stachyrisdopsis_ruficeps	25.0011	98.724
Stachyrisdopsis_ruficeps	24.9903	113.03
Stachyrisdopsis_ruficeps	24.9737	102.626
Stachyrisdopsis_ruficeps	24.9693	112.999
Stachyrisdopsis_ruficeps	24.9131	113.082
Stachyrisdopsis_ruficeps	24.8907	121.568
Stachyrisdopsis_ruficeps	24.8504	118.04
Stachyrisdopsis_ruficeps	24.8472	121.255
Stachyrisdopsis_ruficeps	24.8302	118.023
Stachyrisdopsis_ruficeps	24.829	98.773
Stachyrisdopsis_ruficeps	24.829	98.7675
Stachyrisdopsis_ruficeps	24.8231	121.798
Stachyrisdopsis_ruficeps	24.8096	120.911
Stachyrisdopsis_ruficeps	24.7892	110.504
Stachyrisdopsis_ruficeps	24.7867	110.49
Stachyrisdopsis_ruficeps	24.7832	110.497
Stachyrisdopsis_ruficeps	24.7104	121.433
Stachyrisdopsis_ruficeps	24.6668	97.599
Stachyrisdopsis_ruficeps	24.6052	121.746
Stachyrisdopsis_ruficeps	24.6019	114.549
Stachyrisdopsis_ruficeps	24.5425	120.71
Stachyrisdopsis_ruficeps	24.5042	121.114
Stachyrisdopsis_ruficeps	24.4953	121.538
Stachyrisdopsis_ruficeps	24.4698	113.962
Stachyrisdopsis_ruficeps	24.4697	97.6564
Stachyrisdopsis_ruficeps	24.4488	120.88
Stachyrisdopsis_ruficeps	24.4405	98.0876
Stachyrisdopsis_ruficeps	24.3959	121.745
Stachyrisdopsis_ruficeps	24.3499	121.309
Stachyrisdopsis_ruficeps	24.3145	120.634
Stachyrisdopsis_ruficeps	24.2441	120.976
Stachyrisdopsis_ruficeps	24.1699	121.571
Stachyrisdopsis_ruficeps	24.1086	97.987
Stachyrisdopsis_ruficeps	24.0956	120.771
Stachyrisdopsis_ruficeps	24.087	97.8363
Stachyrisdopsis_ruficeps	24.0778	120.578
Stachyrisdopsis_ruficeps	24.0452	120.381
Stachyrisdopsis_ruficeps	24.025	121.14
Stachyrisdopsis_ruficeps	23.9955	120.96
Stachyrisdopsis_ruficeps	23.9808	101.476
Stachyrisdopsis_ruficeps	23.9154	106.46
Stachyrisdopsis_ruficeps	23.9074	106.614
Stachyrisdopsis_ruficeps	23.889	121.502
Stachyrisdopsis_ruficeps	23.8342	120.435
Stachyrisdopsis_ruficeps	23.8158	120.856
Stachyrisdopsis_ruficeps	23.8153	120.649
Stachyrisdopsis_ruficeps	23.713	113.868
Stachyrisdopsis_ruficeps	23.6773	116.7
Stachyrisdopsis_ruficeps	23.6338	113.769
Stachyrisdopsis_ruficeps	23.6322	113.754
Stachyrisdopsis_ruficeps	23.6147	113.931
Stachyrisdopsis_ruficeps	23.5948	120.703
Stachyrisdopsis_ruficeps	23.5549	120.487
Stachyrisdopsis_ruficeps	23.5525	121.392
Stachyrisdopsis_ruficeps	23.5425	115.919
Stachyrisdopsis_ruficeps	23.4828	120.886
Stachyrisdopsis_ruficeps	23.4612	111.897
Stachyrisdopsis_ruficeps	23.4385	113.894
Stachyrisdopsis_ruficeps	23.393	105.393
Stachyrisdopsis_ruficeps	23.3372	121.222
Stachyrisdopsis_ruficeps	23.3252	120.481
Stachyrisdopsis_ruficeps	23.2855	120.898
Stachyrisdopsis_ruficeps	23.2813	120.688
Stachyrisdopsis_ruficeps	23.2228	113.42
Stachyrisdopsis_ruficeps	23.1998	113.374
Stachyrisdopsis_ruficeps	23.1826	113.299
Stachyrisdopsis_ruficeps	23.1644	112.552
Stachyrisdopsis_ruficeps	23.1237	121.413
Stachyrisdopsis_ruficeps	23.0824	120.351
Stachyrisdopsis_ruficeps	23.0511	120.147
Stachyrisdopsis_ruficeps	23.0039	120.981
Stachyrisdopsis_ruficeps	22.968	120.679
Stachyrisdopsis_ruficeps	22.9655	108.481
Stachyrisdopsis_ruficeps	22.9061	106.469
Stachyrisdopsis_ruficeps	22.8858	120.388
Stachyrisdopsis_ruficeps	22.8544	108.374
Stachyrisdopsis_ruficeps	22.8499	110.281
Stachyrisdopsis_ruficeps	22.7966	121.039
Stachyrisdopsis_ruficeps	22.7679	107.73
Stachyrisdopsis_ruficeps	22.717	120.65
Stachyrisdopsis_ruficeps	22.6974	120.31
Stachyrisdopsis_ruficeps	22.4777	106.983
Stachyrisdopsis_ruficeps	22.4777	106.985
Stachyrisdopsis_ruficeps	22.4764	106.983
Stachyrisdopsis_ruficeps	22.4751	106.986
Stachyrisdopsis_ruficeps	22.4622	106.958
Stachyrisdopsis_ruficeps	22.4465	120.919
Stachyrisdopsis_ruficeps	22.4451	107.915
Stachyrisdopsis_ruficeps	22.4272	114.294
Stachyrisdopsis_ruficeps	22.426	114.181
Stachyrisdopsis_ruficeps	22.419	105.597
Stachyrisdopsis_ruficeps	22.4113	120.739
Stachyrisdopsis_ruficeps	22.4082	114.247
Stachyrisdopsis_ruficeps	22.3383	103.844
Stachyrisdopsis_ruficeps	22.3353	103.851
Stachyrisdopsis_ruficeps	22.334	103.847
Stachyrisdopsis_ruficeps	22.3125	107.559
Stachyrisdopsis_ruficeps	22.0441	120.852
Stachyrisdopsis_ruficeps	22.0185	121.563
Stachyrisdopsis_ruficeps	21.9857	100.85
Stachyrisdopsis_ruficeps	21.9445	106.954
Stachyrisdopsis_ruficeps	21.9437	111.421
Stachyrisdopsis_ruficeps	21.4631	105.647
Stachyrisdopsis_ruficeps	21.4598	105.642
Stachyrisdopsis_ruficeps	21.4583	105.641
Stachyrisdopsis_ruficeps	21.4384	105.624
Stachyrisdopsis_ruficeps	21.0312	105.852
Stachyrisdopsis_ruficeps	20.7837	107.065
Stachyrisdopsis_ruficeps	20.6486	96.5681
Stachyrisdopsis_ruficeps	20.6225	96.5561
Stachyrisdopsis_ruficeps	20.5938	96.5281
Stachyrisdopsis_ruficeps	20.3509	105.593
Stachyrisdopsis_ruficeps	20.3385	105.608
Stachyrisdopsis_ruficeps	20.2416	105.716
Stachyrisdopsis_ruficeps	18.9274	102.449
Stachyrisdopsis_ruficeps	18.7453	108.844
Stachyrisdopsis_ruficeps	18.7439	108.845
Stachyrisdopsis_ruficeps	18.1823	104.492
Stachyrisdopsis_ruficeps	17.3632	106.484
Stachyrisdopsis_ruficeps	14.6911	108.246
Stachyrisdopsis_ruficeps	14.6702	108.256
Stachyrisdopsis_ruficeps	14.6	108.291
Stachyrisdopsis_ruficeps	14.5795	108.275
Stachyrisdopsis_ruficeps	12.0465	108.434
Stachyrisdopsis_ruficeps	11.9412	108.458
Stachyrisdopsis_ruficeps	11.9362	108.381
Stachyrisdopsis_ruficeps	11.9221	108.365
Stachyrisdopsis_ruficeps	11.9	108.437
Stachyrisdopsis_ruficeps	11.8989	108.434
Stachyrisdopsis_ruficeps	11.892	108.424
Stachyrisdopsis_ruficeps	11.8824	108.411
Stachyrisdopsis_ruficeps	11.8813	108.42
Stachyrisdopsis_ruficeps	11.879	108.426
Stachyrisdopsis_ruficeps	11.5631	108.217
Stachyrisdopsis_ruficeps	11.5463	107.97
Stachyrisdopsis_ruficeps	11.4663	108.062
Stachyrisdopsis_ruficeps	11.4527	108.068
Stachyrisdopsis_ruficeps	25.1003	97.9373
Stachyrisdopsis_ruficeps	23.0833	103.731
Stachyrisdopsis_ruficeps	25.2309	98.0343
Stachyrisdopsis_ruficeps	24.5686	97.7254
Stachyrisdopsis_ruficeps	24.4396	97.7387
Stachyrisdopsis_ruficeps	25.704	100.125
Stachyrisdopsis_ruficeps	25.2926	98.7937
Stachyrisdopsis_ruficeps	24.999	101.421
Stachyrisdopsis_ruficeps	25.9595	100.386
Stachyrisdopsis_ruficeps	25.7244	100.104
Stachyrisdopsis_ruficeps	24.107	97.8242
Stachyrisdopsis_ruficeps	22.9592	103.702
Stachyrisdopsis_ruficeps	21.8698	101.323
Stachyrisdopsis_ruficeps	21.6206	101.441
Stachyrisdopsis_ruficeps	25.7643	98.6276
Stachyrisdopsis_ruficeps	24.9816	97.7823
Stachyrisdopsis_ruficeps	26.3552	101.614
Stachyrisdopsis_ruficeps	24.1083	97.9872
Stachyrisdopsis_ruficeps	24.7397	97.5584
Stachyrisdopsis_ruficeps	24.7101	103.413
Stachyrisdopsis_ruficeps	22.9089	102.269
Stachyrisdopsis_ruficeps	22.943	104.591
Stachyrisdopsis_ruficeps	22.2429	100.599
Stachyrisdopsis_ruficeps	22.2432	100.599
Stachyrisdopsis_ruficeps	22.2765	100.61
Stachyrisdopsis_ruficeps	22.2583	100.603
Stachyrisdopsis_ruficeps	22.2471	100.61
Stachyrisdopsis_ruficeps	27.1669	98.7786
Stachyrisdopsis_ruficeps	25.7858	98.627
Stachyrisdopsis_ruficeps	25.7855	98.6269
Stachyrisdopsis_ruficeps	24.8293	98.7667
Stachyrisdopsis_ruficeps	25.5788	98.6583
Stachyrisdopsis_ruficeps	26.0628	98.6203
Stachyrisdopsis_ruficeps	25.9934	98.6595
Stachyrisdopsis_ruficeps	25.9931	98.6598
Stachyrisdopsis_ruficeps	24.8384	98.7611
Stachyrisdopsis_ruficeps	24.8195	98.7808
Stachyrisdopsis_ruficeps	24.8197	98.7797
Stachyrisdopsis_ruficeps	25.306	98.7804
Stachyrisdopsis_ruficeps	25.299	98.7862
Stachyrisdopsis_ruficeps	23.5694	100.118
Stachyrisdopsis_ruficeps	23.6963	99.7974
Stachyrisdopsis_ruficeps	23.7054	99.8284
Stachyrisdopsis_ruficeps	23.9418	100.303
Stachyrisdopsis_ruficeps	23.3228	105.457
Stachyrisdopsis_ruficeps	26.5394	108.439
Stachyrisdopsis_ruficeps	26.3197	108.068
Stachyrisdopsis_ruficeps	29.226	109.335
Stachyrisdopsis_ruficeps	29.6919	102.844
Stachyrisdopsis_ruficeps	30.8596	103.569
Stachyrisdopsis_ruficeps	30.0567	103.341
Stachyrisdopsis_ruficeps	30.6666	103.577
Stachyrisdopsis_ruficeps	31.655	105.988
Stachyrisdopsis_ruficeps	29.5435	104.343
Stachyrisdopsis_ruficeps	32.5196	104.068
Stachyrisdopsis_ruficeps	32.5584	104.45
Stachyrisdopsis_ruficeps	26.6087	101.589
Stachyrisdopsis_ruficeps	29.3284	105.249
Stachyrisdopsis_ruficeps	28.6854	103.991
Stachyrisdopsis_ruficeps	30.7081	103.385
Stachyrisdopsis_ruficeps	28.8258	115.74
Stachyrisdopsis_ruficeps	28.9058	115.369
Stachyrisdopsis_ruficeps	24.5301	114.453
Stachyrisdopsis_ruficeps	29.3252	117.534
Stachyrisdopsis_ruficeps	27.6012	113.882
Stachyrisdopsis_ruficeps	28.5665	114.575
Stachyrisdopsis_ruficeps	25.7375	114.161
Stachyrisdopsis_ruficeps	28.5988	117.847
Stachyrisdopsis_ruficeps	29.0507	114.556
Stachyrisdopsis_ruficeps	24.9719	112.884
Stachyrisdopsis_ruficeps	28.4177	114.086
Stachyrisdopsis_ruficeps	29.9928	110.686
Stachyrisdopsis_ruficeps	28.1882	112.936
Stachyrisdopsis_ruficeps	30.1953	110.596
Stachyrisdopsis_ruficeps	29.7036	113.913
Stachyrisdopsis_ruficeps	31.9366	109.821
Stachyrisdopsis_ruficeps	32.232	109.817
Stachyrisdopsis_ruficeps	31.0648	110.927
Stachyrisdopsis_ruficeps	30.1858	110.562
Stachyrisdopsis_ruficeps	31.5169	110.332
Stachyrisdopsis_ruficeps	30.0382	109.026

## Sheet: Yuhina_diademata
SCIENTIFIC NAME	LATITUDE	LONGITUDE
Yuhina_diademata	29.6781	102.863
Yuhina_diademata	29.5551	103.378
Yuhina_diademata	29.5684	103.442
Yuhina_diademata	30.9234	102.889
Yuhina_diademata	31.0059	103.18
Yuhina_diademata	32.9957	104.094
Yuhina_diademata	33.2667	103.917
Yuhina_diademata	31.021	103.173
Yuhina_diademata	29.6618	103.05
Yuhina_diademata	31.0057	103.183
Yuhina_diademata	29.6117	103.442
Yuhina_diademata	33.2687	104.234
Yuhina_diademata	29.6809	102.99
Yuhina_diademata	30.9352	103.049
Yuhina_diademata	31.5204	102.439
Yuhina_diademata	31.0347	103.18
Yuhina_diademata	29.678	102.992
Yuhina_diademata	29.6441	102.944
Yuhina_diademata	29.654	102.906
Yuhina_diademata	29.5474	103.352
Yuhina_diademata	31.0186	103.106
Yuhina_diademata	30.7348	104.148
Yuhina_diademata	29.6613	102.874
Yuhina_diademata	30.8785	102.946
Yuhina_diademata	29.5405	103.331
Yuhina_diademata	31.0288	103.167
Yuhina_diademata	29.571	102.864
Yuhina_diademata	29.85	102.255
Yuhina_diademata	29.8896	102.297
Yuhina_diademata	30.8394	102.722
Yuhina_diademata	29.5733	102.878
Yuhina_diademata	30.8901	102.987
Yuhina_diademata	30.9905	102.842
Yuhina_diademata	28.671	103.056
Yuhina_diademata	29.5576	102.851
Yuhina_diademata	29.5997	102.886
Yuhina_diademata	31.0286	103.169
Yuhina_diademata	30.8833	102.971
Yuhina_diademata	29.5233	103.337
Yuhina_diademata	29.8602	102.283
Yuhina_diademata	29.8489	102.256
Yuhina_diademata	29.8518	102.254
Yuhina_diademata	29.6926	102.843
Yuhina_diademata	29.8415	102.047
Yuhina_diademata	29.7293	102.068
Yuhina_diademata	30.9936	103.607
Yuhina_diademata	26.7774	104.388
Yuhina_diademata	28.2173	107.164
Yuhina_diademata	25.7516	98.705
Yuhina_diademata	25.6081	100.224
Yuhina_diademata	27.2123	100.11
Yuhina_diademata	24.9737	102.626
Yuhina_diademata	27.8209	99.6968
Yuhina_diademata	28.4614	98.925
Yuhina_diademata	25.5226	100.283
Yuhina_diademata	28.4645	98.8165
Yuhina_diademata	26.8584	100.245
Yuhina_diademata	25.006	99.2065
Yuhina_diademata	27.1423	99.8218
Yuhina_diademata	25.3639	98.3496
Yuhina_diademata	24.0047	101.491
Yuhina_diademata	28.1818	99.4142
Yuhina_diademata	27.8035	99.7081
Yuhina_diademata	27.1471	100.195
Yuhina_diademata	26.6418	100.179
Yuhina_diademata	25.6372	100.12
Yuhina_diademata	28.456	98.7594
Yuhina_diademata	27.0983	100.175
Yuhina_diademata	27.8042	99.6314
Yuhina_diademata	27.6851	99.7377
Yuhina_diademata	27.981	100.063
Yuhina_diademata	27.6932	99.7374
Yuhina_diademata	27.7473	99.6825
Yuhina_diademata	25.7248	100.103
Yuhina_diademata	27.656	99.5241
Yuhina_diademata	25.0948	102.488
Yuhina_diademata	25.6998	100.132
Yuhina_diademata	25.2804	98.7987
Yuhina_diademata	25.1416	102.742
Yuhina_diademata	25.8579	100.074
Yuhina_diademata	28.3928	98.7906
Yuhina_diademata	25.1172	99.1494
Yuhina_diademata	25.0298	101.402
Yuhina_diademata	25.2957	98.7964
Yuhina_diademata	25.706	100.13
Yuhina_diademata	24.996	101.437
Yuhina_diademata	25.723	100.116
Yuhina_diademata	34.105	107.899
Yuhina_diademata	33.7974	109.017
Yuhina_diademata	33.6488	107.799
Yuhina_diademata	34.3846	109.276
Yuhina_diademata	33.7263	107.971
Yuhina_diademata	33.685	107.853
Yuhina_diademata	33.4736	108.495
Yuhina_diademata	20.7519	101.18
Yuhina_diademata	22.3506	103.768
Yuhina_diademata	22.3367	103.762
Yuhina_diademata	22.3209	103.783
Yuhina_diademata	29.226	109.335
Yuhina_diademata	24.917	104.702
Yuhina_diademata	33.3946	107.621
Yuhina_diademata	23.382	103.942
Yuhina_diademata	23.3822	103.945
Yuhina_diademata	23.3823	103.944
Yuhina_diademata	23.3817	103.942
Yuhina_diademata	23.3675	103.912
Yuhina_diademata	26.195	99.2143
Yuhina_diademata	27.995	106.743
Yuhina_diademata	25.6861	100.107
Yuhina_diademata	25.6986	100.112
Yuhina_diademata	23.4662	99.9721
Yuhina_diademata	23.9336	100.306
Yuhina_diademata	23.9404	100.305
Yuhina_diademata	27.1	101.55
Yuhina_diademata	27.0281	101.846
Yuhina_diademata	27.0281	101.846
Yuhina_diademata	28.6409	103.358
Yuhina_diademata	31.6352	110.716
Yuhina_diademata	28.1555	101.005
Yuhina_diademata	34.0132	104.398
Yuhina_diademata	34.9341	103.741
Yuhina_diademata	34.3491	106.008
Yuhina_diademata	33.0037	105.512
Yuhina_diademata	26.6424	106.631
Yuhina_diademata	27.8619	108.717
Yuhina_diademata	26.3632	106.913
Yuhina_diademata	28.2401	107.199
Yuhina_diademata	34.4788	110.767
Yuhina_diademata	33.7552	111.647
Yuhina_diademata	29.4248	108.974
Yuhina_diademata	30.5098	109.938
Yuhina_diademata	30.2044	108.706
Yuhina_diademata	31.5097	110.346
Yuhina_diademata	31.4848	109.958
Yuhina_diademata	31.4773	110.309
Yuhina_diademata	31.4457	110.309
Yuhina_diademata	31.4731	110.397
Yuhina_diademata	32.3863	111.052
Yuhina_diademata	30.0777	110.626
Yuhina_diademata	31.0662	110.927
Yuhina_diademata	30.0474	110.765
Yuhina_diademata	34.2552	106.782
Yuhina_diademata	34.0863	107.71
Yuhina_diademata	34.0493	107.696
Yuhina_diademata	33.5492	108.55
Yuhina_diademata	33.9915	107.75
Yuhina_diademata	33.6451	107.555
Yuhina_diademata	33.9866	108.798
Yuhina_diademata	33.3388	108.713
Yuhina_diademata	33.4243	109.152
Yuhina_diademata	30.5983	103.517
Yuhina_diademata	30.629	103.173
Yuhina_diademata	30.9754	103.51
Yuhina_diademata	29.0103	103.094
Yuhina_diademata	29.5215	103.339
Yuhina_diademata	29.6569	102.935
Yuhina_diademata	30.0429	101.966
Yuhina_diademata	30.1198	101.939
Yuhina_diademata	31.6781	103.14
Yuhina_diademata	31.9055	102.206
Yuhina_diademata	32.1955	104.319
Yuhina_diademata	31.5309	103.936
Yuhina_diademata	30.2872	102.487
Yuhina_diademata	30.8963	102.908
Yuhina_diademata	30.1044	103.018
Yuhina_diademata	28.7656	104.129
Yuhina_diademata	29.6975	102.858
Yuhina_diademata	29.0208	107.171
Yuhina_diademata	30.1842	108.387
Yuhina_diademata	25.6598	100.115
Yuhina_diademata	25.0101	101.407
Yuhina_diademata	25.2627	98.0264
Yuhina_diademata	25.289	98.7326
Yuhina_diademata	23.7193	103.443
Yuhina_diademata	25.968	100.366
Yuhina_diademata	24.0977	97.8351
Yuhina_diademata	25.7186	100.109
Yuhina_diademata	26.8511	100.163
Yuhina_diademata	25.7888	98.6437
Yuhina_diademata	25.1531	98.0727
Yuhina_diademata	24.033	102.666
Yuhina_diademata	24.7104	97.6496
Yuhina_diademata	25.1237	99.1329
Yuhina_diademata	23.4593	103.025
Yuhina_diademata	27.6539	100.777
Yuhina_diademata	24.9762	102.619
Yuhina_diademata	24.7625	97.5843
Yuhina_diademata	27.2169	100.136
Yuhina_diademata	26.0062	98.6147
Yuhina_diademata	26.6405	99.721
Yuhina_diademata	26.8557	100.375
Yuhina_diademata	28.3961	98.7894
Yuhina_diademata	24.8508	100.818
Yuhina_diademata	23.3543	102.803
Yuhina_diademata	25.0681	102.618
Yuhina_diademata	26.3937	99.8389
Yuhina_diademata	26.0589	102.827
Yuhina_diademata	25.4887	103.766
Yuhina_diademata	25.1177	102.495
Yuhina_diademata	27.7503	99.1737
Yuhina_diademata	25.3118	101.408

[truncated: 1 more sheets: Lioparus_chrysotis]
