# Supplementary material for: Ice age unfrozen: severe effect of the last interglacial, not glacial, climate change on East Asian avifauna
Source: BMC Evol Biol. 2017 Dec 6;17:244. doi: 10.1186/s12862-017-1100-2 (PMC5719578; doi:10.1186/s12862-017-1100-2)
Supplement: Supplementary file 3 — Occurrence data after rarefaction for the 11 birds studied. (XLS 266 kb) [file 12862_2017_1100_MOESM3_ESM.xls]

## Sheet:  Aegithalos_concinnus
SPECIIES	LONGITUDE	LATITUDE
Aegithalos_concinnus	11.2712	108.036
Aegithalos_concinnus	11.4232	107.428
Aegithalos_concinnus	11.4527	108.068
Aegithalos_concinnus	11.542	108.096
Aegithalos_concinnus	11.5624	108.218
Aegithalos_concinnus	11.8532	108.55
Aegithalos_concinnus	11.9	108.437
Aegithalos_concinnus	11.9362	108.381
Aegithalos_concinnus	12.0465	108.434
Aegithalos_concinnus	12.1756	106.964
Aegithalos_concinnus	12.337	107.314
Aegithalos_concinnus	12.405	107.29
Aegithalos_concinnus	12.7	107.718
Aegithalos_concinnus	14.6	108.291
Aegithalos_concinnus	14.6718	108.292
Aegithalos_concinnus	14.6937	108.245
Aegithalos_concinnus	14.7921	108.213
Aegithalos_concinnus	15.2244	107.719
Aegithalos_concinnus	16.1949	107.863
Aegithalos_concinnus	20.5977	96.5298
Aegithalos_concinnus	20.6454	96.5114
Aegithalos_concinnus	20.6486	96.5681
Aegithalos_concinnus	21.2366	93.9094
Aegithalos_concinnus	21.4222	93.8376
Aegithalos_concinnus	21.4379	93.7874
Aegithalos_concinnus	21.4598	105.642
Aegithalos_concinnus	22.3064	103.888
Aegithalos_concinnus	22.3209	103.783
Aegithalos_concinnus	22.334	103.847
Aegithalos_concinnus	22.4237	114.186
Aegithalos_concinnus	22.6229	100.879
Aegithalos_concinnus	22.7245	120.784
Aegithalos_concinnus	22.7438	120.731
Aegithalos_concinnus	22.9061	106.469
Aegithalos_concinnus	23.0568	120.723
Aegithalos_concinnus	23.0855	120.789
Aegithalos_concinnus	23.1547	112.528
Aegithalos_concinnus	23.1556	120.843
Aegithalos_concinnus	23.17	121.041
Aegithalos_concinnus	23.1866	113.363
Aegithalos_concinnus	23.2224	113.422
Aegithalos_concinnus	23.2652	120.825
Aegithalos_concinnus	23.2691	120.977
Aegithalos_concinnus	23.3221	120.488
Aegithalos_concinnus	23.3372	121.222
Aegithalos_concinnus	23.4037	120.649
Aegithalos_concinnus	23.4424	120.739
Aegithalos_concinnus	23.4619	111.909
Aegithalos_concinnus	23.4757	120.917
Aegithalos_concinnus	23.4821	120.868
Aegithalos_concinnus	23.486	120.675
Aegithalos_concinnus	23.5085	120.791
Aegithalos_concinnus	23.5458	120.866
Aegithalos_concinnus	23.5623	120.928
Aegithalos_concinnus	23.5909	120.881
Aegithalos_concinnus	23.6076	120.714
Aegithalos_concinnus	23.6218	120.932
Aegithalos_concinnus	23.6414	120.856
Aegithalos_concinnus	23.6576	93.2793
Aegithalos_concinnus	23.6617	120.808
Aegithalos_concinnus	23.7049	120.927
Aegithalos_concinnus	23.7194	113.735
Aegithalos_concinnus	23.8549	120.838
Aegithalos_concinnus	23.9537	121.175
Aegithalos_concinnus	24.0047	101.491
Aegithalos_concinnus	24.0132	101.544
Aegithalos_concinnus	24.0205	121.132
Aegithalos_concinnus	24.0277	97.7559
Aegithalos_concinnus	24.0736	121.129
Aegithalos_concinnus	24.0907	121.032
Aegithalos_concinnus	24.0964	121.179
Aegithalos_concinnus	24.133	121.25
Aegithalos_concinnus	24.1447	121.183
Aegithalos_concinnus	24.1463	120.971
Aegithalos_concinnus	24.1588	121.622
Aegithalos_concinnus	24.1708	121.573
Aegithalos_concinnus	24.1722	121.298
Aegithalos_concinnus	24.1841	121.353
Aegithalos_concinnus	24.188	121.41
Aegithalos_concinnus	24.1923	121.015
Aegithalos_concinnus	24.2027	121.481
Aegithalos_concinnus	24.2348	120.954
Aegithalos_concinnus	24.2392	120.91
Aegithalos_concinnus	24.2419	121.245
Aegithalos_concinnus	24.2491	120.866
Aegithalos_concinnus	24.2793	121.026
Aegithalos_concinnus	24.3092	120.967
Aegithalos_concinnus	24.3327	121.12
Aegithalos_concinnus	24.3699	121.341
Aegithalos_concinnus	24.3891	121.272
Aegithalos_concinnus	24.4473	118.063
Aegithalos_concinnus	24.4801	121.465
Aegithalos_concinnus	24.4946	121.534
Aegithalos_concinnus	24.5053	121.116
Aegithalos_concinnus	24.515	121.606
Aegithalos_concinnus	24.5841	121.413
Aegithalos_concinnus	24.611	121.527
Aegithalos_concinnus	24.6258	121.285
Aegithalos_concinnus	24.6465	121.466
Aegithalos_concinnus	24.6554	104.87
Aegithalos_concinnus	24.7033	121.181
Aegithalos_concinnus	24.7069	121.116
Aegithalos_concinnus	24.7096	121.43
Aegithalos_concinnus	24.7181	110.435
Aegithalos_concinnus	24.7194	121.374
Aegithalos_concinnus	24.7313	110.484
Aegithalos_concinnus	24.7805	121.559
Aegithalos_concinnus	24.7867	110.49
Aegithalos_concinnus	24.829	98.773
Aegithalos_concinnus	24.8635	118.125
Aegithalos_concinnus	24.8803	121.495
Aegithalos_concinnus	24.9297	98.8891
Aegithalos_concinnus	24.9477	112.992
Aegithalos_concinnus	24.9737	102.626
Aegithalos_concinnus	24.9744	112.889
Aegithalos_concinnus	24.9951	101.417
Aegithalos_concinnus	24.9994	98.5628
Aegithalos_concinnus	25.0011	98.724
Aegithalos_concinnus	25.0147	98.4776
Aegithalos_concinnus	25.032	121.509
Aegithalos_concinnus	25.0439	102.623
Aegithalos_concinnus	25.0516	102.702
Aegithalos_concinnus	25.0526	101.399
Aegithalos_concinnus	25.0868	102.767
Aegithalos_concinnus	25.093	101.53
Aegithalos_concinnus	25.0948	102.488
Aegithalos_concinnus	25.0958	99.1741
Aegithalos_concinnus	25.1264	98.741
Aegithalos_concinnus	25.1396	102.747
Aegithalos_concinnus	25.2212	110.251
Aegithalos_concinnus	25.2406	98.7108
Aegithalos_concinnus	25.2782	110.302
Aegithalos_concinnus	25.2804	98.7987
Aegithalos_concinnus	25.3639	98.3496
Aegithalos_concinnus	25.3805	107.917
Aegithalos_concinnus	25.4342	98.3753
Aegithalos_concinnus	25.5226	100.283
Aegithalos_concinnus	25.5872	94.3746
Aegithalos_concinnus	25.6081	100.224
Aegithalos_concinnus	25.6372	100.12
Aegithalos_concinnus	25.6539	94.0222
Aegithalos_concinnus	25.722	100.109
Aegithalos_concinnus	25.7283	110.092
Aegithalos_concinnus	25.7516	98.705
Aegithalos_concinnus	25.8109	94.9478
Aegithalos_concinnus	25.8381	110.01
Aegithalos_concinnus	25.853	94.8196
Aegithalos_concinnus	25.8579	100.074
Aegithalos_concinnus	25.9711	119.939
Aegithalos_concinnus	26.0654	117.57
Aegithalos_concinnus	26.149	119.292
Aegithalos_concinnus	26.1536	119.943
Aegithalos_concinnus	26.4167	111.03
Aegithalos_concinnus	26.4407	106.678
Aegithalos_concinnus	26.5099	100.173
Aegithalos_concinnus	26.5106	117.386
Aegithalos_concinnus	26.5999	106.714
Aegithalos_concinnus	26.6264	106.772
Aegithalos_concinnus	26.6418	100.179
Aegithalos_concinnus	26.6419	106.631
Aegithalos_concinnus	26.6659	87.0014
Aegithalos_concinnus	26.667	112.881
Aegithalos_concinnus	26.7728	89.583
Aegithalos_concinnus	26.8461	100.205
Aegithalos_concinnus	26.8502	91.4723
Aegithalos_concinnus	26.865	99.9655
Aegithalos_concinnus	26.878	100.154
Aegithalos_concinnus	26.8931	91.5058
Aegithalos_concinnus	26.9009	88.513
Aegithalos_concinnus	26.9264	89.5151
Aegithalos_concinnus	26.9285	91.5575
Aegithalos_concinnus	26.9488	91.2378
Aegithalos_concinnus	26.9784	91.5271
Aegithalos_concinnus	26.9902	90.5514
Aegithalos_concinnus	26.9945	88.6975
Aegithalos_concinnus	26.9946	88.2855
Aegithalos_concinnus	27.0066	90.1273
Aegithalos_concinnus	27.0085	117.081
Aegithalos_concinnus	27.014	88.1966
Aegithalos_concinnus	27.0197	87.9824
Aegithalos_concinnus	27.0399	92.416
Aegithalos_concinnus	27.0459	88.3828
Aegithalos_concinnus	27.0547	88.2554
Aegithalos_concinnus	27.06	88.7
Aegithalos_concinnus	27.0661	90.6413
Aegithalos_concinnus	27.0788	88.0216
Aegithalos_concinnus	27.0799	88.0678
Aegithalos_concinnus	27.0822	88.1827
Aegithalos_concinnus	27.0905	88.661
Aegithalos_concinnus	27.0915	90.7134
Aegithalos_concinnus	27.1054	87.9456
Aegithalos_concinnus	27.1065	92.3959
Aegithalos_concinnus	27.1384	91.5717
Aegithalos_concinnus	27.1427	92.5564
Aegithalos_concinnus	27.1432	88.1041
Aegithalos_concinnus	27.1471	100.195
Aegithalos_concinnus	27.1488	101.265
Aegithalos_concinnus	27.15	88.03
Aegithalos_concinnus	27.1554	90.6934
Aegithalos_concinnus	27.1571	92.4611
Aegithalos_concinnus	27.1581	88.6018
Aegithalos_concinnus	27.1923	100.095
Aegithalos_concinnus	27.2058	96.9818
Aegithalos_concinnus	27.227	88.7395
Aegithalos_concinnus	27.2272	90.6658
Aegithalos_concinnus	27.2351	91.571
Aegithalos_concinnus	27.2559	93.127
Aegithalos_concinnus	27.2568	88.1415
Aegithalos_concinnus	27.2793	92.2261
Aegithalos_concinnus	27.2835	91.3146
Aegithalos_concinnus	27.2851	91.3712
Aegithalos_concinnus	27.2888	92.0599
Aegithalos_concinnus	27.2898	88.5579
Aegithalos_concinnus	27.2928	91.1475
Aegithalos_concinnus	27.2938	112.697
Aegithalos_concinnus	27.3	88.3
Aegithalos_concinnus	27.3017	88.2554
Aegithalos_concinnus	27.3027	92.4109
Aegithalos_concinnus	27.3052	88.3649
Aegithalos_concinnus	27.3157	88.6143
Aegithalos_concinnus	27.3289	91.084
Aegithalos_concinnus	27.3325	90.5905
Aegithalos_concinnus	27.3341	92.2609
Aegithalos_concinnus	27.3364	91.5493
Aegithalos_concinnus	27.3468	91.0311
Aegithalos_concinnus	27.3494	88.1884
Aegithalos_concinnus	27.3541	92.1355
Aegithalos_concinnus	27.3614	88.5735
Aegithalos_concinnus	27.3718	94.1089
Aegithalos_concinnus	27.3785	90.5267
Aegithalos_concinnus	27.3995	88.212
Aegithalos_concinnus	27.402	90.9963
Aegithalos_concinnus	27.4074	92.2798
Aegithalos_concinnus	27.4246	88.5852
Aegithalos_concinnus	27.4413	90.4298
Aegithalos_concinnus	27.4579	114.165
Aegithalos_concinnus	27.462	88.1711
Aegithalos_concinnus	27.4693	88.532
Aegithalos_concinnus	27.4697	90.1711
Aegithalos_concinnus	27.4788	90.8756
Aegithalos_concinnus	27.4847	84.5409
Aegithalos_concinnus	27.4851	101.687
Aegithalos_concinnus	27.4862	90.3385
Aegithalos_concinnus	27.489	89.7563
Aegithalos_concinnus	27.4923	89.3632
Aegithalos_concinnus	27.4932	89.9297
Aegithalos_concinnus	27.4936	92.1065
Aegithalos_concinnus	27.5	85.25
Aegithalos_concinnus	27.5014	90.5062
Aegithalos_concinnus	27.5056	90.7376
Aegithalos_concinnus	27.5056	90.0183
Aegithalos_concinnus	27.5119	90.0944
Aegithalos_concinnus	27.5172	90.5768
Aegithalos_concinnus	27.5312	88.5938
Aegithalos_concinnus	27.5364	89.8671
Aegithalos_concinnus	27.5371	90.2021
Aegithalos_concinnus	27.5387	96.4416
Aegithalos_concinnus	27.5464	89.823
Aegithalos_concinnus	27.5485	89.653
Aegithalos_concinnus	27.5719	85.4066
Aegithalos_concinnus	27.5875	89.8716
Aegithalos_concinnus	27.5925	86.5496
Aegithalos_concinnus	27.6085	85.3535
Aegithalos_concinnus	27.6105	99.4016
Aegithalos_concinnus	27.6118	114.34
Aegithalos_concinnus	27.6169	85.5504
Aegithalos_concinnus	27.6336	90.9091
Aegithalos_concinnus	27.6364	99.3598
Aegithalos_concinnus	27.6446	88.7283
Aegithalos_concinnus	27.6478	117.97
Aegithalos_concinnus	27.6519	89.794
Aegithalos_concinnus	27.6539	85.4244
Aegithalos_concinnus	27.6585	85.2454
Aegithalos_concinnus	27.6738	89.7418
Aegithalos_concinnus	27.6927	85.5205
Aegithalos_concinnus	27.7	88.8
Aegithalos_concinnus	27.7067	85.3499
Aegithalos_concinnus	27.7079	91.7305
Aegithalos_concinnus	27.735	84.111
Aegithalos_concinnus	27.7415	84.5967
Aegithalos_concinnus	27.75	89.71
Aegithalos_concinnus	27.7528	89.7639
Aegithalos_concinnus	27.763	85.2683
Aegithalos_concinnus	27.766	86.722
Aegithalos_concinnus	27.7789	95.6423
Aegithalos_concinnus	27.8038	85.3948
Aegithalos_concinnus	27.8132	117.83
Aegithalos_concinnus	27.8397	86.7563
Aegithalos_concinnus	27.857	85.6645
Aegithalos_concinnus	27.92	96.3403
Aegithalos_concinnus	27.9559	96.389
Aegithalos_concinnus	27.9773	117.895
Aegithalos_concinnus	27.9956	85.9776
Aegithalos_concinnus	28.0145	85.1796
Aegithalos_concinnus	28.0308	85.6964
Aegithalos_concinnus	28.1151	85.537
Aegithalos_concinnus	28.1223	85.3439
Aegithalos_concinnus	28.1366	96.9947
Aegithalos_concinnus	28.1537	85.448
Aegithalos_concinnus	28.154	85.4002
Aegithalos_concinnus	28.1879	112.936
Aegithalos_concinnus	28.1893	95.8061
Aegithalos_concinnus	28.2124	85.5071
Aegithalos_concinnus	28.2176	85.5849
Aegithalos_concinnus	28.2462	95.8842
Aegithalos_concinnus	28.3031	119.297
Aegithalos_concinnus	28.3061	83.7723
Aegithalos_concinnus	28.3071	83.8374
Aegithalos_concinnus	28.3129	83.6689
Aegithalos_concinnus	28.3504	119.134
Aegithalos_concinnus	28.3659	83.7397
Aegithalos_concinnus	28.3745	83.8289
Aegithalos_concinnus	28.4042	83.6996
Aegithalos_concinnus	28.4167	114.117
Aegithalos_concinnus	28.4522	119.457
Aegithalos_concinnus	28.4645	98.8165
Aegithalos_concinnus	28.5004	83.6545
Aegithalos_concinnus	28.5011	83.8987
Aegithalos_concinnus	28.529	106.804
Aegithalos_concinnus	28.5293	103.479
Aegithalos_concinnus	28.6177	83.631
Aegithalos_concinnus	28.6778	121.454
Aegithalos_concinnus	28.7149	83.7708
Aegithalos_concinnus	28.7242	83.6707
Aegithalos_concinnus	28.7321	94.884
Aegithalos_concinnus	28.7605	115.738
Aegithalos_concinnus	28.77	103.682
Aegithalos_concinnus	28.7947	83.9375
Aegithalos_concinnus	28.8174	83.8711
Aegithalos_concinnus	28.9613	80.1827
Aegithalos_concinnus	28.9659	115.889
Aegithalos_concinnus	29.0573	110.482
Aegithalos_concinnus	29.1644	117.842
Aegithalos_concinnus	29.1753	115.979
Aegithalos_concinnus	29.1761	82.9409
Aegithalos_concinnus	29.177	117.682
Aegithalos_concinnus	29.2055	116.094
Aegithalos_concinnus	29.2057	110.458
Aegithalos_concinnus	29.2795	79.581
Aegithalos_concinnus	29.3071	104.787
Aegithalos_concinnus	29.3199	110.431
Aegithalos_concinnus	29.3216	110.516
Aegithalos_concinnus	29.3309	79.3813
Aegithalos_concinnus	29.3523	79.5277
Aegithalos_concinnus	29.3554	113.001
Aegithalos_concinnus	29.3689	79.573
Aegithalos_concinnus	29.3973	79.4449
Aegithalos_concinnus	29.3992	79.2183
Aegithalos_concinnus	29.4173	79.1335
Aegithalos_concinnus	29.4431	79.5519
Aegithalos_concinnus	29.4587	79.39
Aegithalos_concinnus	29.4729	79.6488
Aegithalos_concinnus	29.4882	79.2747
Aegithalos_concinnus	29.499	112.798
Aegithalos_concinnus	29.5318	78.7745
Aegithalos_concinnus	29.5332	78.9348
Aegithalos_concinnus	29.5378	79.1614
Aegithalos_concinnus	29.5477	103.769
Aegithalos_concinnus	29.5551	103.378
Aegithalos_concinnus	29.5652	79.1099
Aegithalos_concinnus	29.5684	103.442
Aegithalos_concinnus	29.5705	106.505
Aegithalos_concinnus	29.5852	78.6839
Aegithalos_concinnus	29.5864	78.862
Aegithalos_concinnus	29.6021	103.725
Aegithalos_concinnus	29.6281	106.501
Aegithalos_concinnus	29.6296	102.887
Aegithalos_concinnus	29.6355	79.667
Aegithalos_concinnus	29.6375	102.123
Aegithalos_concinnus	29.6434	79.4357
Aegithalos_concinnus	29.6914	102.845
Aegithalos_concinnus	29.6924	78.5235
Aegithalos_concinnus	29.7253	79.7497
Aegithalos_concinnus	29.7293	102.068
Aegithalos_concinnus	29.7848	78.6254
Aegithalos_concinnus	29.8073	80.0244
Aegithalos_concinnus	29.8369	106.397
Aegithalos_concinnus	29.8552	121.38
Aegithalos_concinnus	29.8651	107.72
Aegithalos_concinnus	29.9501	78.7987
Aegithalos_concinnus	29.974	103.003
Aegithalos_concinnus	30.0308	78.2746
Aegithalos_concinnus	30.0501	80.2441
Aegithalos_concinnus	30.0735	102.98
Aegithalos_concinnus	30.1088	78.4394
Aegithalos_concinnus	30.1145	118.158
Aegithalos_concinnus	30.1177	103.702
Aegithalos_concinnus	30.1736	78.3145
Aegithalos_concinnus	30.1846	119.473
Aegithalos_concinnus	30.1863	119.993
Aegithalos_concinnus	30.2459	120.13
Aegithalos_concinnus	30.2707	120.078
Aegithalos_concinnus	30.2752	120.007
Aegithalos_concinnus	30.3182	78.0374
Aegithalos_concinnus	30.3322	79.3189
Aegithalos_concinnus	30.3333	119.417
Aegithalos_concinnus	30.3591	114.293
Aegithalos_concinnus	30.3638	120.186
Aegithalos_concinnus	30.4058	119.424
Aegithalos_concinnus	30.4078	78.0979
Aegithalos_concinnus	30.4124	78.3444
Aegithalos_concinnus	30.4417	78.2178
Aegithalos_concinnus	30.4544	78.1506
Aegithalos_concinnus	30.4584	78.0744
Aegithalos_concinnus	30.4587	78.023
Aegithalos_concinnus	30.4631	79.2676
Aegithalos_concinnus	30.465	79.8283
Aegithalos_concinnus	30.4662	79.22
Aegithalos_concinnus	30.483	79.1326
Aegithalos_concinnus	30.5155	104.066
Aegithalos_concinnus	30.5448	114.421
Aegithalos_concinnus	30.5618	104.073
Aegithalos_concinnus	30.5762	78.1489
Aegithalos_concinnus	30.5926	103.521
Aegithalos_concinnus	30.5995	119.901
Aegithalos_concinnus	30.6212	79.5594
Aegithalos_concinnus	30.6423	104.179
Aegithalos_concinnus	30.646	104.075
Aegithalos_concinnus	30.6566	104.03
Aegithalos_concinnus	30.6784	77.269
Aegithalos_concinnus	30.6934	104.086
Aegithalos_concinnus	30.701	77.8679
Aegithalos_concinnus	30.73	78.45
Aegithalos_concinnus	30.731	104.03
Aegithalos_concinnus	30.7649	104.129
Aegithalos_concinnus	30.7866	77.8294
Aegithalos_concinnus	30.8179	78.6186
Aegithalos_concinnus	30.8213	120.093
Aegithalos_concinnus	30.8437	103.553
Aegithalos_concinnus	30.8466	77.453
Aegithalos_concinnus	30.849	77.0564
Aegithalos_concinnus	30.853	77.0026
Aegithalos_concinnus	30.8645	78.5619
Aegithalos_concinnus	30.898	103.591
Aegithalos_concinnus	30.8987	120.078
Aegithalos_concinnus	30.9008	76.9605
Aegithalos_concinnus	30.966	104.016
Aegithalos_concinnus	30.977	77.1807
Aegithalos_concinnus	30.9936	103.607
Aegithalos_concinnus	31.0059	103.18
Aegithalos_concinnus	31.0285	120.295
Aegithalos_concinnus	31.0597	110.946
Aegithalos_concinnus	31.075	112.899
Aegithalos_concinnus	31.0765	121.146
Aegithalos_concinnus	31.1044	77.1728
Aegithalos_concinnus	31.1119	77.2351
Aegithalos_concinnus	31.1199	104.404
Aegithalos_concinnus	31.1478	121.439
Aegithalos_concinnus	31.1849	77.1828
Aegithalos_concinnus	31.2322	121.474
Aegithalos_concinnus	31.238	77.5535
Aegithalos_concinnus	31.2484	77.4959
Aegithalos_concinnus	31.295	120.583
Aegithalos_concinnus	31.3044	77.478
Aegithalos_concinnus	31.3183	78.0115
Aegithalos_concinnus	31.427	78.2628
Aegithalos_concinnus	31.507	77.7962
Aegithalos_concinnus	31.5261	76.9254
Aegithalos_concinnus	31.5661	105.968
Aegithalos_concinnus	31.5693	107.106
Aegithalos_concinnus	31.6382	77.429
Aegithalos_concinnus	31.6384	120.689
Aegithalos_concinnus	31.6749	77.4875
Aegithalos_concinnus	31.7145	117.01
Aegithalos_concinnus	31.7631	77.3799
Aegithalos_concinnus	31.7728	77.3033
Aegithalos_concinnus	31.7936	77.7008
Aegithalos_concinnus	31.8093	77.1738
Aegithalos_concinnus	31.8253	109.002
Aegithalos_concinnus	31.8449	117.183
Aegithalos_concinnus	31.8553	117.285
Aegithalos_concinnus	31.8857	111.266
Aegithalos_concinnus	31.8916	114.172
Aegithalos_concinnus	31.9028	114.22
Aegithalos_concinnus	31.9571	114.244
Aegithalos_concinnus	31.9594	114.322
Aegithalos_concinnus	31.99	118.786
Aegithalos_concinnus	31.995	77.1409
Aegithalos_concinnus	32.0093	77.311
Aegithalos_concinnus	32.0093	76.9137
Aegithalos_concinnus	32.0316	76.7162
Aegithalos_concinnus	32.041	76.8425
Aegithalos_concinnus	32.0606	118.554
Aegithalos_concinnus	32.0711	118.795
Aegithalos_concinnus	32.1091	118.596
Aegithalos_concinnus	32.1135	77.1634
Aegithalos_concinnus	32.1379	76.4542
Aegithalos_concinnus	32.1709	76.4084
Aegithalos_concinnus	32.1739	119.456
Aegithalos_concinnus	32.2114	76.3719
Aegithalos_concinnus	32.2417	76.3205
Aegithalos_concinnus	32.251	77.1822
Aegithalos_concinnus	32.4456	118.772
Aegithalos_concinnus	32.5348	75.9824
Aegithalos_concinnus	32.6029	104.788
Aegithalos_concinnus	33.0125	74.9096
Aegithalos_concinnus	33.076	103.859
Aegithalos_concinnus	33.1613	107.658
Aegithalos_concinnus	33.1743	107.012
Aegithalos_concinnus	33.2788	76.2002
Aegithalos_concinnus	33.5235	107.76
Aegithalos_concinnus	33.5925	107.541
Aegithalos_concinnus	33.6482	107.554
Aegithalos_concinnus	33.6488	107.799
Aegithalos_concinnus	33.685	107.853
Aegithalos_concinnus	33.6965	107.922
Aegithalos_concinnus	33.7354	73.1274
Aegithalos_concinnus	33.7394	74.0135
Aegithalos_concinnus	33.7863	73.1404
Aegithalos_concinnus	33.9003	73.388
Aegithalos_concinnus	34.105	107.899
Aegithalos_concinnus	34.2388	108.942

## Sheet: Alcippe_morrisonia
SPECIIES	LONGITUDE	LATITUDE
Alcippe_morrisonia	106.15	17.4817
Alcippe_morrisonia	105.072	18.3045
Alcippe_morrisonia	98.5283	18.5039
Alcippe_morrisonia	98.4682	18.5149
Alcippe_morrisonia	98.6371	18.5227
Alcippe_morrisonia	98.5199	18.559
Alcippe_morrisonia	98.5056	18.6217
Alcippe_morrisonia	109.904	18.6752
Alcippe_morrisonia	108.867	18.7402
Alcippe_morrisonia	98.8307	18.7833
Alcippe_morrisonia	98.9218	18.8052
Alcippe_morrisonia	98.855	18.9167
Alcippe_morrisonia	109.369	18.9972
Alcippe_morrisonia	109.149	19.0527
Alcippe_morrisonia	101.115	19.1785
Alcippe_morrisonia	103.417	19.2833
Alcippe_morrisonia	98.8353	19.3743
Alcippe_morrisonia	98.8954	19.3913
Alcippe_morrisonia	103.197	19.4461
Alcippe_morrisonia	99.0446	19.4623
Alcippe_morrisonia	103.983	19.4833
Alcippe_morrisonia	103.25	19.5333
Alcippe_morrisonia	99	19.7667
Alcippe_morrisonia	99.0489	19.8369
Alcippe_morrisonia	99.0469	19.8826
Alcippe_morrisonia	105.277	19.8885
Alcippe_morrisonia	99.1222	19.9263
Alcippe_morrisonia	99.1521	20.0793
Alcippe_morrisonia	99.098	20.083
Alcippe_morrisonia	99.2629	20.1037
Alcippe_morrisonia	99.1989	20.115
Alcippe_morrisonia	105.593	20.3509
Alcippe_morrisonia	96.5298	20.5962
Alcippe_morrisonia	96.5114	20.6454
Alcippe_morrisonia	96.5681	20.6486
Alcippe_morrisonia	105.641	21.4583
Alcippe_morrisonia	111.444	21.6913
Alcippe_morrisonia	107.909	21.9066
Alcippe_morrisonia	101.268	21.92
Alcippe_morrisonia	111.426	21.9413
Alcippe_morrisonia	120.823	21.9533
Alcippe_morrisonia	120.865	22.0875
Alcippe_morrisonia	106.75	22.1223
Alcippe_morrisonia	109.365	22.1478
Alcippe_morrisonia	105.836	22.1486
Alcippe_morrisonia	120.796	22.2177
Alcippe_morrisonia	120.853	22.223
Alcippe_morrisonia	112.926	22.2326
Alcippe_morrisonia	107.511	22.2743
Alcippe_morrisonia	114.17	22.3003
Alcippe_morrisonia	103.775	22.3033
Alcippe_morrisonia	102.833	22.3333
Alcippe_morrisonia	103.845	22.3375
Alcippe_morrisonia	114.103	22.42
Alcippe_morrisonia	114.186	22.4237
Alcippe_morrisonia	106.961	22.4673
Alcippe_morrisonia	114.049	22.4954
Alcippe_morrisonia	114.153	22.51
Alcippe_morrisonia	120.384	22.534
Alcippe_morrisonia	120.695	22.5582
Alcippe_morrisonia	114.213	22.5844
Alcippe_morrisonia	100.879	22.6229
Alcippe_morrisonia	120.264	22.6508
Alcippe_morrisonia	120.345	22.6632
Alcippe_morrisonia	120.655	22.7162
Alcippe_morrisonia	120.728	22.751
Alcippe_morrisonia	108.34	22.7532
Alcippe_morrisonia	121.045	22.8063
Alcippe_morrisonia	107.745	22.8531
Alcippe_morrisonia	110.282	22.8552
Alcippe_morrisonia	121.177	22.8757
Alcippe_morrisonia	120.673	22.8913
Alcippe_morrisonia	120.542	22.8936
Alcippe_morrisonia	120.586	22.943
Alcippe_morrisonia	114.747	22.9605
Alcippe_morrisonia	120.938	23.0022
Alcippe_morrisonia	106.658	23.021
Alcippe_morrisonia	120.755	23.0688
Alcippe_morrisonia	120.351	23.0824
Alcippe_morrisonia	120.698	23.1062
Alcippe_morrisonia	114.819	23.1242
Alcippe_morrisonia	112.552	23.1644
Alcippe_morrisonia	121.036	23.172
Alcippe_morrisonia	111.407	23.2144
Alcippe_morrisonia	120.544	23.2195
Alcippe_morrisonia	121.012	23.2216
Alcippe_morrisonia	113.42	23.2233
Alcippe_morrisonia	120.619	23.227
Alcippe_morrisonia	120.91	23.2393
Alcippe_morrisonia	115.946	23.255
Alcippe_morrisonia	120.825	23.2652
Alcippe_morrisonia	120.72	23.2671
Alcippe_morrisonia	120.977	23.2691
Alcippe_morrisonia	120.898	23.2855
Alcippe_morrisonia	120.504	23.2888
Alcippe_morrisonia	120.583	23.2918
Alcippe_morrisonia	114	23.2995
Alcippe_morrisonia	120.669	23.3001
Alcippe_morrisonia	114.385	23.3324
Alcippe_morrisonia	121.222	23.3372
Alcippe_morrisonia	120.616	23.3375
Alcippe_morrisonia	120.487	23.3419
Alcippe_morrisonia	103.4	23.3667
Alcippe_morrisonia	120.592	23.3855
Alcippe_morrisonia	108.477	23.4041
Alcippe_morrisonia	120.652	23.4048
Alcippe_morrisonia	120.582	23.4351
Alcippe_morrisonia	120.676	23.4506
Alcippe_morrisonia	120.75	23.4555
Alcippe_morrisonia	111.909	23.4618
Alcippe_morrisonia	120.524	23.4668
Alcippe_morrisonia	120.869	23.4822
Alcippe_morrisonia	120.468	23.483
Alcippe_morrisonia	120.624	23.4833
Alcippe_morrisonia	111.32	23.4845
Alcippe_morrisonia	120.934	23.4864
Alcippe_morrisonia	120.676	23.4965
Alcippe_morrisonia	115.967	23.5042
Alcippe_morrisonia	120.82	23.5143
Alcippe_morrisonia	120.726	23.5397
Alcippe_morrisonia	120.875	23.5601
Alcippe_morrisonia	120.918	23.567
Alcippe_morrisonia	113.77	23.5695
Alcippe_morrisonia	112.833	23.5733
Alcippe_morrisonia	120.724	23.6061
Alcippe_morrisonia	120.657	23.6253
Alcippe_morrisonia	113.885	23.634
Alcippe_morrisonia	120.797	23.676
Alcippe_morrisonia	99.7056	23.6923
Alcippe_morrisonia	99.8243	23.7017
Alcippe_morrisonia	120.927	23.7049
Alcippe_morrisonia	120.622	23.705
Alcippe_morrisonia	120.544	23.7127
Alcippe_morrisonia	120.781	23.7341
Alcippe_morrisonia	120.617	23.7557
Alcippe_morrisonia	121.561	23.7677
Alcippe_morrisonia	114.631	23.7707
Alcippe_morrisonia	120.649	23.8153
Alcippe_morrisonia	114.498	23.8195
Alcippe_morrisonia	120.782	23.8271
Alcippe_morrisonia	116.741	23.849
Alcippe_morrisonia	120.841	23.8561
Alcippe_morrisonia	120.891	23.877
Alcippe_morrisonia	120.636	23.8948
Alcippe_morrisonia	121.059	23.9127
Alcippe_morrisonia	100.305	23.9173
Alcippe_morrisonia	121.508	23.9222
Alcippe_morrisonia	120.772	23.9284
Alcippe_morrisonia	120.915	23.929
Alcippe_morrisonia	106.393	23.9446
Alcippe_morrisonia	121.17	23.9542
Alcippe_morrisonia	120.696	23.9674
Alcippe_morrisonia	113.563	23.9675
Alcippe_morrisonia	101.476	23.9808
Alcippe_morrisonia	121.035	23.9894
Alcippe_morrisonia	100.275	23.9907
Alcippe_morrisonia	120.785	23.9986
Alcippe_morrisonia	120.985	23.9988
Alcippe_morrisonia	121.118	24.0046
Alcippe_morrisonia	97.7559	24.0277
Alcippe_morrisonia	120.718	24.0415
Alcippe_morrisonia	121.156	24.0506
Alcippe_morrisonia	120.845	24.0603
Alcippe_morrisonia	120.573	24.0677
Alcippe_morrisonia	114.172	24.0828
Alcippe_morrisonia	121.028	24.0878
Alcippe_morrisonia	121.587	24.0948
Alcippe_morrisonia	121.181	24.0972
Alcippe_morrisonia	120.774	24.1101
Alcippe_morrisonia	121.238	24.1104
Alcippe_morrisonia	110.185	24.1277
Alcippe_morrisonia	121.398	24.1423
Alcippe_morrisonia	121.183	24.1447
Alcippe_morrisonia	121.287	24.1619
Alcippe_morrisonia	121.628	24.1668
Alcippe_morrisonia	121.572	24.1712
Alcippe_morrisonia	121.34	24.1874
Alcippe_morrisonia	121.015	24.1923
Alcippe_morrisonia	105.292	24.1965
Alcippe_morrisonia	120.878	24.2379
Alcippe_morrisonia	120.983	24.246
Alcippe_morrisonia	120.833	24.2468
Alcippe_morrisonia	120.935	24.2476
Alcippe_morrisonia	121.25	24.2553
Alcippe_morrisonia	121.742	24.2718
Alcippe_morrisonia	114.512	24.2721
Alcippe_morrisonia	120.929	24.2933
Alcippe_morrisonia	121.038	24.2959
Alcippe_morrisonia	98.7827	24.2969
Alcippe_morrisonia	107.1	24.3072
Alcippe_morrisonia	121.12	24.3327
Alcippe_morrisonia	109.494	24.3477
Alcippe_morrisonia	97.8331	24.368
Alcippe_morrisonia	120.788	24.3888
Alcippe_morrisonia	121.272	24.3891
Alcippe_morrisonia	116.343	24.4151
Alcippe_morrisonia	113.302	24.4278
Alcippe_morrisonia	120.584	24.4309
Alcippe_morrisonia	120.88	24.4488
Alcippe_morrisonia	109.387	24.4636
Alcippe_morrisonia	121.465	24.4801
Alcippe_morrisonia	106.404	24.4817
Alcippe_morrisonia	120.968	24.4946
Alcippe_morrisonia	113.397	24.5352
Alcippe_morrisonia	120.949	24.5402
Alcippe_morrisonia	120.711	24.5427
Alcippe_morrisonia	100.118	24.5689
Alcippe_morrisonia	98.7603	24.58
Alcippe_morrisonia	98.6593	24.58
Alcippe_morrisonia	121.412	24.5866
Alcippe_morrisonia	121.528	24.6114
Alcippe_morrisonia	117.902	24.6133
Alcippe_morrisonia	97.6226	24.6378
Alcippe_morrisonia	121.761	24.6423
Alcippe_morrisonia	121.472	24.6519
Alcippe_morrisonia	121.319	24.6573
Alcippe_morrisonia	104.924	24.6583
Alcippe_morrisonia	115.926	24.6739
Alcippe_morrisonia	121.534	24.692
Alcippe_morrisonia	121.652	24.6932
Alcippe_morrisonia	114.149	24.7018
Alcippe_morrisonia	121.116	24.7069
Alcippe_morrisonia	121.425	24.708
Alcippe_morrisonia	121.374	24.7194
Alcippe_morrisonia	109.658	24.7406
Alcippe_morrisonia	121.608	24.7674
Alcippe_morrisonia	120.972	24.7751
Alcippe_morrisonia	121.559	24.7805
Alcippe_morrisonia	110.428	24.7817
Alcippe_morrisonia	110.504	24.7892
Alcippe_morrisonia	121.516	24.8173
Alcippe_morrisonia	98.7793	24.8195
Alcippe_morrisonia	106.204	24.836
Alcippe_morrisonia	121.647	24.8361
Alcippe_morrisonia	121.088	24.8372
Alcippe_morrisonia	114.398	24.8416
Alcippe_morrisonia	121.303	24.8431
Alcippe_morrisonia	121.425	24.8455
Alcippe_morrisonia	121.562	24.8526
Alcippe_morrisonia	98.7394	24.8541
Alcippe_morrisonia	121.471	24.857
Alcippe_morrisonia	121.759	24.8747
Alcippe_morrisonia	121.671	24.8919
Alcippe_morrisonia	121.539	24.8998
Alcippe_morrisonia	117.421	24.907
Alcippe_morrisonia	117.216	24.9081
Alcippe_morrisonia	113.052	24.9088
Alcippe_morrisonia	121.868	24.912
Alcippe_morrisonia	117.506	24.9245
Alcippe_morrisonia	98.8891	24.9297
Alcippe_morrisonia	99.2494	24.9645
Alcippe_morrisonia	112.998	24.9674
Alcippe_morrisonia	121.471	24.9705
Alcippe_morrisonia	102.626	24.9737
Alcippe_morrisonia	112.888	24.9761
Alcippe_morrisonia	110.456	24.9839
Alcippe_morrisonia	97.7533	24.9914
Alcippe_morrisonia	101.417	24.9951
Alcippe_morrisonia	98.5628	24.9994
Alcippe_morrisonia	98.6597	25.009
Alcippe_morrisonia	121.45	25.0167
Alcippe_morrisonia	121.924	25.019
Alcippe_morrisonia	121.344	25.0248
Alcippe_morrisonia	117.644	25.0299
Alcippe_morrisonia	113.755	25.0371
Alcippe_morrisonia	121.634	25.0797
Alcippe_morrisonia	102.488	25.0948
Alcippe_morrisonia	121.431	25.1033
Alcippe_morrisonia	117.545	25.1097
Alcippe_morrisonia	121.546	25.1276
Alcippe_morrisonia	121.561	25.1942
Alcippe_morrisonia	108.679	25.2016
Alcippe_morrisonia	113.868	25.2109
Alcippe_morrisonia	113.451	25.2247
Alcippe_morrisonia	121.619	25.2403
Alcippe_morrisonia	98.7108	25.2406
Alcippe_morrisonia	98.7987	25.2804
Alcippe_morrisonia	108.079	25.2854
Alcippe_morrisonia	121.546	25.2862
Alcippe_morrisonia	114.344	25.3298
Alcippe_morrisonia	98.3496	25.3639
Alcippe_morrisonia	109.945	25.56
Alcippe_morrisonia	98.6583	25.5788
Alcippe_morrisonia	98.7603	25.5788
Alcippe_morrisonia	118.182	25.6344
Alcippe_morrisonia	100.12	25.6372
Alcippe_morrisonia	109.694	25.6711
Alcippe_morrisonia	119.22	25.6724
Alcippe_morrisonia	119.271	25.694
Alcippe_morrisonia	109.864	25.7246
Alcippe_morrisonia	98.705	25.7516
Alcippe_morrisonia	119.299	25.7636
Alcippe_morrisonia	98.6267	25.7853
Alcippe_morrisonia	119.297	25.8606
Alcippe_morrisonia	110.493	25.881
Alcippe_morrisonia	117.496	25.888
Alcippe_morrisonia	98.6825	25.9729
Alcippe_morrisonia	113.719	25.9754
Alcippe_morrisonia	107.072	26.0237
Alcippe_morrisonia	98.6186	26.062
Alcippe_morrisonia	119.292	26.149
Alcippe_morrisonia	107.176	26.191
Alcippe_morrisonia	108.21	26.3896
Alcippe_morrisonia	111.03	26.4167
Alcippe_morrisonia	117.296	26.5078
Alcippe_morrisonia	118.167	26.6333
Alcippe_morrisonia	118.124	26.6931
Alcippe_morrisonia	102.013	26.8919
Alcippe_morrisonia	120.34	26.9659
Alcippe_morrisonia	107.643	26.9757
Alcippe_morrisonia	117.076	27.0068
Alcippe_morrisonia	118.138	27.0428
Alcippe_morrisonia	108.063	27.1119
Alcippe_morrisonia	101.905	27.1139
Alcippe_morrisonia	97.8643	27.2899
Alcippe_morrisonia	97.8947	27.3722
Alcippe_morrisonia	97.6689	27.4267
Alcippe_morrisonia	97.9185	27.4413
Alcippe_morrisonia	97.7942	27.503
Alcippe_morrisonia	110.531	27.5983
Alcippe_morrisonia	117.973	27.6469
Alcippe_morrisonia	99.5241	27.656
Alcippe_morrisonia	119.735	27.663
Alcippe_morrisonia	117.3	27.6667
Alcippe_morrisonia	118.02	27.737
Alcippe_morrisonia	117.686	27.7462
Alcippe_morrisonia	97.8197	27.7467
Alcippe_morrisonia	108.646	27.9076
Alcippe_morrisonia	119.209	27.9329
Alcippe_morrisonia	120.482	28.023
Alcippe_morrisonia	105.787	28.1151
Alcippe_morrisonia	107.199	28.2399
Alcippe_morrisonia	119.293	28.2987
Alcippe_morrisonia	119.134	28.3504
Alcippe_morrisonia	121.092	28.3592
Alcippe_morrisonia	114.117	28.4167
Alcippe_morrisonia	106.025	28.4429
Alcippe_morrisonia	110.371	28.4563
Alcippe_morrisonia	111.031	28.4837
Alcippe_morrisonia	119.921	28.4869
Alcippe_morrisonia	106.409	28.4978
Alcippe_morrisonia	119.16	28.5035
Alcippe_morrisonia	108.504	28.5629
Alcippe_morrisonia	121.059	28.6246
Alcippe_morrisonia	111.892	28.6336
Alcippe_morrisonia	106.36	28.6493
Alcippe_morrisonia	106.13	28.6561
Alcippe_morrisonia	105.546	28.6962
Alcippe_morrisonia	119.655	28.815
Alcippe_morrisonia	104.037	28.8185
Alcippe_morrisonia	120.979	28.8338
Alcippe_morrisonia	106.965	28.9287
Alcippe_morrisonia	103.088	29.0174
Alcippe_morrisonia	107.163	29.031
Alcippe_morrisonia	119.957	29.0835
Alcippe_morrisonia	117.841	29.1689
Alcippe_morrisonia	113.964	29.1725
Alcippe_morrisonia	117.801	29.2347
Alcippe_morrisonia	118.155	29.255
Alcippe_morrisonia	110.435	29.315
Alcippe_morrisonia	110.573	29.3504
Alcippe_morrisonia	121.325	29.3821
Alcippe_morrisonia	121.097	29.3852
Alcippe_morrisonia	105.904	29.3896
Alcippe_morrisonia	114.657	29.3897
Alcippe_morrisonia	120.543	29.5211
Alcippe_morrisonia	103.377	29.5393
Alcippe_morrisonia	103.771	29.5437
Alcippe_morrisonia	103.439	29.5702
Alcippe_morrisonia	118.895	29.5865
Alcippe_morrisonia	103.725	29.6021
Alcippe_morrisonia	102.944	29.6441
Alcippe_morrisonia	109.828	29.6598
Alcippe_morrisonia	102.874	29.6613
Alcippe_morrisonia	103.05	29.6618
Alcippe_morrisonia	106.3	29.6699
Alcippe_morrisonia	102.992	29.678
Alcippe_morrisonia	119.714	29.6975
Alcippe_morrisonia	114.25	29.703
Alcippe_morrisonia	120.042	29.7135
Alcippe_morrisonia	102.909	29.7525
Alcippe_morrisonia	121.795	29.8098
Alcippe_morrisonia	106.397	29.8375
Alcippe_morrisonia	110.751	29.97
Alcippe_morrisonia	111.516	29.9803
Alcippe_morrisonia	104.081	30.0016
Alcippe_morrisonia	110.683	30.0037
Alcippe_morrisonia	109.105	30.0276
Alcippe_morrisonia	120.07	30.0454
Alcippe_morrisonia	102.772	30.0484
Alcippe_morrisonia	122.053	30.051
Alcippe_morrisonia	119.946	30.0592
Alcippe_morrisonia	110.623	30.0702
Alcippe_morrisonia	102.99	30.0721
Alcippe_morrisonia	118.185	30.0728
Alcippe_morrisonia	118.748	30.0883
Alcippe_morrisonia	119.009	30.1263
Alcippe_morrisonia	103.418	30.1599
Alcippe_morrisonia	119.986	30.1835
Alcippe_morrisonia	115.94	30.1854
Alcippe_morrisonia	118.246	30.1989
Alcippe_morrisonia	103.923	30.2254
Alcippe_morrisonia	120.116	30.256
Alcippe_morrisonia	120.186	30.3638
Alcippe_morrisonia	120.01	30.3676
Alcippe_morrisonia	109.38	30.3748
Alcippe_morrisonia	119.395	30.3864
Alcippe_morrisonia	119.44	30.4003
Alcippe_morrisonia	102.88	30.5649
Alcippe_morrisonia	109.725	30.5961
Alcippe_morrisonia	110.831	30.6052
Alcippe_morrisonia	103.172	30.6291
Alcippe_morrisonia	118.518	30.6408
Alcippe_morrisonia	103.584	30.67
Alcippe_morrisonia	111.283	30.7167
Alcippe_morrisonia	111.675	30.7843
Alcippe_morrisonia	103.533	30.8204
Alcippe_morrisonia	103.574	30.8959
Alcippe_morrisonia	104.016	30.966
Alcippe_morrisonia	103.143	30.9952
Alcippe_morrisonia	103.613	31.0045
Alcippe_morrisonia	110.925	31.0662
Alcippe_morrisonia	115.777	31.1561
Alcippe_morrisonia	115.806	31.2003
Alcippe_morrisonia	116.325	31.2385
Alcippe_morrisonia	103.791	31.2534
Alcippe_morrisonia	110.49	31.3198
Alcippe_morrisonia	103.874	31.3803
Alcippe_morrisonia	104.135	31.4073
Alcippe_morrisonia	110.4	31.4675
Alcippe_morrisonia	104.77	31.4711
Alcippe_morrisonia	116.161	31.4789
Alcippe_morrisonia	106.04	31.7459
Alcippe_morrisonia	104.661	31.8375
Alcippe_morrisonia	111.271	31.8897
Alcippe_morrisonia	104.483	31.9059
Alcippe_morrisonia	111.392	32.1796
Alcippe_morrisonia	104.764	32.5782
Alcippe_morrisonia	110.78	32.6841
Alcippe_morrisonia	107.554	33.6482
Alcippe_morrisonia	107.799	33.6488
Alcippe_morrisonia	107.986	33.6759
Alcippe_morrisonia	107.853	33.685
Alcippe_morrisonia	107.899	34.105

## Sheet: Cettia_fortipes
SPECIIES	LONGITUDE	LATITUDE
Cettia_fortipes	34.1627	74.8135
Cettia_fortipes	34.1409	75.0378
Cettia_fortipes	34.1255	74.9565
Cettia_fortipes	34.105	107.899
Cettia_fortipes	34.0882	107.711
Cettia_fortipes	34.082	74.8402
Cettia_fortipes	34.0534	108.3
Cettia_fortipes	33.7844	110.647
Cettia_fortipes	33.7263	107.971
Cettia_fortipes	33.6994	107.914
Cettia_fortipes	33.6451	107.803
Cettia_fortipes	33.5873	107.549
Cettia_fortipes	33.5112	107.987
Cettia_fortipes	33.3946	107.621
Cettia_fortipes	33.3233	108.721
Cettia_fortipes	33.3142	107.84
Cettia_fortipes	32.8682	120.912
Cettia_fortipes	32.3143	77.1896
Cettia_fortipes	32.2379	77.1889
Cettia_fortipes	32.1987	118.712
Cettia_fortipes	32.1739	119.44
Cettia_fortipes	32.1713	77.2115
Cettia_fortipes	32.0938	118.603
Cettia_fortipes	32.0606	118.554
Cettia_fortipes	32.0527	76.7244
Cettia_fortipes	32.0519	118.83
Cettia_fortipes	31.995	77.1409
Cettia_fortipes	31.9571	114.244
Cettia_fortipes	31.9016	114.203
Cettia_fortipes	31.8624	77.6569
Cettia_fortipes	31.8449	117.183
Cettia_fortipes	31.5442	78.2537
Cettia_fortipes	31.507	77.7962
Cettia_fortipes	31.453	113.004
Cettia_fortipes	31.4211	110.346
Cettia_fortipes	31.3926	110.491
Cettia_fortipes	31.2664	119.494
Cettia_fortipes	31.2484	77.4959
Cettia_fortipes	31.238	77.5535
Cettia_fortipes	31.1661	115.777
Cettia_fortipes	31.1119	77.2351
Cettia_fortipes	31.0947	77.1689
Cettia_fortipes	31.0765	121.146
Cettia_fortipes	31.0141	116.144
Cettia_fortipes	31.0059	103.18
Cettia_fortipes	30.9936	103.607
Cettia_fortipes	30.9824	110.975
Cettia_fortipes	30.979	78.4405
Cettia_fortipes	30.9234	102.889
Cettia_fortipes	30.9193	111.034
Cettia_fortipes	30.8466	77.453
Cettia_fortipes	30.73	78.45
Cettia_fortipes	30.6979	103.193
Cettia_fortipes	30.6341	122.058
Cettia_fortipes	30.5177	114.437
Cettia_fortipes	30.4653	111.133
Cettia_fortipes	30.3748	112.91
Cettia_fortipes	30.3591	114.295
Cettia_fortipes	30.3333	119.417
Cettia_fortipes	30.3149	119.195
Cettia_fortipes	30.256	120.116
Cettia_fortipes	30.2338	117.542
Cettia_fortipes	30.2053	108.706
Cettia_fortipes	30.1881	120.011
Cettia_fortipes	30.1846	119.473
Cettia_fortipes	30.1145	118.158
Cettia_fortipes	30.112	110.797
Cettia_fortipes	30.0689	102.747
Cettia_fortipes	29.9503	103.003
Cettia_fortipes	29.8886	118.442
Cettia_fortipes	29.85	102.255
Cettia_fortipes	29.7905	102.877
Cettia_fortipes	29.7593	118.321
Cettia_fortipes	29.7134	102.954
Cettia_fortipes	29.7124	116
Cettia_fortipes	29.7	102.8
Cettia_fortipes	29.6926	102.843
Cettia_fortipes	29.6618	103.05
Cettia_fortipes	29.6441	102.944
Cettia_fortipes	29.6343	103.094
Cettia_fortipes	29.6296	102.887
Cettia_fortipes	29.571	102.864
Cettia_fortipes	29.5684	103.442
Cettia_fortipes	29.5551	103.378
Cettia_fortipes	29.4228	79.4277
Cettia_fortipes	29.226	109.335
Cettia_fortipes	29.2055	116.094
Cettia_fortipes	29.0199	107.173
Cettia_fortipes	28.9465	116.35
Cettia_fortipes	28.7044	104.034
Cettia_fortipes	28.65	106.408
Cettia_fortipes	28.5293	103.479
Cettia_fortipes	28.5258	83.887
Cettia_fortipes	28.4167	114.117
Cettia_fortipes	28.3175	112.902
Cettia_fortipes	28.3	103.6
Cettia_fortipes	28.2412	107.203
Cettia_fortipes	28.2109	112.997
Cettia_fortipes	28.1084	113.033
Cettia_fortipes	28.0758	98.3244
Cettia_fortipes	28.0343	112.997
Cettia_fortipes	28.0197	112.279
Cettia_fortipes	28.0081	98.3223
Cettia_fortipes	27.9559	96.389
Cettia_fortipes	27.8987	98.3572
Cettia_fortipes	27.8334	117.733
Cettia_fortipes	27.8042	99.6314
Cettia_fortipes	27.7863	117.635
Cettia_fortipes	27.7127	98.3668
Cettia_fortipes	27.6365	113.71
Cettia_fortipes	27.5869	91.9783
Cettia_fortipes	27.5485	89.653
Cettia_fortipes	27.548	92.0252
Cettia_fortipes	27.5371	90.2021
Cettia_fortipes	27.5085	90.5445
Cettia_fortipes	27.4958	92.1056
Cettia_fortipes	27.489	89.7563
Cettia_fortipes	27.4636	114.161
Cettia_fortipes	27.4524	89.6844
Cettia_fortipes	27.4509	90.4134
Cettia_fortipes	27.3995	88.212
Cettia_fortipes	27.3567	88.6265
Cettia_fortipes	27.3468	91.0311
Cettia_fortipes	27.3268	88.3613
Cettia_fortipes	27.3247	92.254
Cettia_fortipes	27.3229	91.1305
Cettia_fortipes	27.3	88.3
Cettia_fortipes	27.2949	88.2542
Cettia_fortipes	27.2603	92.4167
Cettia_fortipes	27.1964	88.2956
Cettia_fortipes	27.1668	92.5611
Cettia_fortipes	27.157	92.4607
Cettia_fortipes	27.1554	90.6934
Cettia_fortipes	27.1163	88.5855
Cettia_fortipes	27.1119	108.063
Cettia_fortipes	27.1065	92.3959
Cettia_fortipes	27.0615	88.2536
Cettia_fortipes	27.0399	92.416
Cettia_fortipes	27.0197	87.9824
Cettia_fortipes	27.014	88.1966
Cettia_fortipes	26.9935	117.058
Cettia_fortipes	26.7275	104.349
Cettia_fortipes	26.6931	118.128
Cettia_fortipes	26.6429	106.631
Cettia_fortipes	26.5394	108.439
Cettia_fortipes	26.3646	120.491
Cettia_fortipes	26.3197	108.068
Cettia_fortipes	26.2749	120.23
Cettia_fortipes	26.2226	119.997
Cettia_fortipes	26.1509	119.934
Cettia_fortipes	26.0851	119.4
Cettia_fortipes	26.0628	113.767
Cettia_fortipes	25.9762	98.7097
Cettia_fortipes	25.9711	119.939
Cettia_fortipes	25.8802	110.494
Cettia_fortipes	25.8261	94.8044
Cettia_fortipes	25.814	94.8467
Cettia_fortipes	25.8109	94.9478
Cettia_fortipes	25.7588	98.6162
Cettia_fortipes	25.7516	98.705
Cettia_fortipes	25.7072	94.0395
Cettia_fortipes	25.7011	93.9292
Cettia_fortipes	25.6986	100.112
Cettia_fortipes	25.6539	94.0222
Cettia_fortipes	25.6179	93.9536
Cettia_fortipes	25.6002	94.393
Cettia_fortipes	25.5226	100.283
Cettia_fortipes	25.485	114.121
Cettia_fortipes	25.3639	98.3496
Cettia_fortipes	25.2965	98.7974
Cettia_fortipes	25.2845	108.08
Cettia_fortipes	25.2406	98.7108
Cettia_fortipes	25.2291	121.637
Cettia_fortipes	25.2212	110.251
Cettia_fortipes	25.2022	98.0992
Cettia_fortipes	25.1517	98.0716
Cettia_fortipes	25.1362	121.426
Cettia_fortipes	25.0959	97.9362
Cettia_fortipes	25.0457	110.336
Cettia_fortipes	25.0136	121.922
Cettia_fortipes	24.9901	97.7547
Cettia_fortipes	24.9706	121.634
Cettia_fortipes	24.9241	113.072
Cettia_fortipes	24.8496	118.04
Cettia_fortipes	24.8361	121.647
Cettia_fortipes	24.8293	97.9468
Cettia_fortipes	24.7805	121.559
Cettia_fortipes	24.7744	118.139
Cettia_fortipes	24.7509	97.5732
Cettia_fortipes	24.7096	121.43
Cettia_fortipes	24.6051	97.6676
Cettia_fortipes	24.5728	121.415
Cettia_fortipes	24.5302	121.024
Cettia_fortipes	24.515	121.606
Cettia_fortipes	24.5042	121.114
Cettia_fortipes	24.4946	121.534
Cettia_fortipes	24.3972	121.307
Cettia_fortipes	24.3964	121.356
Cettia_fortipes	24.3959	121.745
Cettia_fortipes	24.3499	121.309
Cettia_fortipes	24.2781	120.859
Cettia_fortipes	24.2553	121.25
Cettia_fortipes	24.2344	120.953
Cettia_fortipes	24.2152	120.884
Cettia_fortipes	24.1722	121.298
Cettia_fortipes	24.1157	121.232
Cettia_fortipes	24.0956	120.771
Cettia_fortipes	24.0872	97.8279
Cettia_fortipes	24.0587	121.164
Cettia_fortipes	24.0293	121.118
Cettia_fortipes	23.9284	120.772
Cettia_fortipes	23.9186	120.885
Cettia_fortipes	23.8549	120.838
Cettia_fortipes	23.828	120.944
Cettia_fortipes	23.7017	99.8243
Cettia_fortipes	23.6724	120.796
Cettia_fortipes	23.6218	120.932
Cettia_fortipes	23.6061	120.724
Cettia_fortipes	23.5623	120.928
Cettia_fortipes	23.5397	120.726
Cettia_fortipes	23.534	120.85
Cettia_fortipes	23.4758	120.9
Cettia_fortipes	23.3481	120.618
Cettia_fortipes	23.3438	120.505
Cettia_fortipes	23.3025	113.462
Cettia_fortipes	23.2691	120.977
Cettia_fortipes	23.2216	121.012
Cettia_fortipes	23.1846	113.397
Cettia_fortipes	23.0603	120.727
Cettia_fortipes	22.9179	114.17
Cettia_fortipes	22.589	120.47
Cettia_fortipes	22.5072	114.242
Cettia_fortipes	22.4954	114.049
Cettia_fortipes	22.4336	114.13
Cettia_fortipes	22.426	114.181
Cettia_fortipes	22.4065	114.074
Cettia_fortipes	22.3506	103.768
Cettia_fortipes	22.334	103.847
Cettia_fortipes	22.3318	114.184
Cettia_fortipes	22.2831	114.198

## Sheet: Fulvetta_ruficapilla
SPECIIES	LONGITUDE	LATITUDE
Fulvetta_ruficapilla	97.8257	24.1222
Fulvetta_ruficapilla	98.4239	25.3748
Fulvetta_ruficapilla	98.4784	25.0157
Fulvetta_ruficapilla	98.6257	26.0038
Fulvetta_ruficapilla	98.6312	25.7538
Fulvetta_ruficapilla	98.7101	25.9745
Fulvetta_ruficapilla	98.7713	25.2907
Fulvetta_ruficapilla	98.773	24.829
Fulvetta_ruficapilla	99.116	26.4531
Fulvetta_ruficapilla	99.7707	26.5639
Fulvetta_ruficapilla	99.8459	26.392
Fulvetta_ruficapilla	100.08	27.0928
Fulvetta_ruficapilla	100.109	25.722
Fulvetta_ruficapilla	100.12	25.6372
Fulvetta_ruficapilla	100.136	27.2165
Fulvetta_ruficapilla	100.184	26.8193
Fulvetta_ruficapilla	100.2	26.9284
Fulvetta_ruficapilla	100.224	25.6081
Fulvetta_ruficapilla	100.283	25.5226
Fulvetta_ruficapilla	100.382	25.9569
Fulvetta_ruficapilla	100.486	22.7024
Fulvetta_ruficapilla	101.135	30.0619
Fulvetta_ruficapilla	101.402	25.0298
Fulvetta_ruficapilla	101.413	25.3133
Fulvetta_ruficapilla	101.491	24.0047
Fulvetta_ruficapilla	101.55	27.1
Fulvetta_ruficapilla	101.587	26.6106
Fulvetta_ruficapilla	101.588	24.2363
Fulvetta_ruficapilla	101.599	26.4732
Fulvetta_ruficapilla	101.618	26.3663
Fulvetta_ruficapilla	102.256	27.8339
Fulvetta_ruficapilla	102.332	24.5367
Fulvetta_ruficapilla	102.613	25.0677
Fulvetta_ruficapilla	102.622	24.9547
Fulvetta_ruficapilla	102.742	25.1416
Fulvetta_ruficapilla	102.778	25.0837
Fulvetta_ruficapilla	102.864	25.1351
Fulvetta_ruficapilla	102.92	24.7044
Fulvetta_ruficapilla	103	23.4541
Fulvetta_ruficapilla	103.026	23.3794
Fulvetta_ruficapilla	103.046	29.6603
Fulvetta_ruficapilla	103.144	31.6808
Fulvetta_ruficapilla	103.152	23.3313
Fulvetta_ruficapilla	103.316	24.0644
Fulvetta_ruficapilla	103.325	29.5204
Fulvetta_ruficapilla	103.378	29.5551
Fulvetta_ruficapilla	103.412	24.7121
Fulvetta_ruficapilla	103.573	30.9693
Fulvetta_ruficapilla	103.672	22.9424
Fulvetta_ruficapilla	103.743	34.9564
Fulvetta_ruficapilla	103.77	31.2704
Fulvetta_ruficapilla	103.789	31.5337
Fulvetta_ruficapilla	103.798	31.3669
Fulvetta_ruficapilla	103.917	33.2667
Fulvetta_ruficapilla	104.063	32.5149
Fulvetta_ruficapilla	104.229	26.8516
Fulvetta_ruficapilla	104.317	32.1876
Fulvetta_ruficapilla	104.35	26.7268
Fulvetta_ruficapilla	104.702	24.917
Fulvetta_ruficapilla	104.76	32.5809
Fulvetta_ruficapilla	106.897	34.6892
Fulvetta_ruficapilla	107.541	33.5925
Fulvetta_ruficapilla	107.554	33.6482
Fulvetta_ruficapilla	107.621	33.3946
Fulvetta_ruficapilla	107.709	34.0859
Fulvetta_ruficapilla	107.751	33.6017
Fulvetta_ruficapilla	107.774	34.0968
Fulvetta_ruficapilla	107.799	33.6488
Fulvetta_ruficapilla	107.811	33.4714
Fulvetta_ruficapilla	107.853	33.685
Fulvetta_ruficapilla	107.965	33.7971
Fulvetta_ruficapilla	107.986	33.6759
Fulvetta_ruficapilla	108.66	33.9215
Fulvetta_ruficapilla	108.764	34
Fulvetta_ruficapilla	108.852	33.9443
Fulvetta_ruficapilla	108.961	31.7556
Fulvetta_ruficapilla	109.919	33.4497

## Sheet: Leiothrix_lutea
SPECIIES	LONGITUDE	LATITUDE
Leiothrix_lutea	98.4776	25.0147
Leiothrix_lutea	102.767	25.0868
Leiothrix_lutea	98.741	25.1264
Leiothrix_lutea	102.747	25.1396
Leiothrix_lutea	91.9535	27.662
Leiothrix_lutea	92.4109	27.3027
Leiothrix_lutea	89.3787	27.4376
Leiothrix_lutea	89.653	27.5485
Leiothrix_lutea	89.753	27.5066
Leiothrix_lutea	90.2021	27.5371
Leiothrix_lutea	90.7572	27.5504
Leiothrix_lutea	91.1475	27.2928
Leiothrix_lutea	91.0311	27.3468
Leiothrix_lutea	120.186	30.3638
Leiothrix_lutea	120.116	30.256
Leiothrix_lutea	119.297	28.3031
Leiothrix_lutea	119.424	30.4058
Leiothrix_lutea	118.897	30.1084
Leiothrix_lutea	118.158	30.1145
Leiothrix_lutea	117.183	31.8449
Leiothrix_lutea	119.292	26.149
Leiothrix_lutea	117.081	27.0085
Leiothrix_lutea	117.895	27.9773
Leiothrix_lutea	111.03	26.4167
Leiothrix_lutea	114.117	28.4167
Leiothrix_lutea	108.374	22.8544
Leiothrix_lutea	103.378	29.5551
Leiothrix_lutea	103.442	29.5684
Leiothrix_lutea	102.992	29.678
Leiothrix_lutea	104.056	30.6188
Leiothrix_lutea	104.143	30.7354
Leiothrix_lutea	104.788	32.6029
Leiothrix_lutea	103.607	30.9936
Leiothrix_lutea	103.917	33.2667
Leiothrix_lutea	102.843	29.6926
Leiothrix_lutea	102.688	25.0848
Leiothrix_lutea	99.1741	25.0958
Leiothrix_lutea	102.626	24.9737
Leiothrix_lutea	98.7987	25.2804
Leiothrix_lutea	100.224	25.6081
Leiothrix_lutea	107.799	33.6488
Leiothrix_lutea	107.541	33.5925
Leiothrix_lutea	107.986	33.6759
Leiothrix_lutea	107.853	33.685
Leiothrix_lutea	114.181	22.426
Leiothrix_lutea	114.13	22.4336
Leiothrix_lutea	96.4416	27.5387
Leiothrix_lutea	92.3959	27.1065
Leiothrix_lutea	92.4611	27.1571
Leiothrix_lutea	92.1056	27.4958
Leiothrix_lutea	93.5128	26.6941
Leiothrix_lutea	91.7429	26.093
Leiothrix_lutea	77.0026	30.853
Leiothrix_lutea	76.99	30.9751
Leiothrix_lutea	88.7795	27.252
Leiothrix_lutea	88.2554	27.3017
Leiothrix_lutea	88.225	27.1668
Leiothrix_lutea	79.1099	29.5652
Leiothrix_lutea	77.9978	30.3444
Leiothrix_lutea	78.1929	30.2222
Leiothrix_lutea	78.0979	30.4078
Leiothrix_lutea	79.4449	29.3973
Leiothrix_lutea	79.5277	29.3523
Leiothrix_lutea	79.1474	29.4801
Leiothrix_lutea	79.1335	29.4173
Leiothrix_lutea	79.3813	29.3309
Leiothrix_lutea	78.9348	29.5332
Leiothrix_lutea	78.862	29.5864
Leiothrix_lutea	78.6254	29.7848
Leiothrix_lutea	78.3253	30.1255
Leiothrix_lutea	88.03	27.15
Leiothrix_lutea	88.0678	27.0799
Leiothrix_lutea	88.2855	26.9946
Leiothrix_lutea	88.6624	27.087
Leiothrix_lutea	88.2677	27.0471
Leiothrix_lutea	88.7952	27.0073
Leiothrix_lutea	88.1966	27.014
Leiothrix_lutea	88.5855	27.1163
Leiothrix_lutea	103.783	22.3209
Leiothrix_lutea	105.831	21.0406
Leiothrix_lutea	89.6844	27.4524
Leiothrix_lutea	89.8661	27.5837
Leiothrix_lutea	89.7887	27.6425
Leiothrix_lutea	90.0284	27.6257
Leiothrix_lutea	90.224	27.4145
Leiothrix_lutea	89.9297	27.4932
Leiothrix_lutea	90.0549	27.5016
Leiothrix_lutea	90.3165	27.4949
Leiothrix_lutea	90.2472	27.5229
Leiothrix_lutea	90.6413	27.0661
Leiothrix_lutea	90.6762	27.2354
Leiothrix_lutea	90.646	27.1845
Leiothrix_lutea	91.5493	27.3364
Leiothrix_lutea	91.3868	27.2754
Leiothrix_lutea	91.1098	27.3496
Leiothrix_lutea	91.5044	26.8048
Leiothrix_lutea	89.7639	27.7528
Leiothrix_lutea	89.7178	27.795
Leiothrix_lutea	118.82	32.0644
Leiothrix_lutea	118.321	29.7593
Leiothrix_lutea	112.998	24.9674
Leiothrix_lutea	109.587	27.9566
Leiothrix_lutea	113.904	22.489
Leiothrix_lutea	113.868	23.713
Leiothrix_lutea	110.251	25.2212
Leiothrix_lutea	103.05	29.6618
Leiothrix_lutea	103.725	29.6021
Leiothrix_lutea	103.693	29.795
Leiothrix_lutea	104.086	30.6934
Leiothrix_lutea	102.906	29.654
Leiothrix_lutea	103.013	30.0073
Leiothrix_lutea	103.521	30.5926
Leiothrix_lutea	102.8	29.7
Leiothrix_lutea	103.193	30.6979
Leiothrix_lutea	103.591	30.898
Leiothrix_lutea	103.331	29.5405
Leiothrix_lutea	102.864	29.571
Leiothrix_lutea	104.034	28.7044
Leiothrix_lutea	103.479	28.5293
Leiothrix_lutea	103.6	28.3
Leiothrix_lutea	103.008	29.9486
Leiothrix_lutea	102.123	29.6375
Leiothrix_lutea	102.989	30.0698
Leiothrix_lutea	103.702	30.1177
Leiothrix_lutea	98.7108	25.2406
Leiothrix_lutea	100.233	26.8873
Leiothrix_lutea	100.12	25.6372
Leiothrix_lutea	107.899	34.105
Leiothrix_lutea	107.914	33.6994
Leiothrix_lutea	107.971	33.7263
Leiothrix_lutea	96.9866	28.0756
Leiothrix_lutea	96.9855	28.1356
Leiothrix_lutea	97.0255	28.202
Leiothrix_lutea	96.8104	27.8678
Leiothrix_lutea	92.6829	27.1151
Leiothrix_lutea	93.8851	27.6232
Leiothrix_lutea	95.9604	28.3222
Leiothrix_lutea	95.8061	28.1893
Leiothrix_lutea	96.389	27.9559
Leiothrix_lutea	92.2565	27.2843
Leiothrix_lutea	92.59	27.0591
Leiothrix_lutea	77.1799	31.0887
Leiothrix_lutea	76.9608	30.8998
Leiothrix_lutea	77.0564	30.849
Leiothrix_lutea	76.864	30.9155
Leiothrix_lutea	91.8488	25.5385
Leiothrix_lutea	91.9171	25.556
Leiothrix_lutea	91.778	25.4668
Leiothrix_lutea	90.7148	25.2317
Leiothrix_lutea	88.6223	27.3322
Leiothrix_lutea	88.5579	27.2898
Leiothrix_lutea	88.5735	27.3614
Leiothrix_lutea	88.532	27.4693
Leiothrix_lutea	88.7283	27.6446
Leiothrix_lutea	88.5521	27.5217
Leiothrix_lutea	88.8	27.7
Leiothrix_lutea	88.3675	27.3159
Leiothrix_lutea	88.3452	27.5102
Leiothrix_lutea	88.1884	27.3494
Leiothrix_lutea	88.1804	27.4451
Leiothrix_lutea	88.1041	27.1432
Leiothrix_lutea	79.1667	29.5381
Leiothrix_lutea	78.0975	30.3523
Leiothrix_lutea	77.9355	30.4339
Leiothrix_lutea	79.5094	29.4073
Leiothrix_lutea	79.3302	29.2942
Leiothrix_lutea	79.581	29.2795
Leiothrix_lutea	79.32	29.21
Leiothrix_lutea	78.9951	29.6044
Leiothrix_lutea	78.7745	29.5318
Leiothrix_lutea	78.7987	29.9501
Leiothrix_lutea	78.5672	29.7788
Leiothrix_lutea	79.0408	30.3522
Leiothrix_lutea	78.3974	30.1381
Leiothrix_lutea	88.571	27.0269
Leiothrix_lutea	88.1852	26.8719
Leiothrix_lutea	88.3828	27.0459
Leiothrix_lutea	88.392	26.9166
Leiothrix_lutea	88.8456	26.8939
Leiothrix_lutea	103.731	22.2921
Leiothrix_lutea	116.144	31.0142
Leiothrix_lutea	118.141	24.7736
Leiothrix_lutea	106.009	34.3488
Leiothrix_lutea	114.392	23.3349
Leiothrix_lutea	113.486	23.936
Leiothrix_lutea	113.754	23.6317
Leiothrix_lutea	112.535	23.1721
Leiothrix_lutea	110.369	25.2916
Leiothrix_lutea	105.834	23.3913
Leiothrix_lutea	110.493	25.8804
Leiothrix_lutea	106.69	26.6162
Leiothrix_lutea	106.749	26.5529
Leiothrix_lutea	107.201	28.2401
Leiothrix_lutea	108.504	28.5657
Leiothrix_lutea	108.759	27.8248
Leiothrix_lutea	108.809	30.2154
Leiothrix_lutea	110.399	31.4677
Leiothrix_lutea	111.558	29.9765
Leiothrix_lutea	110.673	30.188
Leiothrix_lutea	110.925	31.0659
Leiothrix_lutea	112.855	24.9879
Leiothrix_lutea	113.776	26.0513
Leiothrix_lutea	112.701	27.2805
Leiothrix_lutea	109.827	29.6582
Leiothrix_lutea	120.704	31.6694
Leiothrix_lutea	118.637	32.1213
Leiothrix_lutea	114.122	27.4525
Leiothrix_lutea	114.014	25.8843
Leiothrix_lutea	116.018	29.6478
Leiothrix_lutea	113.88	27.6005
Leiothrix_lutea	114.564	28.539
Leiothrix_lutea	107.987	33.5177
Leiothrix_lutea	107.709	34.0872
Leiothrix_lutea	107.852	33.9013
Leiothrix_lutea	108.797	33.9864
Leiothrix_lutea	103.085	29.018
Leiothrix_lutea	105.788	28.1137
Leiothrix_lutea	104.779	31.4703
Leiothrix_lutea	104.317	32.1875
Leiothrix_lutea	103.138	30.2825
Leiothrix_lutea	120.012	30.1882
Leiothrix_lutea	121.28	28.6385
Leiothrix_lutea	106.412	28.6465
Leiothrix_lutea	107.137	29.0415
Leiothrix_lutea	108.251	30.2615
Leiothrix_lutea	106.509	29.6307
Leiothrix_lutea	113.383	29.494
Leiothrix_lutea	97.9361	25.0988
Leiothrix_lutea	103.753	22.9999
Leiothrix_lutea	98.034	25.2184
Leiothrix_lutea	100.369	25.9565
Leiothrix_lutea	97.8237	24.1235
Leiothrix_lutea	100.128	25.7031
Leiothrix_lutea	101.416	25.0223
Leiothrix_lutea	98.6239	25.7628
Leiothrix_lutea	97.8466	24.718
Leiothrix_lutea	102.412	22.7614
Leiothrix_lutea	102.285	23.2474
Leiothrix_lutea	102.619	25.0675
Leiothrix_lutea	98.6036	25.1053
Leiothrix_lutea	102.772	23.1109
Leiothrix_lutea	98.7224	24.4345
Leiothrix_lutea	103.253	22.9298
Leiothrix_lutea	97.6338	24.6077
Leiothrix_lutea	103.77	25.4862
Leiothrix_lutea	103.162	23.3529
Leiothrix_lutea	103.679	22.8935
Leiothrix_lutea	101.53	24.012
Leiothrix_lutea	94.3238	29.651
Leiothrix_lutea	95.3319	29.3209
Leiothrix_lutea	97.4766	28.667
Leiothrix_lutea	98.7598	24.8557
Leiothrix_lutea	98.7119	25.9761
Leiothrix_lutea	98.7708	27.1713
Leiothrix_lutea	102.216	22.666
Leiothrix_lutea	102.311	22.8746
Leiothrix_lutea	110.319	24.0274
Leiothrix_lutea	105.454	23.2988
Leiothrix_lutea	108.414	26.4877
Leiothrix_lutea	109.415	29.2723
Leiothrix_lutea	107.634	33.3852
Leiothrix_lutea	106.743	27.995
Leiothrix_lutea	98.3572	27.8987
Leiothrix_lutea	98.3223	28.0748
Leiothrix_lutea	98.3031	27.6857
Leiothrix_lutea	98.3516	27.7368
Leiothrix_lutea	98.3304	27.8403

## Sheet: Parus_monticolus
SPECIIES	LONGITUDE	LATITUDE
Parus_monticolus	121.559	24.7805
Parus_monticolus	120.878	24.2379
Parus_monticolus	120.653	23.4034
Parus_monticolus	121.481	24.2027
Parus_monticolus	121.374	24.687
Parus_monticolus	121.032	24.0907
Parus_monticolus	120.883	23.6001
Parus_monticolus	120.775	23.6718
Parus_monticolus	121.118	24.0046
Parus_monticolus	120.948	24.2731
Parus_monticolus	120.673	23.4805
Parus_monticolus	121.024	23.1862
Parus_monticolus	88.5966	27.3071
Parus_monticolus	87.1961	27.4676
Parus_monticolus	88.2516	27.3053
Parus_monticolus	101.556	24.0016
Parus_monticolus	97.7559	24.0277
Parus_monticolus	98.7987	25.2804
Parus_monticolus	90.619	27.2256
Parus_monticolus	107.76	33.5235
Parus_monticolus	103.05	29.6618
Parus_monticolus	121.473	24.6509
Parus_monticolus	108.709	30.2018
Parus_monticolus	109.024	30.1277
Parus_monticolus	121.162	24.0316
Parus_monticolus	120.755	23.0688
Parus_monticolus	97.8354	24.0989
Parus_monticolus	97.6236	24.6378
Parus_monticolus	120.709	23.6068
Parus_monticolus	121.425	24.2019
Parus_monticolus	91.5395	26.9472
Parus_monticolus	104	28.683
Parus_monticolus	102.874	29.6613
Parus_monticolus	88.531	27.2544
Parus_monticolus	121.534	24.692
Parus_monticolus	97.7957	24.9782
Parus_monticolus	110.402	25.7992
Parus_monticolus	120.908	23.5423
Parus_monticolus	120.671	23.5386
Parus_monticolus	110.064	34.475
Parus_monticolus	101.188	22.5662
Parus_monticolus	91.5058	26.8931
Parus_monticolus	105.737	27.0009
Parus_monticolus	91.3445	27.3022
Parus_monticolus	108.42	11.8813
Parus_monticolus	121.006	24.2046
Parus_monticolus	90.5446	27.3637
Parus_monticolus	89.8429	27.6134
Parus_monticolus	88.681	27.1866
Parus_monticolus	107.199	28.2398
Parus_monticolus	102.99	29.6809
Parus_monticolus	88.6018	27.1581
Parus_monticolus	91.4866	27.1433
Parus_monticolus	121.183	24.1447
Parus_monticolus	104.411	25.0096
Parus_monticolus	90.6826	27.1787
Parus_monticolus	90.74	27.1941
Parus_monticolus	120.754	23.4906
Parus_monticolus	121.425	24.708
Parus_monticolus	92.5487	27.2034
Parus_monticolus	108.449	11.9498
Parus_monticolus	109.001	31.8255
Parus_monticolus	103.68	22.9591
Parus_monticolus	94.9082	25.8265
Parus_monticolus	89.8764	27.5296
Parus_monticolus	98.0915	25.2094
Parus_monticolus	108.646	27.9077
Parus_monticolus	121.417	24.5914
Parus_monticolus	110.926	31.0656
Parus_monticolus	88.7367	27.2228
Parus_monticolus	88.2218	27.3665
Parus_monticolus	90.5961	27.0024
Parus_monticolus	92.4059	27.0827
Parus_monticolus	121.17	23.9542
Parus_monticolus	90.5843	27.3319
Parus_monticolus	87.9824	27.0197
Parus_monticolus	91.9171	25.556
Parus_monticolus	90.6632	27.2301
Parus_monticolus	107.554	33.6482
Parus_monticolus	91.1305	27.3229
Parus_monticolus	91.8679	25.5639
Parus_monticolus	108.423	12.0259
Parus_monticolus	103.4	24.4344
Parus_monticolus	121.172	24.081
Parus_monticolus	88.2554	27.0547
Parus_monticolus	77.1828	31.1849
Parus_monticolus	97.0026	28.1422
Parus_monticolus	85.5196	27.7168
Parus_monticolus	91.5409	27.3346
Parus_monticolus	77.2344	30.958
Parus_monticolus	99.1741	25.0958
Parus_monticolus	79.3872	30.4013
Parus_monticolus	98.4765	25.0199
Parus_monticolus	79.7211	29.7149
Parus_monticolus	121.113	24.5063
Parus_monticolus	104.702	24.917
Parus_monticolus	88.661	27.0805
Parus_monticolus	103.352	29.5474
Parus_monticolus	83.8258	28.3575
Parus_monticolus	73.4288	34.6303
Parus_monticolus	103.446	31.0623
Parus_monticolus	107.986	33.6759
Parus_monticolus	103.6	28.3
Parus_monticolus	108.205	26.3829
Parus_monticolus	104.595	22.9459
Parus_monticolus	92.4297	27.2949
Parus_monticolus	92.4584	27.1693
Parus_monticolus	103.209	30.7021
Parus_monticolus	78.0115	30.4655
Parus_monticolus	78.0848	30.4224
Parus_monticolus	104.234	33.2687
Parus_monticolus	94.0213	25.6536
Parus_monticolus	78.1571	30.4518
Parus_monticolus	89.9297	27.4932
Parus_monticolus	77.8679	30.701
Parus_monticolus	98.302	27.6857
Parus_monticolus	91.0842	27.3263
Parus_monticolus	85.3802	27.597
Parus_monticolus	87.2699	27.5252
Parus_monticolus	79.5026	29.3878
Parus_monticolus	121.606	24.515
Parus_monticolus	91.9006	25.4931
Parus_monticolus	98.3508	27.7405
Parus_monticolus	89.7675	27.6981
Parus_monticolus	98.5609	25.1191
Parus_monticolus	107.799	33.6488
Parus_monticolus	73.388	33.9003
Parus_monticolus	79.5519	29.4431
Parus_monticolus	102.886	29.5997
Parus_monticolus	88.5938	27.5312
Parus_monticolus	120.986	23.2477
Parus_monticolus	92.2697	27.3696
Parus_monticolus	107.893	33.6896
Parus_monticolus	77.2284	31.126
Parus_monticolus	83.6545	28.5004
Parus_monticolus	77.1352	31.0922
Parus_monticolus	88.3618	27.327
Parus_monticolus	93.9536	25.6179
Parus_monticolus	107.971	33.7263
Parus_monticolus	102.751	24.103
Parus_monticolus	103.162	23.3525
Parus_monticolus	77.478	31.3044
Parus_monticolus	102.229	22.878
Parus_monticolus	102.189	23.1911
Parus_monticolus	90.4705	27.4491
Parus_monticolus	91.273	27.29
Parus_monticolus	102.626	24.9737
Parus_monticolus	89.7921	27.508
Parus_monticolus	104.386	34.0069
Parus_monticolus	121.534	24.4946
Parus_monticolus	79.4589	29.3826
Parus_monticolus	101.645	25.3181
Parus_monticolus	77.781	31.496
Parus_monticolus	121.46	24.4783
Parus_monticolus	75.9624	32.5315
Parus_monticolus	103.263	30.7975
Parus_monticolus	78.3444	30.4124
Parus_monticolus	91.4639	27.0224
Parus_monticolus	76.3058	32.2512
Parus_monticolus	98.6247	26.0071
Parus_monticolus	79.8474	29.6342
Parus_monticolus	121.308	24.3451
Parus_monticolus	79.1326	30.483
Parus_monticolus	79.6257	29.493
Parus_monticolus	100.224	25.6081
Parus_monticolus	102.123	29.6375
Parus_monticolus	121.364	24.4023
Parus_monticolus	73.3612	34.0913
Parus_monticolus	103.445	23.7198
Parus_monticolus	76.7243	32.0527
Parus_monticolus	77.4086	31.6414
Parus_monticolus	102.751	25.1485
Parus_monticolus	79.2753	30.4569
Parus_monticolus	104.74	32.6154
Parus_monticolus	98.6192	26.0622
Parus_monticolus	98.7598	24.8563
Parus_monticolus	91.545	27.2858
Parus_monticolus	88.6265	27.3567
Parus_monticolus	98.3298	27.8395
Parus_monticolus	91.5717	27.1384
Parus_monticolus	77.1787	31.0974
Parus_monticolus	78.2459	30.421
Parus_monticolus	104.788	32.6029
Parus_monticolus	99.7063	23.6943
Parus_monticolus	90.6336	27.0635
Parus_monticolus	101.43	24.997
Parus_monticolus	104.15	33.3065
Parus_monticolus	121.231	24.121
Parus_monticolus	88.1207	27.1427
Parus_monticolus	90.0183	27.5056
Parus_monticolus	103.025	23.3782
Parus_monticolus	76.8425	32.041
Parus_monticolus	101.506	24.0146
Parus_monticolus	77.1773	32.2494
Parus_monticolus	120.831	23.4826
Parus_monticolus	102.695	24.0742
Parus_monticolus	98.3753	25.4342
Parus_monticolus	103.274	22.8588
Parus_monticolus	84.3959	28.4304
Parus_monticolus	85.3828	27.7986
Parus_monticolus	98.3223	28.0071
Parus_monticolus	102.56	25.0401
Parus_monticolus	75.336	33.0796
Parus_monticolus	110.395	31.4113
Parus_monticolus	99.8236	23.7028
Parus_monticolus	73.4081	34.0604
Parus_monticolus	103.945	23.3822
Parus_monticolus	100.186	26.2409
Parus_monticolus	102.62	25.062
Parus_monticolus	121.307	24.3972
Parus_monticolus	121.006	24.2553
Parus_monticolus	100.13	25.706
Parus_monticolus	89.71	27.75
Parus_monticolus	85.3478	28.1273
Parus_monticolus	88.0678	27.0799
Parus_monticolus	77.8294	30.7866
Parus_monticolus	101.622	26.3628
Parus_monticolus	120.898	23.2855
Parus_monticolus	99.9728	23.467
Parus_monticolus	100.829	24.8502
Parus_monticolus	100.179	26.6418
Parus_monticolus	99.9426	24.817
Parus_monticolus	98.705	25.7516
Parus_monticolus	100.117	24.5696
Parus_monticolus	98.3496	25.3639
Parus_monticolus	83.7629	28.3663
Parus_monticolus	91.598	27.208
Parus_monticolus	75.3189	34.0179
Parus_monticolus	101.408	25.3128
Parus_monticolus	99.3988	27.6008
Parus_monticolus	92.2574	27.3025
Parus_monticolus	120.879	23.4749
Parus_monticolus	83.631	28.6177
Parus_monticolus	102.068	29.7293
Parus_monticolus	98.6314	25.7659
Parus_monticolus	121.338	24.1864
Parus_monticolus	76.2002	33.2788
Parus_monticolus	84.34	28.5339
Parus_monticolus	98.8165	28.4645
Parus_monticolus	103.167	31.0288
Parus_monticolus	100.095	27.1924
Parus_monticolus	101.048	24.5248
Parus_monticolus	80.2386	30.0741
Parus_monticolus	100.234	26.8861
Parus_monticolus	103.918	33.2682
Parus_monticolus	77.311	32.0093
Parus_monticolus	89.376	27.4442
Parus_monticolus	89.5513	27.317
Parus_monticolus	99.6893	27.0313
Parus_monticolus	100.154	26.878
Parus_monticolus	89.5409	27.1653
Parus_monticolus	89.649	27.4257
Parus_monticolus	90.494	27.504
Parus_monticolus	98.3183	27.9296
Parus_monticolus	102.297	29.8896
Parus_monticolus	78.2537	31.5442
Parus_monticolus	89.6314	27.4832
Parus_monticolus	79.2003	30.4847
Parus_monticolus	89.4177	27.4324
Parus_monticolus	88.0216	27.0788
Parus_monticolus	102.795	26.0213
Parus_monticolus	77.5535	31.238
Parus_monticolus	102.758	30.7032
Parus_monticolus	90.4134	27.4509
Parus_monticolus	77.4959	31.2484
Parus_monticolus	103.905	33.2164
Parus_monticolus	77.2013	32.3223
Parus_monticolus	121.12	24.3327
Parus_monticolus	87.9456	27.1054
Parus_monticolus	103.056	28.671
Parus_monticolus	91.9783	27.5869
Parus_monticolus	89.3836	27.3899
Parus_monticolus	90.3385	27.4862
Parus_monticolus	100.38	26.8404
Parus_monticolus	77.4875	31.6749
Parus_monticolus	98.0237	25.257
Parus_monticolus	85.4002	28.154
Parus_monticolus	76.353	32.2676
Parus_monticolus	120.91	23.2393
Parus_monticolus	100.366	25.9639
Parus_monticolus	101.687	27.4851
Parus_monticolus	77.3776	31.5484
Parus_monticolus	98.7097	25.9762
Parus_monticolus	77.453	30.8465
Parus_monticolus	103.706	34.9479
Parus_monticolus	77.2115	32.1713
Parus_monticolus	77.3511	31.973
Parus_monticolus	89.653	27.5485
Parus_monticolus	83.6918	28.4014
Parus_monticolus	92.2497	27.254
Parus_monticolus	90.7333	27.5847
Parus_monticolus	100.199	26.9885
Parus_monticolus	77.1574	32.3163
Parus_monticolus	88.7283	27.6446
Parus_monticolus	88.1814	27.4328
Parus_monticolus	103.761	34.9367
Parus_monticolus	121.287	24.1619
Parus_monticolus	98.7108	25.2406
Parus_monticolus	89.7639	27.7528
Parus_monticolus	91.0311	27.3468
Parus_monticolus	99.6622	26.6236
Parus_monticolus	90.1712	27.4697
Parus_monticolus	90.6978	27.491
Parus_monticolus	88.03	27.15
Parus_monticolus	100.071	25.9056
Parus_monticolus	90.546	27.5079
Parus_monticolus	78.265	31.4252
Parus_monticolus	86.722	27.766
Parus_monticolus	102.969	30.8834
Parus_monticolus	99.7081	27.8035
Parus_monticolus	90.8359	27.5924
Parus_monticolus	89.4635	27.4276
Parus_monticolus	100.062	27.9538
Parus_monticolus	90.2021	27.5371
Parus_monticolus	78.5254	30.8973
Parus_monticolus	90.5933	27.5182
Parus_monticolus	90.8756	27.4788
Parus_monticolus	98.5261	27.7382
Parus_monticolus	92.1056	27.4958
Parus_monticolus	84.2191	28.5604
Parus_monticolus	83.8164	28.8145
Parus_monticolus	89.6855	27.8087
Parus_monticolus	100.778	27.6556
Parus_monticolus	77.262	32.3873
Parus_monticolus	103.727	33.0465
Parus_monticolus	99.9978	27.8215
Parus_monticolus	90.9963	27.402
Parus_monticolus	105.845	17.366
Parus_monticolus	106.15	17.4817

## Sheet: Pomatorhinus_ruficollis
SPECIIES	LONGITUDE	LATITUDE
Pomatorhinus_ruficollis	108.791	18.697
Pomatorhinus_ruficollis	108.844	18.7439
Pomatorhinus_ruficollis	109.534	19.0384
Pomatorhinus_ruficollis	109.774	19.1803
Pomatorhinus_ruficollis	109.57	19.5147
Pomatorhinus_ruficollis	105.277	19.8885
Pomatorhinus_ruficollis	105.854	21.0475
Pomatorhinus_ruficollis	105.366	21.0608
Pomatorhinus_ruficollis	93.8801	21.245
Pomatorhinus_ruficollis	93.8376	21.4222
Pomatorhinus_ruficollis	93.7874	21.4379
Pomatorhinus_ruficollis	105.641	21.4583
Pomatorhinus_ruficollis	105.654	21.525
Pomatorhinus_ruficollis	100.033	21.6792
Pomatorhinus_ruficollis	102.106	21.6833
Pomatorhinus_ruficollis	106.758	21.8478
Pomatorhinus_ruficollis	109.695	21.9162
Pomatorhinus_ruficollis	106.954	21.9445
Pomatorhinus_ruficollis	113.56	22.1221
Pomatorhinus_ruficollis	114.302	22.2688
Pomatorhinus_ruficollis	107.517	22.2742
Pomatorhinus_ruficollis	114.136	22.2787
Pomatorhinus_ruficollis	103.818	22.3475
Pomatorhinus_ruficollis	114.04	22.3933
Pomatorhinus_ruficollis	114.269	22.3983
Pomatorhinus_ruficollis	114.36	22.4086
Pomatorhinus_ruficollis	114.103	22.42
Pomatorhinus_ruficollis	114.181	22.426
Pomatorhinus_ruficollis	114.289	22.4428
Pomatorhinus_ruficollis	107.915	22.4451
Pomatorhinus_ruficollis	106.956	22.4676
Pomatorhinus_ruficollis	114.005	22.4688
Pomatorhinus_ruficollis	114.183	22.4911
Pomatorhinus_ruficollis	114.121	22.4959
Pomatorhinus_ruficollis	93.5005	22.5005
Pomatorhinus_ruficollis	101.192	22.5706
Pomatorhinus_ruficollis	101.118	22.5967
Pomatorhinus_ruficollis	107.73	22.7679
Pomatorhinus_ruficollis	103.978	22.8376
Pomatorhinus_ruficollis	106.469	22.9061
Pomatorhinus_ruficollis	93.6799	22.9114
Pomatorhinus_ruficollis	105.54	23.141
Pomatorhinus_ruficollis	112.552	23.1644
Pomatorhinus_ruficollis	113.299	23.1826
Pomatorhinus_ruficollis	113.397	23.1847
Pomatorhinus_ruficollis	103.39	23.3635
Pomatorhinus_ruficollis	111.798	23.3668
Pomatorhinus_ruficollis	111.364	23.4046
Pomatorhinus_ruficollis	105.414	23.4508
Pomatorhinus_ruficollis	111.893	23.4558
Pomatorhinus_ruficollis	108.367	23.4982
Pomatorhinus_ruficollis	113.769	23.6338
Pomatorhinus_ruficollis	113.885	23.634
Pomatorhinus_ruficollis	106.885	23.6505
Pomatorhinus_ruficollis	113.868	23.713
Pomatorhinus_ruficollis	96.2833	23.9333
Pomatorhinus_ruficollis	101.476	23.9808
Pomatorhinus_ruficollis	97.7992	23.9846
Pomatorhinus_ruficollis	97.7559	24.0277
Pomatorhinus_ruficollis	110.322	24.0313
Pomatorhinus_ruficollis	97.9879	24.05
Pomatorhinus_ruficollis	97.82	24.0715
Pomatorhinus_ruficollis	97.987	24.1086
Pomatorhinus_ruficollis	110.19	24.1364
Pomatorhinus_ruficollis	97.2333	24.2667
Pomatorhinus_ruficollis	97.5167	24.2667
Pomatorhinus_ruficollis	108.513	24.324
Pomatorhinus_ruficollis	109.467	24.3613
Pomatorhinus_ruficollis	118.063	24.4473
Pomatorhinus_ruficollis	106.196	24.5136
Pomatorhinus_ruficollis	114.456	24.5386
Pomatorhinus_ruficollis	100.118	24.5689
Pomatorhinus_ruficollis	97.5855	24.6075
Pomatorhinus_ruficollis	117.855	24.629
Pomatorhinus_ruficollis	97.599	24.6668
Pomatorhinus_ruficollis	114.15	24.7048
Pomatorhinus_ruficollis	110.516	24.7156
Pomatorhinus_ruficollis	110.435	24.7181
Pomatorhinus_ruficollis	118.139	24.7745
Pomatorhinus_ruficollis	110.437	24.7805
Pomatorhinus_ruficollis	110.49	24.7867
Pomatorhinus_ruficollis	98.7675	24.829
Pomatorhinus_ruficollis	113.288	24.859
Pomatorhinus_ruficollis	113.083	24.9127
Pomatorhinus_ruficollis	113.034	24.9142
Pomatorhinus_ruficollis	112.989	24.9538
Pomatorhinus_ruficollis	102.623	24.9772
Pomatorhinus_ruficollis	110.447	24.9811
Pomatorhinus_ruficollis	99.2065	25.006
Pomatorhinus_ruficollis	98.6601	25.0101
Pomatorhinus_ruficollis	98.4787	25.0149
Pomatorhinus_ruficollis	102.69	25.0665
Pomatorhinus_ruficollis	102.767	25.0868
Pomatorhinus_ruficollis	101.53	25.093
Pomatorhinus_ruficollis	93.0472	25.0988
Pomatorhinus_ruficollis	99.1494	25.1172
Pomatorhinus_ruficollis	98.741	25.1264
Pomatorhinus_ruficollis	102.742	25.1416
Pomatorhinus_ruficollis	110.251	25.2212
Pomatorhinus_ruficollis	102.513	25.2673
Pomatorhinus_ruficollis	98.8065	25.2874
Pomatorhinus_ruficollis	91.7043	25.2881
Pomatorhinus_ruficollis	98.7652	25.3118
Pomatorhinus_ruficollis	98.3496	25.3639
Pomatorhinus_ruficollis	88.3081	25.3784
Pomatorhinus_ruficollis	91.778	25.4668
Pomatorhinus_ruficollis	100.283	25.5226
Pomatorhinus_ruficollis	91.8488	25.5385
Pomatorhinus_ruficollis	91.9171	25.556
Pomatorhinus_ruficollis	109.944	25.5611
Pomatorhinus_ruficollis	94.3772	25.587
Pomatorhinus_ruficollis	93.9536	25.6179
Pomatorhinus_ruficollis	100.195	25.6214
Pomatorhinus_ruficollis	100.12	25.6372
Pomatorhinus_ruficollis	94.0214	25.6434
Pomatorhinus_ruficollis	118.188	25.66
Pomatorhinus_ruficollis	100.109	25.722
Pomatorhinus_ruficollis	119.379	25.725
Pomatorhinus_ruficollis	98.6231	25.7707
Pomatorhinus_ruficollis	110.417	25.81
Pomatorhinus_ruficollis	94.9572	25.8257
Pomatorhinus_ruficollis	94.9082	25.8265
Pomatorhinus_ruficollis	110.01	25.8381
Pomatorhinus_ruficollis	94.8196	25.853
Pomatorhinus_ruficollis	117.505	25.8978
Pomatorhinus_ruficollis	98.3833	25.95
Pomatorhinus_ruficollis	98.659	25.9935
Pomatorhinus_ruficollis	98.6162	26.0083
Pomatorhinus_ruficollis	106.335	26.029
Pomatorhinus_ruficollis	119.292	26.149
Pomatorhinus_ruficollis	94.2653	26.2376
Pomatorhinus_ruficollis	111.03	26.4167
Pomatorhinus_ruficollis	106.726	26.6371
Pomatorhinus_ruficollis	100.205	26.8461
Pomatorhinus_ruficollis	91.4701	26.855
Pomatorhinus_ruficollis	90.2834	26.8591
Pomatorhinus_ruficollis	91.5546	26.9428
Pomatorhinus_ruficollis	90.73	26.95
Pomatorhinus_ruficollis	88.2515	27.0033
Pomatorhinus_ruficollis	117.072	27.0095
Pomatorhinus_ruficollis	87.9824	27.0197
Pomatorhinus_ruficollis	92.4189	27.047
Pomatorhinus_ruficollis	88.4644	27.0537
Pomatorhinus_ruficollis	90.6413	27.0661
Pomatorhinus_ruficollis	88.0678	27.0799
Pomatorhinus_ruficollis	88.6634	27.0857
Pomatorhinus_ruficollis	88.6217	27.0976
Pomatorhinus_ruficollis	87.9456	27.1054
Pomatorhinus_ruficollis	92.3959	27.1065
Pomatorhinus_ruficollis	92.6829	27.1151
Pomatorhinus_ruficollis	100.224	27.1151
Pomatorhinus_ruficollis	92.4526	27.1397
Pomatorhinus_ruficollis	99.8218	27.1423
Pomatorhinus_ruficollis	88.1041	27.1432
Pomatorhinus_ruficollis	91.4866	27.1433
Pomatorhinus_ruficollis	90.6934	27.1554
Pomatorhinus_ruficollis	88.225	27.1668
Pomatorhinus_ruficollis	90.646	27.1845
Pomatorhinus_ruficollis	95.9285	27.24
Pomatorhinus_ruficollis	100.235	27.2496
Pomatorhinus_ruficollis	88.7795	27.252
Pomatorhinus_ruficollis	91.4035	27.2522
Pomatorhinus_ruficollis	92.4167	27.2603
Pomatorhinus_ruficollis	92.2569	27.2738
Pomatorhinus_ruficollis	92.2153	27.283
Pomatorhinus_ruficollis	91.1465	27.2839
Pomatorhinus_ruficollis	88.2217	27.2977
Pomatorhinus_ruficollis	91.3285	27.3007
Pomatorhinus_ruficollis	90.6083	27.3067
Pomatorhinus_ruficollis	88.6143	27.3157
Pomatorhinus_ruficollis	91.4886	27.3181
Pomatorhinus_ruficollis	91.0777	27.3199
Pomatorhinus_ruficollis	88.3613	27.3268
Pomatorhinus_ruficollis	91.5409	27.3346
Pomatorhinus_ruficollis	91.1258	27.3384
Pomatorhinus_ruficollis	91.0311	27.3468
Pomatorhinus_ruficollis	88.1884	27.3494
Pomatorhinus_ruficollis	92.2411	27.3595
Pomatorhinus_ruficollis	90.5246	27.3803
Pomatorhinus_ruficollis	115.838	27.4217
Pomatorhinus_ruficollis	89.3698	27.424
Pomatorhinus_ruficollis	90.4298	27.4413
Pomatorhinus_ruficollis	89.6844	27.4524
Pomatorhinus_ruficollis	90.1711	27.4697
Pomatorhinus_ruficollis	90.8368	27.4837
Pomatorhinus_ruficollis	90.3385	27.4862
Pomatorhinus_ruficollis	89.9297	27.4932
Pomatorhinus_ruficollis	92.1056	27.4958
Pomatorhinus_ruficollis	90.9051	27.4972
Pomatorhinus_ruficollis	88.5553	27.4994
Pomatorhinus_ruficollis	85.25	27.5
Pomatorhinus_ruficollis	91.7	27.5
Pomatorhinus_ruficollis	90.6568	27.5003
Pomatorhinus_ruficollis	89.877	27.5039
Pomatorhinus_ruficollis	90.494	27.504
Pomatorhinus_ruficollis	90.0183	27.5056
Pomatorhinus_ruficollis	89.753	27.5066
Pomatorhinus_ruficollis	89.6482	27.5105
Pomatorhinus_ruficollis	93.0333	27.5167
Pomatorhinus_ruficollis	90.2021	27.5371
Pomatorhinus_ruficollis	92.0252	27.548
Pomatorhinus_ruficollis	85.3786	27.5799
Pomatorhinus_ruficollis	89.8661	27.5837
Pomatorhinus_ruficollis	91.9783	27.5869
Pomatorhinus_ruficollis	114.324	27.6096
Pomatorhinus_ruficollis	91.498	27.6121
Pomatorhinus_ruficollis	86.2333	27.6333
Pomatorhinus_ruficollis	91.9535	27.662
Pomatorhinus_ruficollis	88.8	27.7
Pomatorhinus_ruficollis	91.7305	27.7079
Pomatorhinus_ruficollis	85.5196	27.7168
Pomatorhinus_ruficollis	84.5967	27.7415
Pomatorhinus_ruficollis	85.2667	27.7445
Pomatorhinus_ruficollis	89.6855	27.8087
Pomatorhinus_ruficollis	85.3693	27.816
Pomatorhinus_ruficollis	117.839	27.8166
Pomatorhinus_ruficollis	99.6968	27.8209
Pomatorhinus_ruficollis	96.8104	27.8678
Pomatorhinus_ruficollis	108.685	27.8799
Pomatorhinus_ruficollis	96.389	27.9559
Pomatorhinus_ruficollis	117.895	27.9773
Pomatorhinus_ruficollis	85.9776	27.9956
Pomatorhinus_ruficollis	85.537	28.1151
Pomatorhinus_ruficollis	96.9855	28.1356
Pomatorhinus_ruficollis	85.3221	28.1447
Pomatorhinus_ruficollis	85.3754	28.1531
Pomatorhinus_ruficollis	84.1108	28.1669
Pomatorhinus_ruficollis	97.0312	28.1688
Pomatorhinus_ruficollis	112.928	28.1875
Pomatorhinus_ruficollis	95.8061	28.1893
Pomatorhinus_ruficollis	95.8621	28.2229
Pomatorhinus_ruficollis	85.5016	28.2455
Pomatorhinus_ruficollis	105.238	28.3011
Pomatorhinus_ruficollis	119.297	28.3031
Pomatorhinus_ruficollis	102.303	28.3118
Pomatorhinus_ruficollis	105.538	28.3118
Pomatorhinus_ruficollis	119.134	28.3504
Pomatorhinus_ruficollis	105.94	28.3644
Pomatorhinus_ruficollis	83.8289	28.3745
Pomatorhinus_ruficollis	83.7076	28.3882
Pomatorhinus_ruficollis	114.117	28.4167
Pomatorhinus_ruficollis	83.8321	28.4315
Pomatorhinus_ruficollis	106.527	28.4506
Pomatorhinus_ruficollis	98.8165	28.4645
Pomatorhinus_ruficollis	83.7872	28.5411
Pomatorhinus_ruficollis	83.6441	28.6075
Pomatorhinus_ruficollis	106.415	28.6464
Pomatorhinus_ruficollis	104.034	28.7044
Pomatorhinus_ruficollis	83.9375	28.7947
Pomatorhinus_ruficollis	107.017	28.9137
Pomatorhinus_ruficollis	108.689	28.9361
Pomatorhinus_ruficollis	80.1827	28.9613
Pomatorhinus_ruficollis	102.303	28.9962
Pomatorhinus_ruficollis	107.16	29.0331
Pomatorhinus_ruficollis	110.482	29.0573
Pomatorhinus_ruficollis	117.842	29.1644
Pomatorhinus_ruficollis	117.682	29.177
Pomatorhinus_ruficollis	109.336	29.2259
Pomatorhinus_ruficollis	117.863	29.2451
Pomatorhinus_ruficollis	118.115	29.2593
Pomatorhinus_ruficollis	110.367	29.2667
Pomatorhinus_ruficollis	117.881	29.3076
Pomatorhinus_ruficollis	110.529	29.3554
Pomatorhinus_ruficollis	118.035	29.3916
Pomatorhinus_ruficollis	114.679	29.4023
Pomatorhinus_ruficollis	113.383	29.494
Pomatorhinus_ruficollis	103.317	29.5167
Pomatorhinus_ruficollis	103.377	29.5393
Pomatorhinus_ruficollis	102.898	29.6017
Pomatorhinus_ruficollis	103.442	29.6117
Pomatorhinus_ruficollis	106.505	29.6293
Pomatorhinus_ruficollis	103.05	29.6618
Pomatorhinus_ruficollis	102.843	29.6926
Pomatorhinus_ruficollis	107.924	29.6967
Pomatorhinus_ruficollis	102.8	29.7
Pomatorhinus_ruficollis	102.954	29.7134
Pomatorhinus_ruficollis	109.789	29.736
Pomatorhinus_ruficollis	105.799	29.7518
Pomatorhinus_ruficollis	118.321	29.7593
Pomatorhinus_ruficollis	118.034	29.8108
Pomatorhinus_ruficollis	114.315	29.8134
Pomatorhinus_ruficollis	106.392	29.8366
Pomatorhinus_ruficollis	121.38	29.8552
Pomatorhinus_ruficollis	95.7679	29.859
Pomatorhinus_ruficollis	118.442	29.8886
Pomatorhinus_ruficollis	100.278	29.9882
Pomatorhinus_ruficollis	110.649	30.0098
Pomatorhinus_ruficollis	118.888	30.1039
Pomatorhinus_ruficollis	118.158	30.1145
Pomatorhinus_ruficollis	119.473	30.1846
Pomatorhinus_ruficollis	119.993	30.1863
Pomatorhinus_ruficollis	117.541	30.2295
Pomatorhinus_ruficollis	77.9735	30.2825
Pomatorhinus_ruficollis	119.417	30.3333
Pomatorhinus_ruficollis	119.509	30.3424
Pomatorhinus_ruficollis	79.0408	30.3522
Pomatorhinus_ruficollis	119.424	30.4058
Pomatorhinus_ruficollis	79.2676	30.4631
Pomatorhinus_ruficollis	79.219	30.4725
Pomatorhinus_ruficollis	103.193	30.6979
Pomatorhinus_ruficollis	104.062	30.7418
Pomatorhinus_ruficollis	104.133	30.7465
Pomatorhinus_ruficollis	103.23	30.7854
Pomatorhinus_ruficollis	103.579	30.897
Pomatorhinus_ruficollis	102.888	30.923
Pomatorhinus_ruficollis	110.986	30.9856
Pomatorhinus_ruficollis	102.831	30.9926
Pomatorhinus_ruficollis	103.16	30.9939
Pomatorhinus_ruficollis	116.145	31.0131
Pomatorhinus_ruficollis	103.585	31.025
Pomatorhinus_ruficollis	110.926	31.0654
Pomatorhinus_ruficollis	112.901	31.0745
Pomatorhinus_ruficollis	115.869	31.2262
Pomatorhinus_ruficollis	113.082	31.3408
Pomatorhinus_ruficollis	110.365	31.4674
Pomatorhinus_ruficollis	104.427	31.6454
Pomatorhinus_ruficollis	115.88	31.674
Pomatorhinus_ruficollis	109.002	31.8256
Pomatorhinus_ruficollis	114.225	31.9164
Pomatorhinus_ruficollis	114.322	31.9594
Pomatorhinus_ruficollis	114.28	31.9669
Pomatorhinus_ruficollis	111.392	32.1798
Pomatorhinus_ruficollis	104.094	32.9957
Pomatorhinus_ruficollis	103.917	33.2667
Pomatorhinus_ruficollis	104.234	33.2687
Pomatorhinus_ruficollis	107.986	33.5106
Pomatorhinus_ruficollis	107.76	33.5235
Pomatorhinus_ruficollis	107.541	33.5925
Pomatorhinus_ruficollis	107.554	33.6482
Pomatorhinus_ruficollis	107.799	33.6488
Pomatorhinus_ruficollis	107.986	33.6759
Pomatorhinus_ruficollis	107.853	33.6896
Pomatorhinus_ruficollis	108.852	33.9443
Pomatorhinus_ruficollis	107.899	34.105

## Sheet: Spizixos_semitorques
SPECIIES	LONGITUDE	LATITUDE
Spizixos_semitorques	110.061	34.4806
Spizixos_semitorques	109.276	34.3846
Spizixos_semitorques	109.213	34.3616
Spizixos_semitorques	108.085	34.2707
Spizixos_semitorques	108.751	34.1422
Spizixos_semitorques	107.767	34.1244
Spizixos_semitorques	107.899	34.105
Spizixos_semitorques	107.71	34.0867
Spizixos_semitorques	108.764	33.9996
Spizixos_semitorques	108.852	33.9443
Spizixos_semitorques	110.647	33.7844
Spizixos_semitorques	107.971	33.7263
Spizixos_semitorques	107.914	33.6994
Spizixos_semitorques	107.799	33.6488
Spizixos_semitorques	107.554	33.6482
Spizixos_semitorques	120.507	33.6023
Spizixos_semitorques	107.541	33.5925
Spizixos_semitorques	107.874	33.4065
Spizixos_semitorques	120.652	33.379
Spizixos_semitorques	107.853	33.3596
Spizixos_semitorques	108.713	33.3228
Spizixos_semitorques	107.84	33.3142
Spizixos_semitorques	107.675	33.2667
Spizixos_semitorques	103.917	33.2667
Spizixos_semitorques	107.812	33.2442
Spizixos_semitorques	107.563	33.2389
Spizixos_semitorques	120.642	33.2065
Spizixos_semitorques	107.012	33.1743
Spizixos_semitorques	107.706	33.1254
Spizixos_semitorques	120.84	33.0421
Spizixos_semitorques	120.912	32.8682
Spizixos_semitorques	120.986	32.5669
Spizixos_semitorques	110.715	32.5396
Spizixos_semitorques	118.772	32.4456
Spizixos_semitorques	111.019	32.3954
Spizixos_semitorques	111.392	32.1802
Spizixos_semitorques	119.456	32.1739
Spizixos_semitorques	118.714	32.1482
Spizixos_semitorques	118.894	32.1251
Spizixos_semitorques	118.596	32.1091
Spizixos_semitorques	118.641	32.0879
Spizixos_semitorques	118.554	32.0606
Spizixos_semitorques	118.83	32.0519
Spizixos_semitorques	118.696	32.0341
Spizixos_semitorques	118.927	32.0103
Spizixos_semitorques	118.784	31.9945
Spizixos_semitorques	114.322	31.9594
Spizixos_semitorques	114.244	31.9571
Spizixos_semitorques	110.732	31.9196
Spizixos_semitorques	111.266	31.8856
Spizixos_semitorques	117.183	31.8449
Spizixos_semitorques	117.01	31.7145
Spizixos_semitorques	118.666	31.7044
Spizixos_semitorques	120.692	31.6658
Spizixos_semitorques	103.848	31.6601
Spizixos_semitorques	107.097	31.5828
Spizixos_semitorques	116.109	31.4891
Spizixos_semitorques	112.984	31.4847
Spizixos_semitorques	110.481	31.3979
Spizixos_semitorques	110.275	31.3558
Spizixos_semitorques	116.047	31.3247
Spizixos_semitorques	116.571	31.3055
Spizixos_semitorques	114.298	31.2865
Spizixos_semitorques	115.814	31.1917
Spizixos_semitorques	110.983	31.1643
Spizixos_semitorques	110.339	31.1575
Spizixos_semitorques	113.156	31.1047
Spizixos_semitorques	115.749	31.0992
Spizixos_semitorques	109.854	31.0576
Spizixos_semitorques	103.18	31.0347
Spizixos_semitorques	116.115	31.0271
Spizixos_semitorques	103.106	31.018
Spizixos_semitorques	103.607	30.9936
Spizixos_semitorques	104.016	30.966
Spizixos_semitorques	120.103	30.9499
Spizixos_semitorques	102.889	30.9234
Spizixos_semitorques	103.494	30.9203
Spizixos_semitorques	119.4	30.9049
Spizixos_semitorques	120.082	30.8996
Spizixos_semitorques	103.591	30.898
Spizixos_semitorques	103.553	30.8437
Spizixos_semitorques	120.093	30.8213
Spizixos_semitorques	103.263	30.7975
Spizixos_semitorques	111.216	30.7739
Spizixos_semitorques	110.976	30.7627
Spizixos_semitorques	104.062	30.7418
Spizixos_semitorques	104.143	30.7354
Spizixos_semitorques	102.758	30.7032
Spizixos_semitorques	104.03	30.6566
Spizixos_semitorques	104.179	30.6423
Spizixos_semitorques	119.637	30.577
Spizixos_semitorques	109.098	30.5097
Spizixos_semitorques	119.695	30.4719
Spizixos_semitorques	119.424	30.4058
Spizixos_semitorques	120.186	30.3638
Spizixos_semitorques	114.29	30.3605
Spizixos_semitorques	119.509	30.3424
Spizixos_semitorques	119.417	30.3333
Spizixos_semitorques	119.194	30.315
Spizixos_semitorques	103.136	30.2819
Spizixos_semitorques	120.078	30.2707
Spizixos_semitorques	120.127	30.2462
Spizixos_semitorques	108.679	30.2302
Spizixos_semitorques	110.898	30.2225
Spizixos_semitorques	120.014	30.1881
Spizixos_semitorques	119.473	30.1846
Spizixos_semitorques	103.702	30.1177
Spizixos_semitorques	109.007	30.1146
Spizixos_semitorques	118.158	30.1145
Spizixos_semitorques	118.902	30.1081
Spizixos_semitorques	118.216	30.093
Spizixos_semitorques	117.501	30.0881
Spizixos_semitorques	102.747	30.0689
Spizixos_semitorques	102.447	30.0375
Spizixos_semitorques	103.013	30.0073
Spizixos_semitorques	103.003	29.9503
Spizixos_semitorques	118.442	29.8886
Spizixos_semitorques	121.38	29.8552
Spizixos_semitorques	102.255	29.85
Spizixos_semitorques	102.047	29.8415
Spizixos_semitorques	121.789	29.8218
Spizixos_semitorques	118.321	29.7593
Spizixos_semitorques	102.068	29.7293
Spizixos_semitorques	118.339	29.7133
Spizixos_semitorques	102.8	29.7
Spizixos_semitorques	102.843	29.6926
Spizixos_semitorques	102.992	29.678
Spizixos_semitorques	103.05	29.6618
Spizixos_semitorques	109.828	29.6588
Spizixos_semitorques	103.442	29.6117
Spizixos_semitorques	103.725	29.6021
Spizixos_semitorques	102.864	29.571
Spizixos_semitorques	103.378	29.5551
Spizixos_semitorques	103.769	29.5477
Spizixos_semitorques	117.58	29.5405
Spizixos_semitorques	112.842	29.5146
Spizixos_semitorques	118.082	29.4512
Spizixos_semitorques	107.76	29.4348
Spizixos_semitorques	118.03	29.3918
Spizixos_semitorques	113.002	29.3818
Spizixos_semitorques	110.516	29.3216
Spizixos_semitorques	110.431	29.3199
Spizixos_semitorques	110.367	29.2667
Spizixos_semitorques	117.888	29.2349
Spizixos_semitorques	117.801	29.2347
Spizixos_semitorques	117.563	29.2142
Spizixos_semitorques	117.682	29.177
Spizixos_semitorques	117.842	29.1644
Spizixos_semitorques	115.967	29.1365
Spizixos_semitorques	110.482	29.0573
Spizixos_semitorques	107.166	29.0282
Spizixos_semitorques	115.889	28.9659
Spizixos_semitorques	115.738	28.7605
Spizixos_semitorques	108.278	28.6328
Spizixos_semitorques	106.316	28.6293
Spizixos_semitorques	114.576	28.5668
Spizixos_semitorques	114.117	28.4167
Spizixos_semitorques	112.96	28.3569
Spizixos_semitorques	119.134	28.3504
Spizixos_semitorques	119.297	28.3031
Spizixos_semitorques	107.199	28.2401
Spizixos_semitorques	112.932	28.1854
Spizixos_semitorques	112.278	28.0195
Spizixos_semitorques	117.789	27.9846
Spizixos_semitorques	113.022	27.9804
Spizixos_semitorques	117.895	27.9773
Spizixos_semitorques	109.585	27.9705
Spizixos_semitorques	113.093	27.9473
Spizixos_semitorques	109.464	27.932
Spizixos_semitorques	112.769	27.9147
Spizixos_semitorques	118.044	27.7699
Spizixos_semitorques	117.791	27.6758
Spizixos_semitorques	117.97	27.6478
Spizixos_semitorques	114.325	27.6375
Spizixos_semitorques	113.884	27.6036
Spizixos_semitorques	112.697	27.2938
Spizixos_semitorques	108.094	27.2841
Spizixos_semitorques	108.063	27.112
Spizixos_semitorques	117.081	27.0085
Spizixos_semitorques	117.182	26.8998
Spizixos_semitorques	118.113	26.6961
Spizixos_semitorques	112.881	26.6675
Spizixos_semitorques	117.385	26.5105
Spizixos_semitorques	106.678	26.4407
Spizixos_semitorques	111.03	26.4167
Spizixos_semitorques	107.36	26.3468
Spizixos_semitorques	119.292	26.149
Spizixos_semitorques	105.652	25.9168
Spizixos_semitorques	117.514	25.8931
Spizixos_semitorques	110.01	25.8381
Spizixos_semitorques	114.033	25.8186
Spizixos_semitorques	110.433	25.8008
Spizixos_semitorques	118.589	25.7798
Spizixos_semitorques	110.07	25.7216
Spizixos_semitorques	116.402	25.4303
Spizixos_semitorques	113.402	25.3703
Spizixos_semitorques	110.385	25.3176
Spizixos_semitorques	108.075	25.2741
Spizixos_semitorques	110.251	25.2212
Spizixos_semitorques	113.015	24.9812
Spizixos_semitorques	121.456	24.9469
Spizixos_semitorques	113.08	24.9125
Spizixos_semitorques	121.289	24.8796
Spizixos_semitorques	121.562	24.8526
Spizixos_semitorques	118.035	24.8429
Spizixos_semitorques	121.445	24.8314
Spizixos_semitorques	110.49	24.7867
Spizixos_semitorques	110.43	24.7837
Spizixos_semitorques	121.559	24.7805
Spizixos_semitorques	111.111	24.7581
Spizixos_semitorques	114.244	24.7516
Spizixos_semitorques	121.211	24.7369
Spizixos_semitorques	110.435	24.7181
Spizixos_semitorques	121.827	24.7114
Spizixos_semitorques	121.116	24.7069
Spizixos_semitorques	121.4	24.6862
Spizixos_semitorques	121.285	24.6258
Spizixos_semitorques	121.105	24.5745
Spizixos_semitorques	121.416	24.5715
Spizixos_semitorques	120.934	24.5668
Spizixos_semitorques	121.024	24.5302
Spizixos_semitorques	114.437	24.5093
Spizixos_semitorques	121.114	24.5042
Spizixos_semitorques	120.968	24.4946
Spizixos_semitorques	110.472	24.4921
Spizixos_semitorques	121.423	24.4858
Spizixos_semitorques	121.381	24.4413
Spizixos_semitorques	121.764	24.4396
Spizixos_semitorques	121.013	24.4247
Spizixos_semitorques	120.732	24.2933
Spizixos_semitorques	120.859	24.2781
Spizixos_semitorques	120.805	24.2753
Spizixos_semitorques	121.007	24.2554
Spizixos_semitorques	120.937	24.2425
Spizixos_semitorques	121.092	24.2385
Spizixos_semitorques	120.884	24.2152
Spizixos_semitorques	121.007	24.2068
Spizixos_semitorques	121.481	24.2027
Spizixos_semitorques	120.781	24.1741
Spizixos_semitorques	120.949	24.1652
Spizixos_semitorques	120.852	24.1547
Spizixos_semitorques	121.183	24.1447
Spizixos_semitorques	120.771	24.0956
Spizixos_semitorques	121.032	24.0907
Spizixos_semitorques	121.176	24.0864
Spizixos_semitorques	120.578	24.0778
Spizixos_semitorques	120.845	24.0603
Spizixos_semitorques	120.381	24.0452
Spizixos_semitorques	121.193	24.0221
Spizixos_semitorques	121.132	24.0205
Spizixos_semitorques	120.985	23.9988
Spizixos_semitorques	120.785	23.9986
Spizixos_semitorques	120.921	23.9783
Spizixos_semitorques	120.772	23.9284
Spizixos_semitorques	120.888	23.9208
Spizixos_semitorques	121.059	23.9127
Spizixos_semitorques	120.713	23.8326
Spizixos_semitorques	120.805	23.8306
Spizixos_semitorques	120.944	23.828
Spizixos_semitorques	120.856	23.8158
Spizixos_semitorques	120.65	23.8135
Spizixos_semitorques	120.793	23.7742
Spizixos_semitorques	120.705	23.7488
Spizixos_semitorques	120.638	23.7459
Spizixos_semitorques	120.396	23.7387
Spizixos_semitorques	121.4	23.7186
Spizixos_semitorques	120.544	23.7127
Spizixos_semitorques	120.626	23.6951
Spizixos_semitorques	120.845	23.6903
Spizixos_semitorques	120.796	23.6724
Spizixos_semitorques	121.464	23.6454
Spizixos_semitorques	120.724	23.6061
Spizixos_semitorques	120.883	23.6001
Spizixos_semitorques	120.929	23.561
Spizixos_semitorques	120.487	23.5549
Spizixos_semitorques	121.387	23.5543
Spizixos_semitorques	120.873	23.5525
Spizixos_semitorques	120.566	23.5504
Spizixos_semitorques	120.66	23.529
Spizixos_semitorques	120.71	23.5257
Spizixos_semitorques	121.416	23.4986
Spizixos_semitorques	120.831	23.4826
Spizixos_semitorques	120.653	23.4796
Spizixos_semitorques	120.698	23.4735
Spizixos_semitorques	120.512	23.4594
Spizixos_semitorques	120.756	23.4462
Spizixos_semitorques	120.46	23.441
Spizixos_semitorques	120.602	23.4388
Spizixos_semitorques	120.659	23.4284
Spizixos_semitorques	120.669	23.3815
Spizixos_semitorques	120.57	23.352
Spizixos_semitorques	120.618	23.3481
Spizixos_semitorques	121.222	23.3367
Spizixos_semitorques	120.481	23.3252
Spizixos_semitorques	120.681	23.3164
Spizixos_semitorques	120.638	23.2968
Spizixos_semitorques	120.583	23.2918
Spizixos_semitorques	120.502	23.2669
Spizixos_semitorques	120.708	23.2631
Spizixos_semitorques	120.546	23.242
Spizixos_semitorques	120.91	23.2393
Spizixos_semitorques	120.619	23.227
Spizixos_semitorques	121.012	23.2216
Spizixos_semitorques	120.495	23.2181
Spizixos_semitorques	121.041	23.17
Spizixos_semitorques	113.273	23.158
Spizixos_semitorques	120.503	23.1351
Spizixos_semitorques	120.351	23.0824
Spizixos_semitorques	120.531	23.0604
Spizixos_semitorques	120.723	23.0568
Spizixos_semitorques	120.147	23.0511
Spizixos_semitorques	121.293	23.0354
Spizixos_semitorques	120.981	23.0039
Spizixos_semitorques	120.592	22.9331
Spizixos_semitorques	120.718	22.9114
Spizixos_semitorques	120.291	22.9039
Spizixos_semitorques	120.673	22.8913
Spizixos_semitorques	120.587	22.8855
Spizixos_semitorques	120.356	22.8692
Spizixos_semitorques	121.078	22.7852
Spizixos_semitorques	120.445	22.7511
Spizixos_semitorques	120.728	22.751
Spizixos_semitorques	121.007	22.7486
Spizixos_semitorques	120.784	22.7245
Spizixos_semitorques	121.05	22.7082
Spizixos_semitorques	120.309	22.6921
Spizixos_semitorques	120.642	22.6836
Spizixos_semitorques	120.426	22.665
Spizixos_semitorques	120.978	22.6367
Spizixos_semitorques	120.261	22.619
Spizixos_semitorques	120.38	22.6134
Spizixos_semitorques	120.381	22.5363
Spizixos_semitorques	120.919	22.4465
Spizixos_semitorques	103.796	22.3711
Spizixos_semitorques	103.847	22.334
Spizixos_semitorques	103.783	22.3209

## Sheet: Stachyrisdopsis_ruficeps
SPECIIES	LONGITUDE	LATITUDE
Stachyrisdopsis_ruficeps	108.798	33.9863
Stachyrisdopsis_ruficeps	108.852	33.9443
Stachyrisdopsis_ruficeps	107.853	33.6896
Stachyrisdopsis_ruficeps	107.799	33.6488
Stachyrisdopsis_ruficeps	107.554	33.6482
Stachyrisdopsis_ruficeps	107.987	33.5112
Stachyrisdopsis_ruficeps	103.917	33.2667
Stachyrisdopsis_ruficeps	104.45	32.5584
Stachyrisdopsis_ruficeps	104.068	32.5196
Stachyrisdopsis_ruficeps	109.817	32.232
Stachyrisdopsis_ruficeps	109.821	31.9366
Stachyrisdopsis_ruficeps	105.988	31.655
Stachyrisdopsis_ruficeps	110.332	31.5169
Stachyrisdopsis_ruficeps	110.479	31.3958
Stachyrisdopsis_ruficeps	110.491	31.3188
Stachyrisdopsis_ruficeps	108.703	31.1101
Stachyrisdopsis_ruficeps	110.927	31.0648
Stachyrisdopsis_ruficeps	103.61	31.0202
Stachyrisdopsis_ruficeps	103.18	31.0059
Stachyrisdopsis_ruficeps	103.591	30.898
Stachyrisdopsis_ruficeps	104.143	30.7354
Stachyrisdopsis_ruficeps	103.385	30.7081
Stachyrisdopsis_ruficeps	104.066	30.6757
Stachyrisdopsis_ruficeps	103.577	30.6666
Stachyrisdopsis_ruficeps	103.17	30.6302
Stachyrisdopsis_ruficeps	109.725	30.595
Stachyrisdopsis_ruficeps	103.521	30.5926
Stachyrisdopsis_ruficeps	104.065	30.5879
Stachyrisdopsis_ruficeps	119.688	30.4567
Stachyrisdopsis_ruficeps	119.387	30.4204
Stachyrisdopsis_ruficeps	119.429	30.3476
Stachyrisdopsis_ruficeps	119.509	30.3424
Stachyrisdopsis_ruficeps	119.195	30.3151
Stachyrisdopsis_ruficeps	117.543	30.2304
Stachyrisdopsis_ruficeps	120.149	30.2212
Stachyrisdopsis_ruficeps	108.716	30.2025
Stachyrisdopsis_ruficeps	110.596	30.1953
Stachyrisdopsis_ruficeps	120.07	30.1914
Stachyrisdopsis_ruficeps	120.012	30.188
Stachyrisdopsis_ruficeps	109.03	30.1216
Stachyrisdopsis_ruficeps	118.158	30.1145
Stachyrisdopsis_ruficeps	118.702	30.0827
Stachyrisdopsis_ruficeps	102.989	30.0698
Stachyrisdopsis_ruficeps	103.341	30.0567
Stachyrisdopsis_ruficeps	109.026	30.0382
Stachyrisdopsis_ruficeps	117.284	29.9992
Stachyrisdopsis_ruficeps	110.686	29.9928
Stachyrisdopsis_ruficeps	103.003	29.974
Stachyrisdopsis_ruficeps	121.38	29.8552
Stachyrisdopsis_ruficeps	118.339	29.7133
Stachyrisdopsis_ruficeps	113.913	29.7036
Stachyrisdopsis_ruficeps	102.8	29.7
Stachyrisdopsis_ruficeps	102.843	29.6926
Stachyrisdopsis_ruficeps	102.99	29.6809
Stachyrisdopsis_ruficeps	103.05	29.6618
Stachyrisdopsis_ruficeps	106.51	29.6304
Stachyrisdopsis_ruficeps	103.725	29.6021
Stachyrisdopsis_ruficeps	102.898	29.6017
Stachyrisdopsis_ruficeps	103.429	29.5821
Stachyrisdopsis_ruficeps	103.378	29.5551
Stachyrisdopsis_ruficeps	103.769	29.5477
Stachyrisdopsis_ruficeps	104.343	29.5435
Stachyrisdopsis_ruficeps	105.832	29.5313
Stachyrisdopsis_ruficeps	113.383	29.494
Stachyrisdopsis_ruficeps	118.081	29.4512
Stachyrisdopsis_ruficeps	110.529	29.3554
Stachyrisdopsis_ruficeps	105.249	29.3284
Stachyrisdopsis_ruficeps	117.534	29.3252
Stachyrisdopsis_ruficeps	118.144	29.2617
Stachyrisdopsis_ruficeps	117.801	29.2347
Stachyrisdopsis_ruficeps	109.335	29.226
Stachyrisdopsis_ruficeps	117.165	29.2043
Stachyrisdopsis_ruficeps	117.841	29.1689
Stachyrisdopsis_ruficeps	114.556	29.0507
Stachyrisdopsis_ruficeps	107.173	29.0189
Stachyrisdopsis_ruficeps	115.369	28.9058
Stachyrisdopsis_ruficeps	107.009	28.8992
Stachyrisdopsis_ruficeps	115.74	28.8258
Stachyrisdopsis_ruficeps	103.682	28.77
Stachyrisdopsis_ruficeps	104.034	28.7044
Stachyrisdopsis_ruficeps	106.413	28.646
Stachyrisdopsis_ruficeps	117.847	28.5988
Stachyrisdopsis_ruficeps	114.575	28.5665
Stachyrisdopsis_ruficeps	108.508	28.5643
Stachyrisdopsis_ruficeps	119.16	28.5036
Stachyrisdopsis_ruficeps	114.117	28.4167
Stachyrisdopsis_ruficeps	119.134	28.3504
Stachyrisdopsis_ruficeps	95.9604	28.3222
Stachyrisdopsis_ruficeps	119.297	28.3031
Stachyrisdopsis_ruficeps	103.6	28.3
Stachyrisdopsis_ruficeps	95.8842	28.2462
Stachyrisdopsis_ruficeps	95.8103	28.2246
Stachyrisdopsis_ruficeps	107.164	28.2173
Stachyrisdopsis_ruficeps	112.936	28.1882
Stachyrisdopsis_ruficeps	95.829	28.1727
Stachyrisdopsis_ruficeps	97.0312	28.1688
Stachyrisdopsis_ruficeps	96.9866	28.0756
Stachyrisdopsis_ruficeps	112.278	28.0196
Stachyrisdopsis_ruficeps	117.895	27.9773
Stachyrisdopsis_ruficeps	96.389	27.9559
Stachyrisdopsis_ruficeps	96.8104	27.8678
Stachyrisdopsis_ruficeps	89.7281	27.7856
Stachyrisdopsis_ruficeps	84.924	27.7641
Stachyrisdopsis_ruficeps	98.5261	27.7382
Stachyrisdopsis_ruficeps	98.3668	27.7127
Stachyrisdopsis_ruficeps	91.7305	27.7079
Stachyrisdopsis_ruficeps	88.8	27.7
Stachyrisdopsis_ruficeps	85.5205	27.6927
Stachyrisdopsis_ruficeps	112.539	27.6824
Stachyrisdopsis_ruficeps	89.7418	27.6738
Stachyrisdopsis_ruficeps	95.3792	27.6659
Stachyrisdopsis_ruficeps	89.8064	27.6604
Stachyrisdopsis_ruficeps	95.8595	27.6245
Stachyrisdopsis_ruficeps	113.882	27.6012
Stachyrisdopsis_ruficeps	95.3696	27.5711
Stachyrisdopsis_ruficeps	96.4416	27.5387
Stachyrisdopsis_ruficeps	90.2021	27.5371
Stachyrisdopsis_ruficeps	89.8671	27.5364
Stachyrisdopsis_ruficeps	90.2472	27.5229
Stachyrisdopsis_ruficeps	90.5488	27.5207
Stachyrisdopsis_ruficeps	89.7682	27.5184
Stachyrisdopsis_ruficeps	89.639	27.5072
Stachyrisdopsis_ruficeps	90.8693	27.5064
Stachyrisdopsis_ruficeps	90.0183	27.5056
Stachyrisdopsis_ruficeps	90.3165	27.4949
Stachyrisdopsis_ruficeps	89.9297	27.4932
Stachyrisdopsis_ruficeps	84.5409	27.4847
Stachyrisdopsis_ruficeps	90.1711	27.4697
Stachyrisdopsis_ruficeps	88.532	27.4693
Stachyrisdopsis_ruficeps	96.4158	27.4652
Stachyrisdopsis_ruficeps	90.4943	27.46
Stachyrisdopsis_ruficeps	89.6844	27.4524
Stachyrisdopsis_ruficeps	90.4388	27.4496
Stachyrisdopsis_ruficeps	90.9604	27.4466
Stachyrisdopsis_ruficeps	90.5294	27.3715
Stachyrisdopsis_ruficeps	88.2218	27.3665
Stachyrisdopsis_ruficeps	91.032	27.3614
Stachyrisdopsis_ruficeps	88.6265	27.3567
Stachyrisdopsis_ruficeps	92.1355	27.3541
Stachyrisdopsis_ruficeps	91.1216	27.3498
Stachyrisdopsis_ruficeps	92.2609	27.3341
Stachyrisdopsis_ruficeps	91.5523	27.332
Stachyrisdopsis_ruficeps	88.3618	27.327
Stachyrisdopsis_ruficeps	88.2516	27.3053
Stachyrisdopsis_ruficeps	91.3445	27.3022
Stachyrisdopsis_ruficeps	91.1594	27.3016
Stachyrisdopsis_ruficeps	90.6006	27.2956
Stachyrisdopsis_ruficeps	88.5579	27.2898
Stachyrisdopsis_ruficeps	92.2565	27.2843
Stachyrisdopsis_ruficeps	88.3218	27.2821
Stachyrisdopsis_ruficeps	92.4252	27.2808
Stachyrisdopsis_ruficeps	91.3868	27.2754
Stachyrisdopsis_ruficeps	91.2446	27.2733
Stachyrisdopsis_ruficeps	95.606	27.2577
Stachyrisdopsis_ruficeps	88.7795	27.252
Stachyrisdopsis_ruficeps	95.9285	27.24
Stachyrisdopsis_ruficeps	90.6658	27.2272
Stachyrisdopsis_ruficeps	88.1533	27.2207
Stachyrisdopsis_ruficeps	96.9818	27.2058
Stachyrisdopsis_ruficeps	90.655	27.1765
Stachyrisdopsis_ruficeps	92.4593	27.1703
Stachyrisdopsis_ruficeps	91.4536	27.1691
Stachyrisdopsis_ruficeps	98.7786	27.1669
Stachyrisdopsis_ruficeps	88.225	27.1668
Stachyrisdopsis_ruficeps	88.1041	27.1432
Stachyrisdopsis_ruficeps	87.9876	27.1285
Stachyrisdopsis_ruficeps	92.446	27.1248
Stachyrisdopsis_ruficeps	91.519	27.1182
Stachyrisdopsis_ruficeps	92.6829	27.1151
Stachyrisdopsis_ruficeps	108.063	27.112
Stachyrisdopsis_ruficeps	88.6903	27.1106
Stachyrisdopsis_ruficeps	92.3959	27.1065
Stachyrisdopsis_ruficeps	92.8121	27.0871
Stachyrisdopsis_ruficeps	90.6413	27.0661
Stachyrisdopsis_ruficeps	88.7	27.06
Stachyrisdopsis_ruficeps	88.0046	27.056
Stachyrisdopsis_ruficeps	88.4644	27.0537
Stachyrisdopsis_ruficeps	88.2688	27.0526
Stachyrisdopsis_ruficeps	92.4142	27.0516
Stachyrisdopsis_ruficeps	88.571	27.0269
Stachyrisdopsis_ruficeps	88.1966	27.014
Stachyrisdopsis_ruficeps	117.081	27.0085
Stachyrisdopsis_ruficeps	90.4414	27.0068
Stachyrisdopsis_ruficeps	88.7596	27.0025
Stachyrisdopsis_ruficeps	88.8113	26.988
Stachyrisdopsis_ruficeps	91.5546	26.9428
Stachyrisdopsis_ruficeps	89.4699	26.9343
Stachyrisdopsis_ruficeps	87.9228	26.9237
Stachyrisdopsis_ruficeps	88.1867	26.8856
Stachyrisdopsis_ruficeps	91.4786	26.8776
Stachyrisdopsis_ruficeps	91.5683	26.8682
Stachyrisdopsis_ruficeps	90.2834	26.8591
Stachyrisdopsis_ruficeps	91.479	26.831
Stachyrisdopsis_ruficeps	88.3402	26.8015
Stachyrisdopsis_ruficeps	93.2663	26.6154
Stachyrisdopsis_ruficeps	93.5251	26.6094
Stachyrisdopsis_ruficeps	101.589	26.6087
Stachyrisdopsis_ruficeps	106.691	26.6086
Stachyrisdopsis_ruficeps	93.3999	26.5817
Stachyrisdopsis_ruficeps	108.439	26.5394
Stachyrisdopsis_ruficeps	117.386	26.5106
Stachyrisdopsis_ruficeps	111.03	26.4167
Stachyrisdopsis_ruficeps	101.614	26.3552
Stachyrisdopsis_ruficeps	108.068	26.3197
Stachyrisdopsis_ruficeps	119.278	26.1715
Stachyrisdopsis_ruficeps	92.3677	26.1358
Stachyrisdopsis_ruficeps	105.885	26.1205
Stachyrisdopsis_ruficeps	91.7429	26.093
Stachyrisdopsis_ruficeps	119.404	26.0848
Stachyrisdopsis_ruficeps	106.341	26.0816
Stachyrisdopsis_ruficeps	98.6203	26.0628
Stachyrisdopsis_ruficeps	113.769	26.0569
Stachyrisdopsis_ruficeps	117.42	26.0202
Stachyrisdopsis_ruficeps	98.6595	25.9934
Stachyrisdopsis_ruficeps	100.386	25.9595
Stachyrisdopsis_ruficeps	117.496	25.8872
Stachyrisdopsis_ruficeps	114.025	25.8871
Stachyrisdopsis_ruficeps	94.8196	25.853
Stachyrisdopsis_ruficeps	110.493	25.8517
Stachyrisdopsis_ruficeps	110.01	25.8381
Stachyrisdopsis_ruficeps	118.6	25.7762
Stachyrisdopsis_ruficeps	98.6276	25.7643
Stachyrisdopsis_ruficeps	114.161	25.7375
Stachyrisdopsis_ruficeps	100.125	25.704
Stachyrisdopsis_ruficeps	119.287	25.7025
Stachyrisdopsis_ruficeps	119.223	25.6733
Stachyrisdopsis_ruficeps	94.0222	25.6539
Stachyrisdopsis_ruficeps	100.12	25.6372
Stachyrisdopsis_ruficeps	93.9536	25.6179
Stachyrisdopsis_ruficeps	100.224	25.6081
Stachyrisdopsis_ruficeps	98.6583	25.5788
Stachyrisdopsis_ruficeps	90.4546	25.4358
Stachyrisdopsis_ruficeps	98.3753	25.4342
Stachyrisdopsis_ruficeps	98.802	25.304
Stachyrisdopsis_ruficeps	121.547	25.2867
Stachyrisdopsis_ruficeps	98.0343	25.2309
Stachyrisdopsis_ruficeps	121.62	25.2276
Stachyrisdopsis_ruficeps	110.251	25.2212
Stachyrisdopsis_ruficeps	121.698	25.2122
Stachyrisdopsis_ruficeps	121.574	25.1823
Stachyrisdopsis_ruficeps	121.429	25.1792
Stachyrisdopsis_ruficeps	108.042	25.1773
Stachyrisdopsis_ruficeps	121.777	25.1473
Stachyrisdopsis_ruficeps	121.473	25.1451
Stachyrisdopsis_ruficeps	102.742	25.1416
Stachyrisdopsis_ruficeps	121.419	25.1288
Stachyrisdopsis_ruficeps	98.741	25.1264
Stachyrisdopsis_ruficeps	121.92	25.122
Stachyrisdopsis_ruficeps	99.1494	25.1172
Stachyrisdopsis_ruficeps	121.577	25.1159
Stachyrisdopsis_ruficeps	93.0529	25.1119
Stachyrisdopsis_ruficeps	97.9373	25.1003
Stachyrisdopsis_ruficeps	102.488	25.0948
Stachyrisdopsis_ruficeps	102.77	25.0874
Stachyrisdopsis_ruficeps	121.624	25.0793
Stachyrisdopsis_ruficeps	121.852	25.0361
Stachyrisdopsis_ruficeps	121.509	25.032
Stachyrisdopsis_ruficeps	121.791	25.0286
Stachyrisdopsis_ruficeps	121.925	25.0187
Stachyrisdopsis_ruficeps	121.704	25.0168
Stachyrisdopsis_ruficeps	122.002	25.0076
Stachyrisdopsis_ruficeps	98.724	25.0011
Stachyrisdopsis_ruficeps	101.421	24.999
Stachyrisdopsis_ruficeps	121.572	24.9917
Stachyrisdopsis_ruficeps	113.03	24.9903
Stachyrisdopsis_ruficeps	97.7823	24.9816
Stachyrisdopsis_ruficeps	121.364	24.9798
Stachyrisdopsis_ruficeps	121.622	24.9748
Stachyrisdopsis_ruficeps	102.626	24.9737
Stachyrisdopsis_ruficeps	112.884	24.9719
Stachyrisdopsis_ruficeps	121.879	24.9497
Stachyrisdopsis_ruficeps	121.456	24.9469
Stachyrisdopsis_ruficeps	121.545	24.9399
Stachyrisdopsis_ruficeps	121.5	24.9361
Stachyrisdopsis_ruficeps	121.337	24.9255
Stachyrisdopsis_ruficeps	121.682	24.9211
Stachyrisdopsis_ruficeps	113.082	24.9131
Stachyrisdopsis_ruficeps	121.568	24.8907
Stachyrisdopsis_ruficeps	121.495	24.8806
Stachyrisdopsis_ruficeps	121.759	24.8747
Stachyrisdopsis_ruficeps	121.412	24.8687
Stachyrisdopsis_ruficeps	118.04	24.8504
Stachyrisdopsis_ruficeps	121.255	24.8472
Stachyrisdopsis_ruficeps	121.088	24.8372
Stachyrisdopsis_ruficeps	121.647	24.8361
Stachyrisdopsis_ruficeps	121.524	24.8344
Stachyrisdopsis_ruficeps	98.773	24.829
Stachyrisdopsis_ruficeps	121.798	24.8231
Stachyrisdopsis_ruficeps	121.409	24.8189
Stachyrisdopsis_ruficeps	120.911	24.8096
Stachyrisdopsis_ruficeps	110.504	24.7892
Stachyrisdopsis_ruficeps	121.509	24.7756
Stachyrisdopsis_ruficeps	121.597	24.7575
Stachyrisdopsis_ruficeps	97.5584	24.7397
Stachyrisdopsis_ruficeps	121.21	24.7379
Stachyrisdopsis_ruficeps	121.692	24.7257
Stachyrisdopsis_ruficeps	121.381	24.7248
Stachyrisdopsis_ruficeps	121.827	24.7114
Stachyrisdopsis_ruficeps	121.433	24.7104
Stachyrisdopsis_ruficeps	103.413	24.7101
Stachyrisdopsis_ruficeps	121.116	24.7069
Stachyrisdopsis_ruficeps	120.946	24.6968
Stachyrisdopsis_ruficeps	121.534	24.692
Stachyrisdopsis_ruficeps	121.597	24.6735
Stachyrisdopsis_ruficeps	97.599	24.6668
Stachyrisdopsis_ruficeps	121.466	24.6465
Stachyrisdopsis_ruficeps	121.843	24.6393
Stachyrisdopsis_ruficeps	121.285	24.6258
Stachyrisdopsis_ruficeps	121.527	24.611
Stachyrisdopsis_ruficeps	121.746	24.6052
Stachyrisdopsis_ruficeps	114.549	24.6019
Stachyrisdopsis_ruficeps	121.684	24.5934
Stachyrisdopsis_ruficeps	121.412	24.5866
Stachyrisdopsis_ruficeps	121.105	24.5745
Stachyrisdopsis_ruficeps	97.7254	24.5686
Stachyrisdopsis_ruficeps	120.71	24.5425
Stachyrisdopsis_ruficeps	120.962	24.5352
Stachyrisdopsis_ruficeps	121.024	24.5302
Stachyrisdopsis_ruficeps	114.453	24.5301
Stachyrisdopsis_ruficeps	121.592	24.513
Stachyrisdopsis_ruficeps	121.114	24.5042
Stachyrisdopsis_ruficeps	121.538	24.4953
Stachyrisdopsis_ruficeps	121.478	24.4744
Stachyrisdopsis_ruficeps	113.962	24.4698
Stachyrisdopsis_ruficeps	97.6564	24.4697
Stachyrisdopsis_ruficeps	121.811	24.4508
Stachyrisdopsis_ruficeps	120.88	24.4488
Stachyrisdopsis_ruficeps	98.0876	24.4405
Stachyrisdopsis_ruficeps	97.7387	24.4396
Stachyrisdopsis_ruficeps	120.715	24.4368
Stachyrisdopsis_ruficeps	121.013	24.4247
Stachyrisdopsis_ruficeps	121.308	24.3986
Stachyrisdopsis_ruficeps	121.745	24.3959
Stachyrisdopsis_ruficeps	120.825	24.382
Stachyrisdopsis_ruficeps	121.309	24.3499
Stachyrisdopsis_ruficeps	120.634	24.3145
Stachyrisdopsis_ruficeps	120.967	24.3092
Stachyrisdopsis_ruficeps	120.773	24.2843
Stachyrisdopsis_ruficeps	120.859	24.2781
Stachyrisdopsis_ruficeps	121.024	24.2707
Stachyrisdopsis_ruficeps	121.25	24.2553
Stachyrisdopsis_ruficeps	120.927	24.2457
Stachyrisdopsis_ruficeps	120.976	24.2441
Stachyrisdopsis_ruficeps	121.69	24.2192
Stachyrisdopsis_ruficeps	120.884	24.2152
Stachyrisdopsis_ruficeps	121.483	24.2063
Stachyrisdopsis_ruficeps	121.41	24.188
Stachyrisdopsis_ruficeps	120.735	24.1833
Stachyrisdopsis_ruficeps	121.31	24.1807
Stachyrisdopsis_ruficeps	120.974	24.1759
Stachyrisdopsis_ruficeps	121.571	24.1699
Stachyrisdopsis_ruficeps	121.622	24.1588
Stachyrisdopsis_ruficeps	120.565	24.1552
Stachyrisdopsis_ruficeps	120.852	24.1547
Stachyrisdopsis_ruficeps	121.273	24.1226
Stachyrisdopsis_ruficeps	97.987	24.1086
Stachyrisdopsis_ruficeps	121.198	24.1063
Stachyrisdopsis_ruficeps	120.771	24.0956
Stachyrisdopsis_ruficeps	121.587	24.0948
Stachyrisdopsis_ruficeps	121.032	24.0907
Stachyrisdopsis_ruficeps	97.8363	24.087
Stachyrisdopsis_ruficeps	120.578	24.0778
Stachyrisdopsis_ruficeps	121.129	24.0736
Stachyrisdopsis_ruficeps	120.845	24.0603
Stachyrisdopsis_ruficeps	120.381	24.0452
Stachyrisdopsis_ruficeps	120.718	24.0415
Stachyrisdopsis_ruficeps	121.14	24.025
Stachyrisdopsis_ruficeps	120.785	23.9986
Stachyrisdopsis_ruficeps	120.96	23.9955
Stachyrisdopsis_ruficeps	121.016	23.9897
Stachyrisdopsis_ruficeps	101.476	23.9808
Stachyrisdopsis_ruficeps	120.696	23.9674
Stachyrisdopsis_ruficeps	121.175	23.9537
Stachyrisdopsis_ruficeps	100.303	23.9418
Stachyrisdopsis_ruficeps	120.772	23.9284
Stachyrisdopsis_ruficeps	120.885	23.9185
Stachyrisdopsis_ruficeps	106.46	23.9154
Stachyrisdopsis_ruficeps	121.059	23.9127
Stachyrisdopsis_ruficeps	106.614	23.9074
Stachyrisdopsis_ruficeps	120.634	23.8901
Stachyrisdopsis_ruficeps	121.502	23.889
Stachyrisdopsis_ruficeps	120.531	23.8612
Stachyrisdopsis_ruficeps	120.899	23.8542
Stachyrisdopsis_ruficeps	120.435	23.8342
Stachyrisdopsis_ruficeps	120.718	23.8314
Stachyrisdopsis_ruficeps	120.944	23.828
Stachyrisdopsis_ruficeps	120.802	23.8277
Stachyrisdopsis_ruficeps	120.856	23.8158
Stachyrisdopsis_ruficeps	120.649	23.8153
Stachyrisdopsis_ruficeps	120.609	23.7549
Stachyrisdopsis_ruficeps	120.705	23.7488
Stachyrisdopsis_ruficeps	120.652	23.7473
Stachyrisdopsis_ruficeps	120.396	23.7387
Stachyrisdopsis_ruficeps	120.781	23.7341
Stachyrisdopsis_ruficeps	121.456	23.7148
Stachyrisdopsis_ruficeps	113.868	23.713
Stachyrisdopsis_ruficeps	120.544	23.7127
Stachyrisdopsis_ruficeps	99.7974	23.6963
Stachyrisdopsis_ruficeps	120.626	23.6951
Stachyrisdopsis_ruficeps	120.851	23.6899
Stachyrisdopsis_ruficeps	116.7	23.6773
Stachyrisdopsis_ruficeps	120.808	23.6617
Stachyrisdopsis_ruficeps	120.856	23.6414
Stachyrisdopsis_ruficeps	113.769	23.6338
Stachyrisdopsis_ruficeps	120.932	23.6218
Stachyrisdopsis_ruficeps	121.415	23.6165
Stachyrisdopsis_ruficeps	113.931	23.6147
Stachyrisdopsis_ruficeps	120.703	23.5948
Stachyrisdopsis_ruficeps	120.881	23.5909
Stachyrisdopsis_ruficeps	121.348	23.5866
Stachyrisdopsis_ruficeps	100.118	23.5694
Stachyrisdopsis_ruficeps	120.928	23.5623
Stachyrisdopsis_ruficeps	120.605	23.5616
Stachyrisdopsis_ruficeps	120.487	23.5549
Stachyrisdopsis_ruficeps	121.392	23.5525
Stachyrisdopsis_ruficeps	115.919	23.5425
Stachyrisdopsis_ruficeps	120.85	23.534
Stachyrisdopsis_ruficeps	120.71	23.5257
Stachyrisdopsis_ruficeps	120.659	23.5252
Stachyrisdopsis_ruficeps	120.791	23.5085
Stachyrisdopsis_ruficeps	121.416	23.4986
Stachyrisdopsis_ruficeps	120.886	23.4828
Stachyrisdopsis_ruficeps	120.836	23.4799
Stachyrisdopsis_ruficeps	120.644	23.4743
Stachyrisdopsis_ruficeps	120.698	23.4735
Stachyrisdopsis_ruficeps	120.486	23.4716
Stachyrisdopsis_ruficeps	120.545	23.4649
Stachyrisdopsis_ruficeps	111.897	23.4612
Stachyrisdopsis_ruficeps	120.756	23.4462
Stachyrisdopsis_ruficeps	113.894	23.4385
Stachyrisdopsis_ruficeps	120.659	23.4284
Stachyrisdopsis_ruficeps	120.612	23.4226
Stachyrisdopsis_ruficeps	120.392	23.4115
Stachyrisdopsis_ruficeps	105.393	23.393
Stachyrisdopsis_ruficeps	120.563	23.3736
Stachyrisdopsis_ruficeps	120.618	23.3481
Stachyrisdopsis_ruficeps	120.687	23.3472
Stachyrisdopsis_ruficeps	121.222	23.3372
Stachyrisdopsis_ruficeps	120.481	23.3252
Stachyrisdopsis_ruficeps	105.457	23.3228
Stachyrisdopsis_ruficeps	120.638	23.2968
Stachyrisdopsis_ruficeps	120.583	23.2918
Stachyrisdopsis_ruficeps	120.898	23.2855
Stachyrisdopsis_ruficeps	120.688	23.2813
Stachyrisdopsis_ruficeps	120.423	23.2691
Stachyrisdopsis_ruficeps	120.825	23.2652
Stachyrisdopsis_ruficeps	120.524	23.2624
Stachyrisdopsis_ruficeps	120.572	23.2399
Stachyrisdopsis_ruficeps	120.91	23.2393
Stachyrisdopsis_ruficeps	120.619	23.227
Stachyrisdopsis_ruficeps	120.694	23.2252
Stachyrisdopsis_ruficeps	113.42	23.2228
Stachyrisdopsis_ruficeps	121.012	23.2216
Stachyrisdopsis_ruficeps	120.528	23.2137
Stachyrisdopsis_ruficeps	113.374	23.1998
Stachyrisdopsis_ruficeps	113.299	23.1826
Stachyrisdopsis_ruficeps	120.359	23.1816
Stachyrisdopsis_ruficeps	121.041	23.17
Stachyrisdopsis_ruficeps	112.552	23.1644
Stachyrisdopsis_ruficeps	120.503	23.1351
Stachyrisdopsis_ruficeps	121.413	23.1237
Stachyrisdopsis_ruficeps	120.698	23.1062
Stachyrisdopsis_ruficeps	103.731	23.0833
Stachyrisdopsis_ruficeps	120.351	23.0824
Stachyrisdopsis_ruficeps	120.817	23.0712
Stachyrisdopsis_ruficeps	120.759	23.0636
Stachyrisdopsis_ruficeps	120.147	23.0511
Stachyrisdopsis_ruficeps	121.301	23.049
Stachyrisdopsis_ruficeps	120.981	23.0039
Stachyrisdopsis_ruficeps	120.679	22.968
Stachyrisdopsis_ruficeps	108.481	22.9655
Stachyrisdopsis_ruficeps	103.702	22.9592
Stachyrisdopsis_ruficeps	120.586	22.9519
Stachyrisdopsis_ruficeps	104.591	22.943
Stachyrisdopsis_ruficeps	102.269	22.9089
Stachyrisdopsis_ruficeps	106.469	22.9061
Stachyrisdopsis_ruficeps	120.673	22.8913
Stachyrisdopsis_ruficeps	120.388	22.8858
Stachyrisdopsis_ruficeps	120.587	22.8855
Stachyrisdopsis_ruficeps	121.181	22.8712
Stachyrisdopsis_ruficeps	108.374	22.8544
Stachyrisdopsis_ruficeps	110.281	22.8499
Stachyrisdopsis_ruficeps	121.196	22.8134
Stachyrisdopsis_ruficeps	121.039	22.7966
Stachyrisdopsis_ruficeps	107.73	22.7679
Stachyrisdopsis_ruficeps	120.731	22.7438
Stachyrisdopsis_ruficeps	120.784	22.7245
Stachyrisdopsis_ruficeps	120.65	22.717
Stachyrisdopsis_ruficeps	121.012	22.6986
Stachyrisdopsis_ruficeps	120.31	22.6974
Stachyrisdopsis_ruficeps	120.353	22.661
Stachyrisdopsis_ruficeps	120.276	22.6275
Stachyrisdopsis_ruficeps	120.384	22.534
Stachyrisdopsis_ruficeps	106.983	22.4777
Stachyrisdopsis_ruficeps	120.919	22.4465
Stachyrisdopsis_ruficeps	107.915	22.4451
Stachyrisdopsis_ruficeps	114.294	22.4272
Stachyrisdopsis_ruficeps	114.181	22.426
Stachyrisdopsis_ruficeps	105.597	22.419
Stachyrisdopsis_ruficeps	120.739	22.4113
Stachyrisdopsis_ruficeps	114.247	22.4082
Stachyrisdopsis_ruficeps	103.844	22.3383
Stachyrisdopsis_ruficeps	107.559	22.3125
Stachyrisdopsis_ruficeps	100.599	22.2429
Stachyrisdopsis_ruficeps	120.853	22.223
Stachyrisdopsis_ruficeps	120.852	22.0441
Stachyrisdopsis_ruficeps	100.85	21.9857
Stachyrisdopsis_ruficeps	120.823	21.9533
Stachyrisdopsis_ruficeps	106.954	21.9445
Stachyrisdopsis_ruficeps	111.421	21.9437
Stachyrisdopsis_ruficeps	101.323	21.8698
Stachyrisdopsis_ruficeps	101.441	21.6206
Stachyrisdopsis_ruficeps	105.647	21.4631
Stachyrisdopsis_ruficeps	105.852	21.0312
Stachyrisdopsis_ruficeps	107.065	20.7837
Stachyrisdopsis_ruficeps	96.5681	20.6486
Stachyrisdopsis_ruficeps	96.5281	20.5938
Stachyrisdopsis_ruficeps	105.593	20.3509
Stachyrisdopsis_ruficeps	105.716	20.2416
Stachyrisdopsis_ruficeps	102.449	18.9274
Stachyrisdopsis_ruficeps	108.844	18.7453
Stachyrisdopsis_ruficeps	104.492	18.1823
Stachyrisdopsis_ruficeps	106.484	17.3632
Stachyrisdopsis_ruficeps	108.246	14.6911
Stachyrisdopsis_ruficeps	108.291	14.6
Stachyrisdopsis_ruficeps	108.434	12.0465
Stachyrisdopsis_ruficeps	108.458	11.9412
Stachyrisdopsis_ruficeps	108.381	11.9362
Stachyrisdopsis_ruficeps	108.424	11.892
Stachyrisdopsis_ruficeps	108.217	11.5631
Stachyrisdopsis_ruficeps	107.97	11.5463
Stachyrisdopsis_ruficeps	108.062	11.4663

## Sheet: Yuhina_diademata
SPECIIES	LONGITUDE	LATITUDE
Yuhina_diademata	102.803	23.3543
Yuhina_diademata	103.942	23.382
Yuhina_diademata	103.025	23.4593
Yuhina_diademata	99.9721	23.4662
Yuhina_diademata	103.443	23.7193
Yuhina_diademata	100.306	23.9336
Yuhina_diademata	101.491	24.0047
Yuhina_diademata	102.666	24.033
Yuhina_diademata	97.8351	24.0977
Yuhina_diademata	97.6496	24.7104
Yuhina_diademata	97.5843	24.7625
Yuhina_diademata	100.818	24.8508
Yuhina_diademata	104.702	24.917
Yuhina_diademata	102.626	24.9737
Yuhina_diademata	99.2065	25.006
Yuhina_diademata	101.402	25.0298
Yuhina_diademata	102.618	25.0681
Yuhina_diademata	102.488	25.0948
Yuhina_diademata	99.1494	25.1172
Yuhina_diademata	102.742	25.1416
Yuhina_diademata	98.0727	25.1531
Yuhina_diademata	98.0264	25.2627
Yuhina_diademata	98.7987	25.2804
Yuhina_diademata	98.7326	25.289
Yuhina_diademata	101.408	25.3118
Yuhina_diademata	98.3496	25.3639
Yuhina_diademata	103.766	25.4887
Yuhina_diademata	100.283	25.5226
Yuhina_diademata	100.224	25.6081
Yuhina_diademata	100.12	25.6372
Yuhina_diademata	100.103	25.7248
Yuhina_diademata	98.705	25.7516
Yuhina_diademata	98.6437	25.7888
Yuhina_diademata	100.074	25.8579
Yuhina_diademata	100.366	25.968
Yuhina_diademata	98.6147	26.0062
Yuhina_diademata	102.827	26.0589
Yuhina_diademata	99.2143	26.195
Yuhina_diademata	106.913	26.3632
Yuhina_diademata	99.8389	26.3937
Yuhina_diademata	99.721	26.6405
Yuhina_diademata	100.179	26.6418
Yuhina_diademata	106.631	26.6424
Yuhina_diademata	104.388	26.7774
Yuhina_diademata	100.163	26.8511
Yuhina_diademata	100.375	26.8557
Yuhina_diademata	100.245	26.8584
Yuhina_diademata	101.846	27.0281
Yuhina_diademata	100.175	27.0983
Yuhina_diademata	101.55	27.1
Yuhina_diademata	99.8218	27.1423
Yuhina_diademata	100.195	27.1471
Yuhina_diademata	100.11	27.2123
Yuhina_diademata	100.777	27.6539
Yuhina_diademata	99.5241	27.656
Yuhina_diademata	99.7377	27.6851
Yuhina_diademata	99.6825	27.7473
Yuhina_diademata	99.1737	27.7503
Yuhina_diademata	99.6314	27.8042
Yuhina_diademata	99.6968	27.8209
Yuhina_diademata	108.717	27.8619
Yuhina_diademata	100.063	27.981
Yuhina_diademata	106.743	27.995
Yuhina_diademata	101.005	28.1555
Yuhina_diademata	99.4142	28.1818
Yuhina_diademata	107.164	28.2173
Yuhina_diademata	98.7906	28.3928
Yuhina_diademata	98.7594	28.456
Yuhina_diademata	98.925	28.4614
Yuhina_diademata	98.8165	28.4645
Yuhina_diademata	103.358	28.6409
Yuhina_diademata	103.056	28.671
Yuhina_diademata	104.129	28.7656
Yuhina_diademata	103.094	29.0103
Yuhina_diademata	107.171	29.0208
Yuhina_diademata	109.335	29.226
Yuhina_diademata	108.974	29.4248
Yuhina_diademata	103.331	29.5405
Yuhina_diademata	103.378	29.5551
Yuhina_diademata	103.442	29.5684
Yuhina_diademata	102.864	29.571
Yuhina_diademata	102.944	29.6441
Yuhina_diademata	103.05	29.6618
Yuhina_diademata	102.863	29.6781
Yuhina_diademata	102.99	29.6809
Yuhina_diademata	102.068	29.7293
Yuhina_diademata	102.047	29.8415
Yuhina_diademata	102.255	29.85
Yuhina_diademata	101.966	30.0429
Yuhina_diademata	110.765	30.0474
Yuhina_diademata	110.626	30.0777
Yuhina_diademata	103.018	30.1044
Yuhina_diademata	101.939	30.1198
Yuhina_diademata	108.387	30.1842
Yuhina_diademata	108.706	30.2044
Yuhina_diademata	102.487	30.2872
Yuhina_diademata	109.938	30.5098
Yuhina_diademata	103.517	30.5983
Yuhina_diademata	103.173	30.629
Yuhina_diademata	104.148	30.7348
Yuhina_diademata	102.722	30.8394
Yuhina_diademata	102.946	30.8785
Yuhina_diademata	102.889	30.9234
Yuhina_diademata	103.049	30.9352
Yuhina_diademata	103.51	30.9754
Yuhina_diademata	102.842	30.9905
Yuhina_diademata	103.607	30.9936
Yuhina_diademata	103.18	31.0059
Yuhina_diademata	103.106	31.0186
Yuhina_diademata	110.927	31.0662
Yuhina_diademata	110.309	31.4457
Yuhina_diademata	110.397	31.4731
Yuhina_diademata	109.958	31.4848
Yuhina_diademata	110.346	31.5097
Yuhina_diademata	102.439	31.5204
Yuhina_diademata	103.936	31.5309
Yuhina_diademata	110.716	31.6352
Yuhina_diademata	103.14	31.6781
Yuhina_diademata	102.206	31.9055
Yuhina_diademata	104.319	32.1955
Yuhina_diademata	111.052	32.3863
Yuhina_diademata	104.094	32.9957
Yuhina_diademata	105.512	33.0037
Yuhina_diademata	103.917	33.2667
Yuhina_diademata	104.234	33.2687
Yuhina_diademata	108.713	33.3388
Yuhina_diademata	107.621	33.3946
Yuhina_diademata	109.152	33.4243
Yuhina_diademata	108.495	33.4736
Yuhina_diademata	108.55	33.5492
Yuhina_diademata	107.555	33.6451
Yuhina_diademata	107.799	33.6488
Yuhina_diademata	107.853	33.685
Yuhina_diademata	107.971	33.7263
Yuhina_diademata	111.647	33.7552
Yuhina_diademata	109.017	33.7974
Yuhina_diademata	108.798	33.9866
Yuhina_diademata	107.75	33.9915
Yuhina_diademata	104.398	34.0132
Yuhina_diademata	107.71	34.0863
Yuhina_diademata	107.899	34.105
Yuhina_diademata	106.782	34.2552
Yuhina_diademata	106.008	34.3491
Yuhina_diademata	109.276	34.3846
Yuhina_diademata	110.767	34.4788
Yuhina_diademata	103.741	34.9341

[truncated: 1 more sheets: Lioparus chrysotis]
