# Supplementary material for: Ice age unfrozen: severe effect of the last interglacial, not glacial, climate change on East Asian avifauna
Source: BMC Evol Biol. 2017 Dec 6;17:244. doi: 10.1186/s12862-017-1100-2 (PMC5719578; doi:10.1186/s12862-017-1100-2)
Supplement: Supplementary file 7 — The raw sequence data generated in the study. (TXT 5410 kb) [file 12862_2017_1100_MOESM7_ESM.txt]

>Pomatorhinus_ruficollis-KIZ-AH09044_BEGAIN
TCTGAGAAACTGCAGGGCGACAGCCTGCCGGCGTTCCTGTAGGAATACGCTCCAATGTCC
TCCACGCTCAGCTGCCTCCATCGCCCCGGCAAGTCTTCCTCTGAAAGGTGGGTGCTCCTG
CACTCATTCCTCATTTTCTGGTTGGCTAAAGCCTGCTGTGGTGTTATGGCTGAGAAATGA
AAAGGCTCGTTTGCATACGGAGGCAGAGTCCTGGTGAAAGTGGGCGAGTTCTCGTTGTCG
TCGGYGAGCTCCATGTGCTGCGCGGGTTTGGGCTTGGCAAACCTGGGGCTCCCCTGGTGC
TCGTAACCCGCCGGTGACTTCCTCTCAAACAGCTCCTCCCGGTTGCTCATGTAGATGGCC
TGCTG
>Pomatorhinus_ruficollis-KIZ-AH09131_BEGAIN
TCTGAGAAACTGCAGGGCGACAGCCTGCCGGCGTTCCTGTAGGAATACGCTCCAATGTCC
TCCACGCTCAGCTGCCTCCATCGCCCCGGCAAGTCTTCCTCTGAAAGGTGGGTGCTCCTG
CACTCATTCCTCATTTTCTGGTTSGCTAAAGCCTGCTGTGGTGTTATGGCTGAGAAATGA
AAAGGCTCGTTTGCATACGGAGGCAGAGTCCTGGTGAAAGTGGGCGAGTTCTCGTTGTCG
TCGGYGAGCTCCATGTGCTGCGCGGGTTTGGGCTTGGCAAACCTGGGGCTCCCCTGGTGC
TCGTAACCCGCCGGTGACTTCCTCTCAAACAGCTCCTCCCGGTTGCTCATGTAGATGGCC
TGCTG
>Pomatorhinus_ruficollis-KIZ-LSZS043_BEGAIN
TCTGAGAAACTGCAGGGCGACAGCCTGCCGGCGTTCCTGTAGGAATACGCTCCAATGTCC
TCCACGCTCAGCTGCCTCCATCGCCCCGGCAAGTCTTCCTCTGAAAGGTGGGTGCTCCTG
CACTCATTCCTCATTTTCTGGTTGGCTAAAGCCTGCTGTGGTGTTATGGCTGAGAAATGA
AAAGGCTCGTTTGCATACGGAGGCAGAGTCCTGGTGAAAGTGGGCGAGTTCTCGTTGTCG
TCGGCGAGCTCCATGTGCTGCGCGGGTTTGGGCTTGGCAAACCTGGGGCTCCCCTGGTGC
TCGTAACCCGCCGGTGACTTCCTCTCAAACAGCTCCTCCCGGTTGCTCATGTAGATGGCC
TGCTG
>Pomatorhinus_ruficollis-KIZ-AH10017_BEGAIN
TCTGAGAAACTGCAGGGCGACAGCCTGCCGGCGTTCCTGTAGGAATACGCTCCAATGTCC
TCCACGCTCAGCTGCCTCCATCGCCCCGGCAAGTCTTCCTCTGAAAGGTGGGTGCTCCTG
CACTCATTCCTCATTTTCTGGTTGGCTAAAGCCTGCTGTGGTGTTATGGCTGAGAAATGA
AAAGGCTCGTTTGCATACGGAGGCAGAGTCCTGGTGAAAGTGGGCGAGTTCTCGTTGTCG
TCGGCGAGCTCCATGTGCTGCGCGGGTTTGGGCTTGGCAAACCTGGGGCTCCCCTGGTGC
TCGTAACCCGCCGGTGACTTCCTCTCAAACAGCTCCTCCCGGTTGCTCATGTAGATGGCC
TGCTG
>Pomatorhinus_ruficollis-KIZ-LSZS083_BEGAIN
TCTGAGAAACTGCAGGGCGACAGCCTGCCGGCGTTCCTGTAGGAATACGCTCCAATGTCC
TCCACGCTCAGCTGCCTCCATCGCCCCGGCAAGTCTTCCTCTGAAAGGTGGGTGCTCCTG
CACTCATTCCTCATTTTCTGGTTSGCTAAAGCCTGCTGTGGTGTTATGGCTGAGAAATGA
AAAGGCTCGTTTGCATACGGAGGCAGAGTCCTGGTGAAAGTGGGCGAGTTCTCGTTGTCG
TCGGCGAGCTCCATGTGCTGCGCGGGTTTGGGCTTGGCAAACCTGGGGCTCCCCTGGTGC
TCGTAACCCGCCGGTGACTTCCTCTCAAACAGCTCCTCCCGGTTGCTCATGTAGATGGCC
TGCTG
>Pomatorhinus_ruficollis-KIZ-LSHY126_BEGAIN
TCTGAGAAACTGCAGGGCGACAGCCTGCCGGCGTTCCTGTAGGAATACGCTCCAATGTCC
TCCACGCTCAGCTGCCTCCATCGCCCCGGCAAGTCTTCCTCTGAAAGGTGGGTGCTCCTG
CACTCATTCCTCATTTTCTGGTTCGCTAAAGCCTGCTGTGGTGTTATGGCTGAGAAATGA
AAAGGCTCRTTTGCATACGGAGGCAGAGTCCTGGTGAAAGTGGGCGAGTTCTCGTTGTCG
TCGGCGAGCTCCATGTGCTGCGCGGGTTTGGGCTTGGCAAACCTGGGGCTCCCCTGGTGC
TCGTAACCCGCCGGTGACTTCCTCTCAAACAGCTCCTCCCGGTTGCTCATGTAGATGGCC
TGCTG
>Pomatorhinus_ruficollis-KIZ-LSZS079_BEGAIN
TCTGAGAAACTGCAGGGCGACAGCCTGCCGGCGTTCCTGTAGGAATACGCTCCAATGTCC
TCCACGCTCAGCTGCCTCCATCGCCCCGGCAAGTCTTCCTCTGAAAGGTGGGTGCTCCTG
CACTCATTCCTCATTTTCTGGTTGGCTAAAGCCTGCTGTGGTGTTATGGCTGAGAAATGA
AAAGGCTCGTTTGCATACGGAGGCAGAGTCCTGGTGAAAGTGGGCGAGTTCTCGTTGTCG
TCGGCGAGCTCCATGTGCTGCGCGGGTTTGGGCTTGGCAAACCTGGGGCTCCCCTGGTGC
TCGTAACCCGCTGGTGACTTCCTCTCAAACAGCTCCTCCCGGTTGCTCATGTAGATGGCC
TGCTG
>Pomatorhinus_ruficollis-KIZ-AH09014_BEGAIN
TCTGAGAAACTGCAGGGCGACAGCCTGCCGGCGTTCCTGTAGGAATACGCTCCAATGTCC
TCCACGCTCAGCTGCCTCCATCGCCCCGGCAAGTCTTCCTCTGAAAGGTGGGTGCTCCTG
CACTCATTCCTCATTTTCTGGTTGGCTAAAGCCTGCTGTGGTGTTATGGCTGAGAAATGA
AAAGGCTCGTTTGCATACGGAGGCAGAGTCCTGGTGAAAGTGGGCGAGTTCTCGTTGTCG
TCGGCGAGCTCCATGTGCTGCGCGGGTTTGGGCTTGGCAAACCTGGGGCTCCCCTGGTGC
TCGTAACCCGCCGGTGACTTCCTCTCAAACAGCTCCTCCCGGTTGCTCATGTAGATGGCC
TGCTG
>Pomatorhinus_ruficollis-KIZ-LS003_BEGAIN
TCTGAGAAACTGCAGGGCGACAGCCTGCCGGCGTTCCTGTAGGAATACGCTCCAATGTCC
TCCACGCTCAGCTGCCTCCATCGCCCCGGCAAGTCTTCCTCTGAAAGGTGGGTGCTCCTG
CACTCATTCCTCATTTTCTGGTTGGCTAAAGCCTGCTGTGGTGTTATGGCTGAGAARTGA
AAAGGCTCGTTTGCATACGGAGGCAGAGTCCTGGTGAAAGTGGGCGAGTTCTCGTTGTCG
TCGGCGAGCTCCATGTGCTGCGCGGGTTTGGGCTTGGCAAACCTGGGGCTCCCCTGGTGC
TCGTAACCCGCCGGTGACTTCCTCTCAAACAGCTCCTCCCGGTTGCTCATGTAGATGGCC
TGCTG
>Pomatorhinus_ruficollis-KIZ-AH09015_BEGAIN
TCTGAGAAACTGCAGGGCGACAGCCTGCCGGCGTTCCTGTAGGAATACGCTCCAATGTCC
TCCACGCTCAGCTGCCTCCATCGCCCCGGCAAGTCTTCCTCTGAAAGGTGGGTGCTCCTG
CACTCATTCCTCATTTTCTGGTTGGCTAAAGCCTGCTGTGGTGTTATGGCTGAGAAATGA
AAAGGCTCGTTTGCATACGGAGGCAGAGTCCTGGTGAAAGTGGGCGAGTTCTCGTTGTCG
TCGGCGAGCTCCATGTGCTGCGCGGGTTTGGGCTTGGCAAACCTGGGGCTCCCCTGGTGC
TCGTAACCCGCCGGTGACTTCCTCTCAAACAGCTCCTCCCGGTTGCTCATGTAGATGGCC
TGCTG
>Pomatorhinus_ruficollis-KIZ-AH10019_BEGAIN
TCTGAGAAACTGCAGGGCGACAGCCTGCCGGCGTTCCTGTAGGAATACGCTCCAATGTCC
TCCACGCTCAGCTGCCTCCATCGCCCCGGCAAGTCTTCCTCTGAAAGGTGGGTGCTCCTG
CACTCATTCCTCATTTTCTGGTTGGCTAAAGCCTGCTGTGGTGTTATGGCTGAGAAATGA
AAAGGCTCGTTTGCATACGGAGGCAGAGTCCTGGTGAAAGTGGGCGAGTTCTCGTTGTCG
TCGGCGAGCTCCATGTGCTGCGCGGGTTTGGGCTTGGCAAACCTGGGGCTCCCCTGGTGC
TCGTAACCCGCCGGTGACTTCCTCTCAAACAGCTCCTCCCGGTTGCTCATGTAGATGGCC
TGCTG
>Pomatorhinus_ruficollis-KIZ-AH09099_BEGAIN
TCTGAGAAACTGCAGGGCGACAGCCTGCCGGCGTTCCTGTAGGAATACGCTCCAATGTCC
TCCACGCTCAGCTGCCTCCATCGCCCCGGCAAGTCTTCCTCTGAAAGGTGGGTGCTCCTG
CACTCATTCCTCATTTTCTGGTTGGCTAAAGCCTGCTGTGGTGTTATGGCTGAGAAATGA
AAAGGCTCGTTTGCATACGGAGGCAGAGTCCTGGTGAAAGTGGGCGAGTTCTCGTTGTCG
TCGGCGAGCTCCATGTGCTGCGCGGGTTTGGGCTTGGCAAACCTGGGGCTCCCCTGGTGC
TCGTAACCCGCCGGTGACTTCCTCTCAAACAGCTCCTCCCGGTTGCTCATGTAGATGGCC
TGCTG
>Pomatorhinus_ruficollis-KIZ-AH10049_BEGAIN
TCTGAGAAACTGCAGGGCGACAGCCTGCCGGCGTTCCTGTAGGAATACGCTCCAATGTCC
TCCACGCTCAGCTGCCTCCATCGCCCCGGCAAGTCTTCCTCTGAAAGGTGGGTGCTCCTG
CACTCATTCCTCATTTTCTGGTTGGCTAAAGCCTGCTGTGGTGTTATGGCTGAGAAATGA
AAAGGCTCGTTTGCATACGGAGGCAGAGTCCTGGTGAAAGTGGGCGAGTTCTCGTTGTCG
TCGGCGAGCTCCATGTGCTGCGCGGGTTTGGGCTTGGCAAACCTGGGGCTCCCCTGGTGC
TCGTAACCCGCCGGTGACTTCCTCTCAAACAGCTCCTCCCGGTTGCTCATGTAGATGGCC
TGCTG
>Pomatorhinus_ruficollis-KIZ-AH09100_BEGAIN
TCTGAGAAACTGCAGGGCGACAGCCTGCCGGCGTTCCTGTAGGAATACGCTCCAATGTCC
TCCACGCTCAGCTGCCTCCATCGCCCCGGCAAGTCTTCCTCTGAAAGGTGGGTGCTCCTG
CACTCATTCCTCATTTTCTGGTTGGCTAAAGCCTGCTGTGGTGTTATGGCTGAGAAATGA
AAAGGCTCGTTTGCATACGGAGGCAGAGTCCTGGTGAAAGTGGGCGAGTTCTCGTTGTCG
TCGGCGAGCTCCATGTGCTGCGCGGGTTTGGGCTTGGCAAACCTGGGGCTCCCCTGGTGC
TCGTAACCCGCCGGTGACTTCCTCTCAAACAGCTCCTCCCGGTTGCTCATGTAGATGGCC
TGCTG
>Pomatorhinus_ruficollis-KIZ-LS006_BEGAIN
TCTGAGAAACTGCAGGGCGACAGCCTGCCGGCGTTCCTGTAGGAATACGCTCCAATGTCC
TCCACGCTCAGCTGCCTCCATCGCCCCGGCAAGTCTTCCTCTGAAAGGTGGGTGCTCCTG
CACTCATTCCTCATTTTCTGGTTCGCTAAAGCCTGCTGTGGTGTTATGGCTGAGAAATGA
AAAGGCTCGTTTGCATACGGAGGCAGAGTCCTGGTGAAAGTGGGCGAGTTCTCGTTGTCG
TCGGCGAGCTCCATGTGCTGCGCGGGTTTGGGCTTGGCAAACCTGGGGCTCCCCTGGTGC
TCGTAACCCGCCGGTGACTTCCTCTCAAACAGCTCCTCCCGGTTGCTCATGTAGATGGCC
TGCTG
>Pomatorhinus_ruficollis-KIZ-LSZS082_BEGAIN
TCTGAGAAACTGCAGGGCGACAGCCTGCCGGCRTTCCTGTAGGAATACGCTCCAATGTCC
TCCACGCTCAGCTGCCTCCATCGCCCCGGCAAGTCTTCCTCTGAAAGGTGGGTGCTCCTG
CACTCATTCCTCATTTTCTGGTTCGCTAAAGCCTGCTGTGGTGTTATGGCTGAGAAATGA
AAAGGCTCGTTTGCATACGGAGGCAGAGTCCTGGTGAAAGTGGGCGAGTTCTCGTTGTCG
TCGGCGAGCTCCATGTGCTGCGCGGGTTTGGGCTTGGCAAACCTGGGGCTCCCCTGGTGC
TCGTAACCCGCCGGTGACTTCCTCTCAAACAGCTCCTCCCGGTTGCTCATGTAGATGGCC
TGCTG
>Pomatorhinus_ruficollis-KIZ-LSZS080_BEGAIN
TCTGAGAAACTGCAGGGCGACAGCCTGCCGGCGTTCCTGTAGGAATACGCTCCAATGTCC
TCCACGCTCAGCTGCCTCCATCGCCCCGGCAAGTCTTCCTCTGAAAGGTGKGTGCTCCTG
CACTCATTCCTCATTTTCTGGTTCGCTAAAGCCTGCTGTGGTGTTATGGCTGAGAAATGA
AAAGGCTCGTTTGCATACGGAGGCAGAGTCCTGGTGAAAGTGGGCGAGTTCTCGTTGTCG
TCGGCGAGCTCCATGTGCTGCGCGGGTTTGGGCTTGGCAAACCTGGGGCTCCCCTGGTGC
TCGTAACCCGCCGGTGACTTCCTCTCAAACAGCTCCTCCCGGTTGCTCATGTAGATGGCC
TGCTG
>Pomatorhinus_ruficollis-KIZ-LSHY127_BEGAIN
TCTGAGAAACTGCAGGGCGACAGCCTGCCGGCGTTCCTGTAGGAATACGCTCCAATGTCC
TCCACGCTCAGCTGCCTCCATCGCCCCGGCAAGTCTTCCTCTGAAAGGTGKGTGCTCCTG
CACTCATTCCTCATTTTCTGGTTCGCTAAAGCCTGCTGTGGTGTTATGGCTGAGAAATGA
AAAGGCTCGTTTGCATACGGAGGCAGAGTCCTGGTGAAAGTGGGCGAGTTCTCGTTGTCG
TCGGCGAGCTCCATGTGCTGCGCGGGTTTGGGCTTGGCAAACCTGGGGCTCCCCTGGTGC
TCGTAACCCGCCGGTGACTTCCTCTCAAACAGCTCCTCCCGGTTGCTCATGTAGATGGCC
TGCTG
>Pomatorhinus_ruficollis-KIZ-LS001_BEGAIN
TCTGAGAAACTGCAGGGCGACAGCCTGCCGGCGTTCCTGTAGGAATACGCTCCAATGTCC
TCCACGCTCAGCTGCCTCCATCGCCCCGGCAAGTCTTCCTCTGAAAGGTGGGTGCTCCTG
CACTCATTCCTCATTTTCTGGTTSGCTAAAGCCTGCTGTGGTGTTATGGCTGAGAAATGA
AAAGGCTCGTTTGCATACGGAGGCAGAGTCCTGGTGAAAGTGGGCGAGTTCTCGTTGTCG
TCGGYGAGCTCCATGTGCTGCGCGGGTTTGGGCTTGGCAAACCTGGGGCTCCCCTGGTGC
TCGTAACCCGCCGGTGACTTCCTCTCAAACAGCTCCTCCCGGTTGCTCATGTAGATGGCC
TGCTG
>Pomatorhinus_ruficollis-KIZ-AH09079_BEGAIN
TCTGAGAAACTGCAGGGCGACAGCCTGCCGGCGTTCCTGTAGGAATACGCTCCAATGTCC
TCCACGCTCAGCTGCCTCCATCGCCCCGGCAAGTCTTCCTCTGAAAGGTGGGTGCTCCTG
CACTCATTCCTCATTTTCTGGTTSGCTAAAGCCTGCTGTGGTGTTATGGCTGAGAAATGA
AAAGGCTCGTTTGCATACGGAGGCAGAGTCCTGGTGAAAGTGGGCGAGTTCTCGTTGTCG
TCGGCGAGCTCCATGTGCTGCGCGGGTTTGGGCTTGGCAAACCTGGGGCTCCCCTGGTGC
TCGTAACCCGCCGGTGACTTCCTCTCAAACAGCTCCTCCCGGTTGCTCATGTAGATGGCC
TGCTG
>Pomatorhinus_ruficollis-KIZ-AH10086_BEGAIN
TCTGAGAAACTGCAGGGCGACAGCCTGCCGGCGTTCCTGTAGGAATACGCTCCAATGTCC
TCCACGCTCAGCTGCCTCCATCGCCCCGGCAAGTCTTCCTCTGAAAGGTGGGTGCTCCTG
CACTCATTCCTCATTTTCTGGTTSGCTAAAGCCTGCTGTGGTGTTATGGCTGAGAAATGA
AAAGGCTCGTTTGCATACGGAGGCAGAGTCCTGGTGAAAGTGGGCGAGTTCTCGTTGTCG
TCGGCGAGCTCCATGTGCTGCGCGGGTTTGGGCTTGGCAAACCTGGGGCTCCCCTGGTGC
TCGTAACCCGCCGGTGACTTCCTCTCAAACAGCTCCTCCCGGTTGCTCATGTAGATGGCC
TGCTG
>Pomatorhinus_ruficollis-KIZ-AH10087_BEGAIN
TCTGAGAAACTGCAGGGCGACAGCCTGCCGGCGTTCCTGTAGGAATACGCTCCAATGTCC
TCCACGCTCAGCTGCCTCCATCGCCCCGGCAAGTCTTCCTCTGAAAGGTGGGTGCTCCTG
CACTCATTCCTCATTTTCTGGTTCGCTAAAGCCTGCTGTGGTGTTATGGCTGAGAAATGA
AAAGGCTCGTTTGCATACGGAGGCAGAGTCCTGGTGAAAGTGGGCGAGTTCTCGTTGTCG
TCGGCGAGCTCCATGTGCTGCGCGGGTTTGGGCTTGGCAAACCTGGGGCTCCCCTGGTGC
TCGTAACCCGCCGGTGACTTCCTCTCAAACAGCTCCTCCCGGTTGCTCATGTAGATGGCC
TGCTG
>Pomatorhinus_ruficollis-KIZ-LS002_BEGAIN
TCTGAGAAACTGCAGGGCGACAGCCTGCCGGCGTTCCTGTAGGAATACGCTCCAATGTCC
TCCACGCTCAGCTGCCTCCATCGCCCCGGCAAGTCTTCCTCTGAAAGGTGGGTGCTCCTG
CACTCATTCCTCATTTTCTGGTTSGCTAAAGCCTGCTGTGGTGTTATGGCTGAGAAATGA
AAAGGCTCRTTTGCATACGGAGGCAGAGTCCTGGTGAAAGTGGGCGAGTTCTCGTTGTCG
TCGGCGAGCTCCATGTGCTGCGCGGGTTTGGGCTTGGCAAACCTGGGRCTCCCCTGGTGC
TCGTAACCCGCCGGTGACTTCCTCTCAAACAGCTCCTCCCGGTTGCTCATGTAGATGGCC
TGCTG
>Pomatorhinus_ruficollis-KIZ-LS007_BEGAIN
TCTGAGAAACTGCAGGGCGACAGCCTGCCGGCGTTCCTGTAGGAATACGCTCCAATGTCC
TCCACGCTCAGCTGCCTCCATCGCCCCGGCAAGTCTTCCTCTGAAAGGTGGGTGCTCCTG
CACTCATTCCTCATTTTCTGGTTGGCTAAAGCCTGCTGTGGTGTTATGGCTGAGAAATGA
AAAGGCTCGTTTGCATACGGAGGCAGAGTCCTGGTGAAAGTGGGCGAGTTCTCGTTGTCG
TCGGCGAGCTCCATGTGCTGCGCRGGTTTGGGCTTGGCAAACCTGGGGCTCCCCTGGTGC
TCGTAACCCGCCGGTGACTTCCTCTCAAACAGCTCCTCCCGGTTGCTCATGTAGATGGCC
TGCTG
>Pomatorhinus_ruficollis-KIZ-AH100178_BEGAIN
TCTGAGAAACTGCAGGGCGACAGCCTGCCGGCGTTCCTGTAGGAATACGCTCCAATGTCC
TCCACGCTCAGCTGCCTCCATCGCCCCGGCAAGTCTTCCTCTGAAAGGTGGGTGCTCCTG
CACTCATTCCTCATTTTCTGGTTGGCTAAAGCCTGCTGTGGTGTTATGGCTGAGAAATGA
AAAGGCTCGTTTGCATACGGAGGCAGAGTCCTGGTGAAAGTGGGCGAGTTCTCGTTGTCG
TCGGCGAGCTCCATGTGCTGCGCGGGTTTGGGCTTGGCAAACCTGGGGCTCCCCTGGTGC
TCGTAACCCGCCGGTGACTTCCTCTCAAACAGCTCCTCCCGGTTGCTCATGTAGATGGCC
TGCTG
>Pomatorhinus_ruficollis-KIZ-LS005_BEGAIN
TCTGAGAAACTGCAGGGCGACAGCCTGCCGGCGTTCCTGTAGGAATACGCTCCAATGTCC
TCCACGCTCAGCTGCCTCCATCGCCCCGGCAAGTCTTCCTCTGAAAGGTGGGTGCTCCTG
CACTCATTCCTCATTTTCTGGTTGGCTAAAGCCTGCTGTGGTGTTATGGCTGAGAAATGA
AAAGGCTCGTTTGCATACGGAGGCAGAGTCCTGGTGAAAGTGGGCGAGTTCTCGTTGTCG
TCGGCRAGCTCCATGTGCTGCGCGGGTTTGGGCTTGGCAAACCTGGGGCTCCCCTGGTGC
TCGTAACCCGCCGGTGACTTCCTCTCAAACAGCTCCTCCCGGTTGCTCATGTAGATGGCC
TGCTG
>Pomatorhinus_ruficollis-KIZ-LSZS081_BEGAIN
TCTGAGAAACTGCAGGGCGACAGCCTGCCGGCGTTCCTGTAGGAATACGCTCCAATGTCC
TCCACGCTCAGCTGCCTCCATCGCCCCGGCAAGTCTTCCTCTGAAAGGTGGGTGCTCCTG
CACTCATTCCTCATTTTCTGGTTGGCTAAAGCCTGCTGTGGTGTTATGGCTGAGAAATGA
AAAGGCTCGTTTGCATACGGAGGCAGAGTCCTGGTGAAAGTGGGCGAGTTCTCGTTGTCG
TCGGCRAGCTCCATGTGCTGCGCGGGTTTGGGCTTGGCAAACCTGGGGCTCCCCTGGTGC
TCGTAACCCGCCGGTGACTTCCTCTCAAACAGCTCCTCCCGGTTGCTCATGTAGATGGCC
TGCTG
>Pomatorhinus_ruficollis-KIZ-AH09046_BEGAIN
TCTGAGAAACTGCAGGGCGACAGCCTGCCGGCGTTCCTGTAGGAATACGCTCCAATGTCC
TCCACGCTCAGCTGCCTCCATCGCCCCGGCAAGTCTTCCTCTGAAAGGTGGGTGCTCCTG
CACTCATTCCTCATTTTCTGGTTGGCTAAAGCCTGCTGTGGTGTTATGGCTGAGAAATGA
AAAGGCTCGTTTGCATACGGAGGCAGAGTCCTGGTGAAAGTGGGCGAGTTCTCGTTGTCG
TCGGCGAGCTCCATGTGCTGCGCGGGTTTGGGCTTGGCAAACCTGGGGCTCCCCTGGTGC
TCGTAACCCGCCGGTGACTTCCTCTCAAACAGCTCCTCCCGGTTGCTCATGTAGATGGCC
TGCTG
>Pomatorhinus_ruficollis-KIZ-AH09078_BEGAIN
TCTGAGAAACTGCAGGGCGACAGCCTGCCGGCGTTCCTGTAGGAATACGCTCCAATGTCC
TCCACGCTCAGCTGCCTCCATCGCCCCGGCAAGTCTTCCTCTGAAAGGTGGGTGCTCCTG
CACTCATTCCTCATTTTCTGGTTGGCTAAAGCCTGCTGTGGTGTTATGGCTGAGAAATGA
AAAGGCTCGTTTGCATACGGAGGCAGAGTCCTGGTGAAAGTGGGCGAGTTCTCGTTGTCG
TCGGCGAGCTCCATGTGCTGCGCGGGTTTGGGCTTGGCAAACCTGGGGCTCCCCTGGTGC
TCGTAACCCGCCGGTGACTTCCTCTCAAACAGCTCCTCCCGGTTGCTCATGTAGATGGCC
TGCTG
>Pomatorhinus_ruficollis-KIZ-AH09047_BEGAIN
TCTGAGAAACTGCAGGGCGACAGCCTGCCGGCGTTCCTGTAGGAATACGCTCCAATGTCC
TCCACGCTCAGCTGCCTCCATCGCCCCGGCAAGTCTTCCTCTGAAAGGTGGGTGCTCCTG
CACTCATTCCTCATTTTCTGGTTGGCTAAAGCCTGCTGTGGTGTTATGGCTGAGAAATGA
AAAGGCTCGTTTGCATACGGAGGCAGAGTCCTGGTGAAAGTGGGCGAGTTCTCGTTGTCG
TCGGYGAGCTCCATGTGCTGCGCGGGTTTGGGCTTGGCAAACCTGGGGCTCCCCTGGTGC
TCGTAACCCGCCGGTGACTTCCTCTCAAACAGCTCCTCCCGGTTGCTCATGTAGATGGCC
TGCTG
>Pomatorhinus_ruficollis-KIZ-AH09048_BEGAIN
TCTGAGAAACTGCAGGGCGACAGCCTGCCGGCGTTCCTGTAGGAATACGCTCCAATGTCC
TCCACGCTCAGCTGCCTCCATCGCCCCGGCAAGTCTTCCTCTGAAAGGTGGGTGCTCCTG
CACTCATTCCTCATTTTCTGGTTGGCTAAAGCCTGCTGTGGTGTTATGGCTGAGAAATGA
AAAGGCTCGTTTGCATACGGAGGCAGAGTCCTGGTGAAAGTGGGCGAGTTCTCGTTGTCG
TCGGYGAGCTCCATGTGCTGCGCGGGTTTGGGCTTGGCAAACCTGGGGCTCCCCTGGTGC
TCGTAACCCGCCGGTGACTTCCTCTCAAACAGCTCCTCCCGGTTGCTCATGTAGATGGCC
TGCTG
>Pomatorhinus_ruficollis-KIZ-AH09074_BEGAIN
TCTGAGAAACTGCAGGGCGACAGCCTGCCGGCGTTCCTGTAGGAATACGCTCCAATGTCC
TCCACGCTCAGCTGCCTCCATCGCCCCGGCAAGTCTTCCTCTGAAAGGTGGGTGCTCCTG
CACTCATTCCTCATTTTCTGGTTCGCTAAAGCCTGCTGTGGTGTTATGGCTGAGAAATGA
AAAGGCTCGTTTGCATACGGAGGCAGAGTCCTGGTGAAAGTGGGCGAGTTCTCGTTGTCG
TCGGCGAGCTCCATGTGCTGCGCGGGTTTGGGCTTGGCAAACCTGGGGCTCCCCTGGTGC
TCGTAACCCGCCGGTGACTTCCTCTCAAACAGCTCCTCCCGGTTGCTCATGTAGATGGCC
TGCTG
>Pomatorhinus_ruficollis-KIZ-LS004_BEGAIN
TCTGAGAAACTGCAGGGCGACAGCCTGCCGGCRTTCCTGTAGGAATACGCTCCAATGTCC
TCCACGCTCAGCTGCCTCCATCGCCCCGGCAAGTCTTCCTCTGAAAGGTGGGTGCTCCTG
CACTCATTCCTCATTTTCTGGTTGGCTAAAGCCTGCTGTGGTGTTATGGCTGAGAAATGA
AAAGGCTCGTTTGCATACGGAGGCAGAGTCCTGGTGAAAGTGGGCGAGTTCTCGTTGTCG
TCGGCGAGCTCCATGTGCTGCGCGGGTTTGGGCTTGGCAAACCTGGGGCTCCCCTGGTGC
TCGTAACCCGCCGGTGACTTCCTCTCAAACAGCTCCTCCCGGTTGCTCATGTAGATGGCC
TGCTG
>Pomatorhinus_ruficollis-KIZ-AH09045_BEGAIN
TCTGAGAAACTGCAGGGCGACAGCCTGCCGGCGTTCCTGTAGGAATACGCTCCAATGTCC
TCCACGCTCAGCTGCCTCCATCGCCCCGGCAAGTCTTCCTCTGAAAGGTGGGTGCTCCTG
CACTCATTCCTCATTTTCTGGTTGGCTAAAGCCTGCTGTGGTGTTATGGCTGAGAAATGA
AAAGGCTCGTTTGCATACGGAGGCAGAGTCCTGGTGAAAGTGGGCGAGTTCTCGTTGTCG
TCGGCGAGCTCCATGTGCTGCGCGGGTTTGGGCTTGGCAAACCTGGGGCTCCCCTGGTGC
TCGTAACCCGCCGGTGACTTCCTCTCAAACAGCTCCTCCCGGTTGCTCATGTAGATGGCC
TGCTG
>Pomatorhinus_ruficollis-KIZ-AH09015_ZNF618
GGGACGGGCCGCAGCTTCTGCTGAGGGTCCAAGATCATGGCTACCTTGTGTGCCGAGTGA
ACTTTGAAGTTTTCCTTCAGCGCCTCCAAGAAGAGGTGGCAGAGTTTGCTGACCACGCCA
GCATCGTTGGCTTTGGAAGTGAACAGTTTCTCCAGTTTGACGTAGGTGGGCAGCACCAGC
TGCAGCGTGGGCCGGCTCTCGTTGCTCAGCTCGATCACGGCCTGTTTCACTGGCGCCAGG
ATGGCTGCCAGGTTGCTGAGCAGGTGTTTGTTCAGGTTTTGGATGAGGTTCATCTTCTTG
GCCCTGCTGTAGAACTCGCAGATCTGCTCGTAGCGCTCGTGGACGAGCAGCAGGGAGTCG
GTGACTGAGTTCCAGCAGGGTGGCGGGGAGGTCTCTTCCAGGGAGCCAAAGGTCTCCTTC
GAGAGGCCTGTGGACCCYGCCAGGTCTTCACAGACATTCAGGAGCTCGATCACCTCGTGC
ATGTTGCGAGCCTGTAGTGTTCTCTTGTTGAGCACGCTCTGCACCACCGA
>Pomatorhinus_ruficollis-KIZ-AH09099_ZNF618
GGGACGGGCCGCAGCTTCTGCTGAGGGTCCAAGATCATGGCTACCTTGTGTGCCGAGTGA
ACTTTGAAGTTTTCCTTCAGCGCCTCCAAGAAGAGGTGGCAGAGTTTGCTGACCACGCCA
GCATCGTTGGCTTTGGAAGTGAACAGTTTCTCCAGTTTGACGTAGGTGGGCAGCACCAGC
TGCAGCGTGGGCCGGCTCTCGTTGCTCAGCTCGATCACGGCCTGTTTCACTGGCGCCAGG
ATGGCTGCCAGGTTGCTGAGCAGGTGTTTGTTCAGGTTTTGGATGAGGTTCATCTTCTTG
GCCCTGCTGTAGAACTCGCAGATCTGCTCGTAGCGCTCGTGGACGAGCAGCAGGGAGTCG
GTGACTGAGTTCCAGCAGGGTGGCGGGGAGGTCTCTTCCAGGGAGCCAAAGGTCTCCTTC
GAGAGGCCTGTGGACCCYGCCAGGTCTTCACAGACATTCAGGAGCTCGATCACCTCGTGC
ATGTTGCGAGCCTGTAGTGTTCTCTTGTTGAGCACGCTCTGCACCACCGA
>Pomatorhinus_ruficollis-KIZ-AH09074_ZNF618
GGGACGGGCCGCAGCTTCTGCTGAGGGTCCAAGATCATGGCTACCTTGTGTGCCGAGTGA
ACTTTGAAGTTTTCCTTCAGCGCCTCCAAGAAGAGGTGGCAGAGTTTGCTGACCACGCCA
GCATCGTTGGCTTTGGAAGTGAACAGTTTCTCCAGTTTGACGTAGGTGGGCAGCACCAGC
TGCAGCGTGGGCCGGCTCTCGTTGCTCAGCTCGATCACGGCCTGTTTCACTGGCGCCAGG
ATGGCTGCCAGGTTGCTGAGCAGGTGTTTGTTCAGGTTTTGGATGAGGTTCATCTTCTTG
GCCCTGCTGTAGAACTCGCAGATCTGCTCGTAGCGCTCGTGGACGAGCAGCAGGGAGTCG
GTGACTGAGTTCCAGCAGGGTGGCGGGGAGGTCTCTTCCAGGGAGCCAAAGGTCTCCTTC
GAGAGGCCTGTGGACCCYGCCAGGTCTTCACAGACATTCAGGAGCTCGATCACCTCGTGC
ATGTTGCGAGCCTGTAGTGTTCTCTTGTTGAGCACGCTCTGCACCACCGA
>Pomatorhinus_ruficollis-KIZ-LS005_ZNF618
GGGACGGGCCGCAGCTTCTGCTGAGGGTCCAAGATCATGGCTACCTTGTGTGCCGAGTGA
ACTTTGAAGTTTTCCTTCAGCGCCTCCAAGAAGAGGTGGCAGAGTTTGCTGACCACGCCA
GCATCGTTGGCTTTGGAAGTGAACAGTTTCTCCAGTTTGACGTAGGTGGGCAGCACCAGC
TGCAGCGTGGGCCGGCTCTCGTTGCTCAGCTCGATCACGGCCTGTTTCACTGGCGCCAGG
ATGGCTGCCAGGTTGCTGAGCAGGTGTTTGTTCAGGTTTTGGATGAGGTTCATCTTCTTG
GCCCTGCTGTAGAACTCGCAGATCTGCTCGTAGCGCTCGTGGACGAGCAGCAGGGAGTCG
GTGACTGAGTTCCAGCAGGGTGGCGGGGAGGTCTCTTCCAGGGAGCCAAAGGTCTCCTTC
GAGAGGCCTGTGGACCCYGCCAGGTCTTCACAGACATTCAGGAGCTCGATCACCTCGTGC
ATGTTGCGAGCCTGTAGTGTTCTCTTGTTGAGCACGCTCTGCACCACCGA
>Pomatorhinus_ruficollis-KIZ-AH10019_ZNF618
GGGACGGGCCGCAGCTTCTGCTGAGGGTCCAAGATCATGGCTACCTTGTGTGCCGAGTGA
ACTTTGAAGTTTTCCTTCAGCGCCTCCAAGAAGAGGTGGCAGAGTTTGCTGACCACGCCA
GCATCGTTGGCTTTGGAAGTGAACAGTTTCTCCAGTTTGACGTAGGTGGGCAGCACCAGC
TGCAGCGTGGGCCGGCTCTCGTTGCTCAGCTCGATCACGGCCTGTTTCACTGGCGCCAGG
ATGGCTGCCAGGTTGCTGAGCAGGTGTTTGTTCAGGTTTTGGATGAGGTTCATCTTCTTG
GCCCTGCTGTAGAACTCGCAGATCTGCTCGTAGCGCTCGTGGACGAGCAGCAGGGAGTCG
GTGACTGAGTTCCAGCAGGGTGGCGGGGAGGTCTCTTCCAGGGAGCCAAAGGTCTCCTTC
GAGAGGCCTGTGGACCCYGCCAGGTCTTCACAGACATTCAGGAGCTCGATCACCTCGTGC
ATGTTGCGAGCCTGTAGTGTTCTCTTGTTGAGCACGCTCTGCACCACCGA
>Pomatorhinus_ruficollis-KIZ-AH09014_ZNF618
GGGACGGGCCGCAGCTTCTGCTGAGGGTCCAAGATCATGGCTACCTTGTGTGCCGAGTGA
ACTTTGAAGTTTTCCTTCAGCGCCTCCAAGAAGAGGTGGCAGAGTTTGCTGACCACGCCA
GCATCGTTGGCTTTGGAAGTGAACAGTTTCTCCAGTTTGACGTAGGTGGGCAGCACCAGC
TGCAGCGTGGGCCGGCTCTCGTTGCTCAGCTCGATCACGGCCTGTTTCACTGGCGCCAGG
ATGGCTGCCAGGTTGCTGAGCAGGTGTTTGTTCAGGTTTTGGATGAGGTTCATCTTCTTG
GCCCTGCTGTAGAACTCGCAGATCTGCTCGTAGCGCTCGTGGACGAGCAGCAGGGAGTCG
GTGACTGAGTTCCAGCAGGGTGGCGGGGAGGTCTCTTCCAGGGAGCCAAAGGTCTCCTTC
GAGAGGCCTGTGGACCCYGCCAGGTCTTCACAGACATTCAGGAGCTCGATCACCTCGTGC
ATGTTGCGAGCCTGTAGTGTTCTCTTGTTGAGCACGCTCTGCACCACCGA
>Pomatorhinus_ruficollis-KIZ-LS006_ZNF618
GGGACGGGCCGCAGCTTCTGCTGAGGGTCCAAGATCATGGCTACCTTGTGTGCCGAGTGA
ACTTTGAAGTTTTCCTTCAGCGCCTCCAAGAAGAGGTGGCAGAGTTTGCTGACCACGCCA
GCATCGTTGGCTTTGGAAGTGAACAGTTTCTCCAGTTTGACGTAGGTGGGCAGCACCAGC
TGCAGCGTGGGCCGGCTCTCGTTGCTCAGCTCGATCACGGCCTGTTTCACTGGCGCCAGG
ATGGCTGCCAGGTTGCTGAGCAGGTGTTTGTTCAGGTTTTGGATGAGGTTCATCTTCTTG
GCCCTGCTGTAGAACTCGCAGATCTGCTCGTAGCGCTCGTGGACGAGCAGCAGGGAGTCG
GTGACTGAGTTCCAGCAGGGTGGCGGGGAGGTCTCTTCCAGGGAGCCAAAGGTCTCCTTC
GAGAGGCCTGTGGACCCYGCCAGGTCTTCACAGACATTCAGGAGCTCGATCACCTCGTGC
ATGTTGCGAGCCTGTAGTGTTCTCTTGTTGAGCACGCTCTGCACCACCGA
>Pomatorhinus_ruficollis-KIZ-AH09045_ZNF618
GGGACGGGCCGCAGCTTCTGCTGAGGGTCCAAGATCATGGCTACCTTGTGTGCCGAGTGA
ACTTTGAAGTTTTCCTTCAGCGCCTCCAAGAAGAGGTGGCAGAGTTTGCTGACCACGCCA
GCATCGTTGGCTTTGGAAGTGAACAGTTTCTCCAGTTTGACGTAGGTGGGCAGCACCAGC
TGCAGCGTGGGCCGGCTCTCGTTGCTCAGCTCGATCACGGCCTGTTTCACTGGCGCCAGG
ATGGCTGCCAGGTTGCTGAGCAGGTGTTTGTTCAGGTTTTGGATGAGGTTCATCTTCTTG
GCCCTGCTGTAGAACTCGCAGATCTGCTCGTAGCGCTCGTGGACGAGCAGCAGGGAGTCG
GTGACTGAGTTCCAGCAGGGTGGCGGGGAGGTCTCTTCCAGGGAGCCAAAGGTCTCCTTC
GAGAGGCCTGTGGACCCYGCCAGGTCTTCACAGACATTCAGGAGCTCGATCACCTCGTGC
ATGTTGCGAGCCTGTAGTGTTCTCTTGTTGAGCACGCTCTGCACCACCGA
>Pomatorhinus_ruficollis-KIZ-AH09046_ZNF618
GGGACGGGCCGCAGCTTCTGCTGAGGGTCCAAGATCATGGCTACCTTGTGTGCCGAGTGA
ACTTTGAAGTTTTCCTTCAGCGCCTCCAAGAAGAGGTGGCAGAGTTTGCTGACCACGCCA
GCATCGTTGGCTTTGGAAGTGAACAGTTTCTCCAGTTTGACGTAGGTGGGCAGCACCAGC
TGCAGCGTGGGCCGGCTCTCGTTGCTCAGCTCGATCACGGCCTGTTTCACTGGCGCCAGG
ATGGCTGCCAGGTTGCTGAGCAGGTGTTTGTTCAGGTTTTGGATGAGGTTCATCTTCTTG
GCCCTGCTGTAGAACTCGCAGATCTGCTCGTAGCGCTCGTGGACGAGCAGCAGGGAGTCG
GTGACTGAGTTCCAGCAGGGTGGCGGGGAGGTCTCTTCCAGGGAGCCAAAGGTCTCCTTC
GAGAGGCCTGTGGACCCYGCCAGGTCTTCACAGACATTCAGGAGCTCGATCACCTCGTGC
ATGTTGCGAGCCTGTAGTGTTCTCTTGTTGAGCACGCTCTGCACCACCGA
>Pomatorhinus_ruficollis-KIZ-AH09047_ZNF618
GGGACGGGCCGCAGCTTCTGCTGAGGGTCCAAGATCATGGCTACCTTGTGTGCCGAGTGA
ACTTTGAAGTTTTCCTTCAGCGCCTCCAAGAAGAGGTGGCAGAGTTTGCTGACCACGCCA
GCATCGTTGGCTTTGGAAGTGAACAGTTTCTCCAGTTTGACGTAGGTGGGCAGCACCAGC
TGCAGCGTGGGCCGGCTCTCGTTGCTCAGCTCGATCACGGCCTGTTTCACTGGCGCCAGG
ATGGCTGCCAGGTTGCTGAGCAGGTGTTTGTTCAGGTTTTGGATGAGGTTCATCTTCTTG
GCCCTGCTGTAGAACTCGCAGATCTGCTCGTAGCGCTCGTGGACGAGCAGCAGGGAGTCG
GTGACTGAGTTCCAGCAGGGTGGCGGGGAGGTCTCTTCCAGGGAGCCAAAGGTCTCCTTC
GAGAGGCCTGTGGACCCYGCCAGGTCTTCACAGACATTCAGGAGCTCGATCACCTCGTGC
ATGTTGCGAGCCTGTAGTGTTCTCTTGTTGAGCACGCTCTGCACCACCGA
>Pomatorhinus_ruficollis-KIZ-AH09044_ZNF618
GGGACGGGCCGCAGCTTCTGCTGAGGGTCCAAGATCATGGCTACCTTGTGTGCCGAGTGA
ACTTTGAAGTTTTCCTTCAGCGCCTCCAAGAAGAGGTGGCAGAGTTTGCTGACCACGCCA
GCATCGTTGGCTTTGGAAGTGAACAGTTTCTCCAGTTTGACGTAGGTGGGCAGCACCAGC
TGCAGCGTGGGCCGGCTCTCGTTGCTCAGCTCGATCACGGCCTGTTTCACTGGCGCCAGG
ATGGCTGCCAGGTTGCTGAGCAGGTGTTTGTTCAGGTTTTGGATGAGGTTCATCTTCTTG
GCCCTGCTGTAGAACTCGCAGATCTGCTCGTAGCGCTCGTGGACGAGCAGCAGGGAGTCG
GTGACTGAGTTCCAGCAGGGTGGCGGGGAGGTCTCTTCCAGGGAGCCAAAGGTCTCCTTC
GAGAGGCCTGTGGACCCTGCCAGGTCTTCACAGACATTCAGGAGCTCGATCACCTCGTGC
ATGTTGCGAGCCTGTAGTGTTCTCTTGTTGAGCACGCTCTGCACCACCGA
>Pomatorhinus_ruficollis-KIZ-AH09131_ZNF618
GGGACGGGCCGCAGCTTCTGCTGAGGGTCCAAGATCATGGCTACCTTGTGTGCCGAGTGA
ACTTTGAAGTTTTCCTTCAGCGCCTCCAAGAAGAGGTGGCAGAGTTTGCTGACCACGCCA
GCATCGTTGGCTTTGGAAGTGAACAGTTTCTCCAGTTTGACGTAGGTGGGCAGCACCAGC
TGCAGCGTGGGCCGGCTCTCGTTGCTCAGCTCGATCACGGCCTGTTTCACTGGCGCCAGG
ATGGCTGCCAGGTTGCTGAGCAGGTGTTTGTTCAGGTTTTGGATGAGGTTCATCTTCTTG
GCCCTGCTGTAGAACTCGCAGATCTGCTCGTAGCGCTCGTGGACGAGCAGCAGGGAGTCG
GTGACTGAGTTCCAGCAGGGTGGCGGGGAGGTCTCTTCCAGGGAGCCAAAGGTCTCCTTC
GAGAGGCCTGTGGACCCTGCCAGGTCTTCACAGACATTCAGGAGCTCGATCACCTCGTGC
ATGTTGCGAGCCTGTAGTGTTCTCTTGTTGAGCACGCTCTGCACCACCGA
>Pomatorhinus_ruficollis-KIZ-LS002_ZNF618
GGGACGGGCCGCAGCTTCTGCTGAGGGTCCAAGATCATGGCTACCTTGTGTGCCGAGTGA
ACTTTGAAGTTTTCCTTCAGCGCCTCCAAGAAGAGGTGGCAGAGTTTGCTGACCACGCCA
GCATCGTTGGCTTTGGAAGTGAACAGTTTCTCCAGTTTGACGTAGGTGGGCAGCACCAGC
TGCAGCGTGGGCCGGCTCTCGTTGCTCAGCTCGATCACGGCCTGTTTCACTGGCGCCAGG
ATGGCTGCCAGGTTGCTGAGCAGGTGTTTGTTCAGGTTTTGGATGAGGTTCATCTTCTTG
GCCCTGCTGTAGAACTCGCAGATCTGCTCGTAGCGCTCGTGGACGAGCAGCAGGGAGTCG
GTGACTGAGTTCCAGCAGGGTGGCGGGGAGGTCTCTTCCAGGGAGCCAAAGGTCTCCTTC
GAGAGGCCTGTGGACCCCGCCAGGTCTTCACAGACATTCAGGAGCTCGATCACCTCGTGC
ATGTTGCGAGCCTGTAGTGTTCTCTTGTTGAGCACGCTCTGCACCACCGA
>Pomatorhinus_ruficollis-KIZ-LS004_ZNF618
GGGACGGGCCGCAGCTTCTGCTGAGGGTCCAAGATCATGGCTACCTTGTGTGCCGAGTGA
ACTTTGAAGTTTTCCTTCAGCGCCTCCAAGAAGAGGTGGCAGAGTTTGCTGACCACGCCA
GCATCGTTGGCTTTGGAAGTGAACAGTTTCTCCAGTTTGACGTAGGTGGGCAGCACCAGC
TGCAGCGTGGGCCGGCTCTCGTTGCTCAGCTCGATCACGGCCTGTTTCACTGGCGCCAGG
ATGGCTGCCAGGTTGCTGAGCAGGTGTTTGTTCAGGTTTTGGATGAGGTTCATCTTCTTG
GCCCTGCTGTAGAACTCGCAGATCTGCTCGTAGCGCTCGTGGACGAGCAGCAGGGAGTCG
GTGACTGAGTTCCAGCAGGGTGGCGGGGAGGTCTCTTCCAGGGAGCCAAAGGTCTCCTTC
GAGAGGCCTGTGGACCCCGCCAGGTCTTCACAGACATTCAGGAGCTCGATCACCTCGTGC
ATGTTGCGAGCCTGTAGTGTTCTCTTGTTGAGCACGCTCTGCACCACCGA
>Pomatorhinus_ruficollis-KIZ-AH09078_ZNF618
GGGACGGGCCGCAGCTTCTGCTGAGGGTCCAAGATCATGGCTACCTTGTGTGCCGAGTGA
ACTTTGAAGTTTTCCTTCAGCGCCTCCAAGAAGAGGTGGCAGAGTTTGCTGACCACGCCA
GCATCGTTGGCTTTGGAAGTGAACAGTTTCTCCAGTTTGACGTAGGTGGGCAGCACCAGC
TGCAGCGTGGGCCGGCTCTCGTTGCTCAGCTCGATCACGGCCTGTTTCACTGGCGCCAGG
ATGGCTGCCAGGTTGCTGAGCAGGTGTTTGTTCAGGTTTTGGATGAGGTTCATCTTCTTG
GCCCTGCTGTAGAACTCGCAGATCTGCTCGTAGCGCTCGTGGACGAGCAGCAGGGAGTCG
GTGACTGAGTTCCAGCAGGGTGGCGGGGAGGTCTCTTCCAGGGAGCCAAAGGTCTCCTTC
GAGAGGCCTGTGGACCCCGCCAGGTCTTCACAGACATTCAGGAGCTCGATCACCTCGTGC
ATGTTGCGAGCCTGTAGTGTTCTCTTGTTGAGCACGCTCTGCACCACCGA
>Pomatorhinus_ruficollis-KIZ-LS003_ZNF618
GGGACGGGCCGCAGCTTCTGCTGAGGGTCCAAGATCATGGCTACCTTGTGTGCCGAGTGA
ACTTTGAAGTTTTCCTTCAGCGCCTCCAAGAAGAGGTGGCAGAGTTTGCTGACCACGCCA
GCATCGTTGGCTTTGGAAGTGAACAGTTTCTCCAGTTTGACGTAGGTGGGCAGCACCAGC
TGCAGCGTGGGCCGGCTCTCGTTGCTCAGCTCGATCACGGCCTGTTTCACTGGCGCCAGG
ATGGCTGCCAGGTTGCTGAGCAGGTGTTTGTTCAGGTTTTGGATGAGGTTCATCTTCTTG
GCCCTGCTGTAGAACTCGCAGATCTGCTCGTAGCGCTCGTGGACGAGCAGCAGGGAGTCG
GTGACTGAGTTCCAGCAGGGTGGCGGGGAGGTCTCTTCCAGGGAGCCAAAGGTCTCCTTC
GAGAGGCCTGTGGACCCCGCCAGGTCTTCACAGACATTCAGGAGCTCGATCACCTCGTGC
ATGTTGCGAGCCTGTAGTGTTCTCTTGTTGAGCACGCTCTGCACCACCGA
>Pomatorhinus_ruficollis-KIZ-AH09048_ZNF618
GGGACGGGCCGCAGCTTCTGCTGAGGGTCCAAGATCATGGCTACCTTGTGTGCCGAGTGA
ACTTTGAAGTTTTCCTTCAGCGCCTCCAAGAAGAGGTGGCAGAGTTTGCTGACCACGCCA
GCATCGTTGGCTTTGGAAGTGAACAGTTTCTCCAGTTTGACGTAGGTGGGCAGCACCAGC
TGCAGCGTGGGCCGGCTCTCGTTGCTCAGCTCGATCACGGCCTGTTTCACTGGCGCCAGG
ATGGCTGCCAGGTTGCTGAGCAGGTGTTTGTTCAGGTTTTGGATGAGGTTCATCTTCTTG
GCCCTGCTGTAGAACTCGCAGATCTGCTCGTAGCGCTCGTGGACGAGCAGCAGGGAGTCG
GTGACTGAGTTCCAGCAGGGTGGCGGGGAGGTCTCTTCCAGGGAGCCAAAGGTCTCCTTC
GAGAGGCCTGTGGACCCYGCCAGGTCTTCACAGACATTCAGGAGCTCGATCACCTCGTGC
ATGTTGCGAGCCTGTAGTGTTCTCTTGTTGAGCACGCTCTGCACCACCGA
>Pomatorhinus_ruficollis-KIZ-LS001_ZNF618
GGGACGGGCCGCAGCTTCTGCTGAGGGTCCAAGATCATGGCTACCTTGTGTGCCGAGTGA
ACTTTGAAGTTTTCCTTCAGCGCCTCCAAGAAGAGGTGGCAGAGTTTGCTGACCACGCCA
GCATCGTTGGCTTTGGAAGTGAACAGTTTCTCCAGTTTGACGTAGGTGGGCAGCACCAGC
TGCAGCGTGGGCCGGCTCTCGTTGCTCAGCTCGATCACGGCCTGTTTCACTGGCGCCAGG
ATGGCTGCCAGGTTGCTGAGCAGGTGTTTGTTCAGGTTTTGGATGAGGTTCATCTTCTTG
GCCCTGCTGTAGAACTCGCAGATCTGCTCGTAGCGCTCGTGGACGAGCAGCAGGGAGTCG
GTGACTGAGTTCCAGCAGGGTGGCGGGGAGGTCTCTTCCAGGGAGCCAAAGGTCTCCTTC
GAGAGGCCTGTGGACCCCGCCAGGTCTTCACAGACATTCAGGAGCTCGATCACCTCGTGC
ATGTTGCGAGCCTGTAGTGTTCTCTTGTTGAGCACGCTCTGCACCACCGA
>Pomatorhinus_ruficollis-KIZ-LS007_ZNF618
GGGACGGGCCGCAGCTTCTGCTGAGGGTCCAAGATCATGGCTACCTTGTGTGCCGAGTGA
ACTTTGAAGTTTTCCTTCAGCGCCTCCAAGAAGAGGTGGCAGAGTTTGCTGACCACGCCA
GCATCGTTGGCTTTGGAAGTGAACAGTTTCTCCAGTTTGACGTAGGTGGGCAGCACCAGC
TGCAGCGTGGGCCGGCTCTCGTTGCTCAGCTCGATCACGGCCTGTTTCACTGGCGCCAGG
ATGGCTGCCAGGTTGCTGAGCAGGTGTTTGTTCAGGTTTTGGATGAGGTTCATCTTCTTG
GCCCTGCTGTAGAACTCGCAGATCTGCTCGTAGCGCTCGTGGACGAGCAGCAGGGAGTCG
GTGACTGAGTTCCAGCAGGGTGGCGGGGAGGTCTCTTCCAGGGAGCCAAAGGTCTCCTTC
GAGAGGCCTGTGGACCCCGCCAGGTCTTCACAGACATTCAGGAGCTCGATCACCTCGTGC
ATGTTGCGAGCCTGTAGTGTTCTCTTGTTGAGCACGCTCTGCACCACCGA
>Pomatorhinus_ruficollis-KIZ-AH09079_ZNF618
GGGACGGGCCGCAGCTTCTGCTGAGGGTCCAAGATCATGGCTACCTTGTGTGCCGAGTGA
ACTTTGAAGTTTTCCTTCAGCGCCTCCAAGAAGAGGTGGCAGAGTTTGCTGACCACGCCA
GCATCGTTGGCTTTGGAAGTGAACAGTTTCTCCAGTTTGACGTAGGTGGGCAGCACCAGC
TGCAGCGTGGGCCGGCTCTCGTTGCTCAGCTCGATCACGGCCTGTTTCACTGGCGCCAGG
ATGGCTGCCAGGTTGCTGAGCAGGTGTTTGTTCAGGTTTTGGATGAGGTTCATCTTCTTG
GCCCTGCTGTAGAACTCGCAGATCTGCTCGTAGCGCTCGTGGACGAGCAGCAGGGAGTCG
GTGACTGAGTTCCAGCAGGGTGGCGGGGAGGTCTCTTCCAGGGAGCCAAAGGTCTCCTTC
GAGAGGCCTGTGGACCCCGCCAGGTCTTCACAGACATTCAGGAGCTCGATCACCTCGTGC
ATGTTGCGAGCCTGTAGTGTTCTCTTGTTGAGCACGCTCTGCACCACCGA
>Pomatorhinus_ruficollis-KIZ-AH09100_ZNF618
GGGACGGGCCGCAGCTTCTGCTGAGGGTCCAAGATCATGGCTACCTTGTGTGCCGAGTGA
ACTTTGAAGTTTTCCTTCAGCGCCTCCAAGAAGAGGTGGCAGAGTTTGCTGACCACGCCA
GCATCGTTGGCTTTGGAAGTGAACAGTTTCTCCAGTTTGACGTAGGTGGGCAGCACCAGC
TGCAGCGTGGGCCGGCTCTCGTTGCTCAGCTCGATCACGGCCTGTTTCACTGGCGCCAGG
ATGGCTGCCAGGTTGCTGAGCAGGTGTTTGTTCAGGTTTTGGATGAGGTTCATCTTCTTG
GCCCTGCTGTAGAACTCGCAGATCTGCTCGTAGCGCTCGTGGACGAGCAGCAGGGAGTCG
GTGACTGAGTTCCAGCAGGGTGGCGGGGAGGTCTCTTCCAGGGAGCCAAAGGTCTCCTTC
GAGAGGCCTGTGGACCCTGCCAGGTCTTCACAGACATTCAGGAGCTCGATCACCTCGTGC
ATGTTGCGAGCCTGTAGTGTTCTCTTGTTGAGCACGCTCTGCACCACCGA
>Pomatorhinus_ruficollis-KIZ-AH10049_ZNF618
GGGACGGGCCGCAGCTTCTGCTGAGGGTCCAAGATCATGGCTACCTTGTGTGCCGAGTGA
ACTTTGAAGTTTTCCTTCAGCGCCTCCAAGAAGAGGTGGCAGAGTTTGCTGACCACGCCA
GCATCGTTGGCTTTGGAAGTGAACAGTTTCTCCAGTTTGACGTAGGTGGGCAGCACCAGC
TGCAGCGTGGGCCGGCTCTCGTTGCTCAGCTCGATCACGGCCTGTTTCACTGGCGCCAGG
ATGGCTGCCAGGTTGCTGAGCAGGTGTTTGTTCASGTTTTGGATGAGGTTCATCTTCTTG
GCCCTGCTGTAGAACTCGCAGATCTGCTCGTAGCGCTCGTGGACGAGCAGCAGGGAGTCG
GTGACTGAGTTCCAGCAGGGTGGCGGGGAGGTCTCTTCCAGGGAGCCAAAGGTCTCCTTC
GAGAGGCCTGTGGACCCTGCCAGGTCTTCACAGACATTCAGGAGCTCGATCACCTCGTGC
ATGTTGCGAGCCTGTAGTGTTCTCTTGTTGAGCACGCTCTGCACCACCGA
>Pomatorhinus_ruficollis-KIZ-LSZS043_ZNF618
GGGACGGGCCGCAGCTTCTGCTGAGGGTCCAAGATCATGGCTACCTTGTGTGCCGAGTGA
ACTTTGAAGTTTTCCTTCAGCGCCTCCAAGAAGAGGTGGCAGAGTTTGCTGACCACGCCA
GCATCGTTGGCTTTGGAAGTGAACAGTTTCTCCAGTTTGACGTAGGTGGGCAGCACCAGC
TGCAGCGTGGGCCGGCTCTCGTTGCTCAGCTCGATCACGGCCTGTTTCACTGGCGCCAGG
ATGGCTGCCAGGTTGCTGAGCAGGTGTTTGTTCAGGTTTTGGATGAGGTTCATCTTCTTG
GCCCTGCTGTAGAACTCGCAGATCTGCTCGTAGCGCTCGTGGACGAGCAGCAGGGAGTCG
GTGACTGAGTTCCAGCAGGGTGGCGGGGAGGTCTCTTCCAGGGAGCCAAAGGTCTCCTTC
GAGAGGCCTGTGGACCCCGCCAGGTCTTCACAGACATTCAGGAGCTCGATCACCTCGTGC
ATGTTGCGAGCCTGTAGTGTTCTCTTGTTGAGCACGCTCTGCACCACCGA
>Pomatorhinus_ruficollis-KIZ-AH10086_ZNF618
GGGACGGGCCGCAGCTTCTGCTGAGGGTCCAAGATCATGGCTACCTTGTGTGCCGAGTGA
ACTTTGAAGTTTTCCTTCAGCGCCTCCAAGAAGAGGTGGCAGAGTTTGCTGACCACGCCA
GCATCGTTGGCTTTGGAAGTGAACAGTTTCTCCAGTTTGACGTAGGTGGGCAGCACCAGC
TGCAGCGTGGGCCGGCTCTCGTTGCTCAGCTCGATCACGGCCTGTTTCACTGGCGCCAGG
ATGGCTGCCAGGTTGCTGAGCAGGTGTTTGTTCAGGTTTTGGATGAGGTTCATCTTCTTG
GCCCTGCTGTAGAACTCGCAGATCTGCTCGTAGCGCTCGTGGACGAGCAGCAGGGAGTCG
GTGACTGAGTTCCAGCAGGGTGGCGGGGAGGTCTCTTCCAGGGAGCCAAAGGTCTCCTTC
GAGAGGCCTGTGGACCCCGCCAGGTCTTCACAGACATTCAGGAGCTCGATCACCTCGTGC
ATGTTGCGAGCCTGTAGTGTTCTCTTGTTGAGCACGCTCTGCACCACCGA
>Pomatorhinus_ruficollis-KIZ-AH10087_ZNF618
GGGACGGGCCGCAGCTTCTGCTGAGGGTCCAAGATCATGGCTACCTTGTGTGCCGAGTGA
ACTTTGAAGTTTTCCTTCAGCGCCTCCAAGAAGAGGTGGCAGAGTTTGCTGACCACGCCA
GCATCGTTGGCTTTGGAAGTGAACAGTTTCTCCAGTTTGACGTAGGTGGGCAGCACCAGC
TGCAGCGTGGGCCGGCTCTCGTTGCTCAGCTCGATCACGGCCTGTTTCACTGGCGCCAGG
ATGGCTGCCAGGTTGCTGAGCAGGTGTTTGTTCAGGTTTTGGATGAGGTTCATCTTCTTG
GCCCTGCTGTAGAACTCGCAGATCTGCTCGTAGCGCTCGTGGACGAGCAGCAGGGAGTCG
GTGACTGAGTTCCAGCAGGGTGGCGGGGAGGTCTCTTCCAGGGAGCCAAAGGTCTCCTTC
GAGAGGCCTGTGGACCCCGCCAGGTCTTCACAGACATTCAGGAGCTCGATCACCTCGTGC
ATGTTGCGAGCCTGTAGTGTTCTCTTGTTGAGCACGCTCTGCACCACCGA
>Pomatorhinus_ruficollis-KIZ-LSZS079_ZNF618
GGGACGGGCCGCAGCTTCTGCTGAGGGTCCAAGATCATGGCTACCTTGTGTGCCGAGTGA
ACTTTGAAGTTTTCCTTCAGCGCCTCCAAGAAGAGGTGGCAGAGTTTGCTGACCACGCCA
GCATCGTTGGCTTTGGAAGTGAACAGTTTCTCCAGTTTGACGTAGGTGGGCAGCACCAGC
TGCAGCGTGGGCCGGCTCTCGTTGCTCAGCTCGATCACGGCCTGTTTCACTGGCGCCAGG
ATGGCTGCCAGGTTGCTGAGCAGGTGTTTGTTCAGGTTTTGGATGAGGTTCATCTTCTTG
GCCCTGCTGTAGAACTCGCAGATCTGCTCGTAGCGCTCGTGGACGAGCAGCAGGGAGTCG
GTGACTGAGTTCCAGCAGGGTGGCGGGGAGGTCTCTTCCAGGGAGCCAAAGGTCTCCTTC
GAGAGGCCTGTGGACCCCGCCAGGTCTTCACAGACATTCAGGAGCTCGATCACCTCGTGC
ATGTTGCGAGCCTGTAGTGTTCTCTTGTTGAGCACGCTCTGCACCACCGA
>Pomatorhinus_ruficollis-KIZ-LSZS083_ZNF618
GGGACGGGCCGCAGCTTCTGCTGAGGGTCCAAGATCATGGCTACCTTGTGTGCCGAGTGA
ACTTTGAAGTTTTCCTTCAGCGCCTCCAAGAAGAGGTGGCAGAGTTTGCTGACCACGCCA
GCATCGTTGGCTTTGGAAGTGAACAGTTTCTCCAGTTTGACGTAGGTGGGCAGCACCAGC
TGCAGCGTGGGCCGGCTCTCGTTGCTCAGCTCGATCACGGCCTGTTTCACTGGCGCCAGG
ATGGCTGCCAGGTTGCTGAGCAGGTGTTTGTTCAGGTTTTGGATGAGGTTCATCTTCTTG
GCCCTGCTGTAGAACTCGCAGATCTGCTCGTAGCGCTCGTGGACGAGCAGCAGGGAGTCG
GTGACTGAGTTCCAGCAGGGTGGCGGGGAGGTCTCTTCCAGGGAGCCAAAGGTCTCCTTC
GAGAGGCCTGTGGACCCCGCCAGGTCTTCACAGACATTCAGGAGCTCGATCACCTCGTGC
ATGTTGCGAGCCTGTAGTGTTCTCTTGTTGAGCACGCTCTGCACCACCGA
>Pomatorhinus_ruficollis-KIZ-LSHY127_ZNF618
GGGACGGGCCGCAGCTTCTGCTGAGGGTCCAAGATCATGGCTACCTTGTGTGCCGAGTGA
ACTTTGAAGTTTTCCTTCAGCGCCTCCAAGAAGAGGTGGCAGAGTTTGCTGACCACGCCA
GCATCGTTGGCTTTGGAAGTGAACAGTTTCTCCAGTTTGACGTAGGTGGGCAGCACCAGC
TGCAGCGTGGGCCGGCTCTCGTTGCTCAGCTCGATCACGGCCTGTTTCACTGGCGCCAGG
ATGGCTGCCAGGTTGCTGAGCAGGTGTTTGTTCAGGTTTTGGATGAGGTTCATCTTCTTG
GCCCTGCTGTAGAACTCGCAGATCTGCTCGTAGCGCTCGTGGACGAGCAGCAGGGAGTCG
GTGACTGAGTTCCAGCAGGGTGGCGGGGAGGTCTCTTCCAGGGAGCCAAAGGTCTCCTTC
GAGAGGCCTGTGGACCCCGCCAGGTCTTCACAGACATTCAGGAGCTCGATCACCTCGTGC
ATGTTGCGAGCCTGTAGTGTTCTCTTGTTGAGCACGCTCTGCACCACCGA
>Pomatorhinus_ruficollis-KIZ-LSHY126_ZNF618
GGGACGGGCCGCAGCTTCTGCTGAGGGTCCAAGATCATGGCTACCTTGTGTGCCGAGTGA
ACTTTGAAGTTTTCCTTCAGCGCCTCCAAGAAGAGGTGGCAGAGTTTGCTGACCACGCCA
GCATCGTTGGCTTTGGAAGTGAACAGTTTCTCCAGTTTGACGTAGGTGGGCAGCACCAGC
TGCAGCGTGGGCCGGCTCTCGTTGCTCAGCTCGATCACGGCCTGTTTCACTGGCGCCAGG
ATGGCTGCCAGGTTGCTGAGCAGGTGTTTGTTCAGGTTTTGGATGAGGTTCATCTTCTTG
GCCCTGCTGTAGAACTCGCAGATCTGCTCGTAGCGCTCGTGGACGAGCAGCAGGGAGTCG
GTGACTGAGTTCCAGCAGGGTGGCGGGGAGGTCTCTTCCAGGGAGCCAAAGGTCTCCTTC
GAGAGGCCTGTGGACCCYGCCAGGTCTTCACAGACATTCAGGAGCTCGATCACCTCGTGC
ATGTTGCGAGCCTGTAGTGTTCTCTTGTTGAGCACGCTCTGCACCACCGA
>Pomatorhinus_ruficollis-KIZ-LSZS082_ZNF618
GGGACGGGCCGCAGCTTCTGCTGAGGGTCCAAGATCATGGCTACCTTGTGTGCCGAGTGA
ACTTTGAAGTTTTCCTTCAGCGCCTCCAAGAAGAGGTGGCAGAGTTTGCTGACCACGCCA
GCATCGTTGGCTTTGGAAGTGAACAGTTTCTCCAGTTTGACGTAGGTGGGCAGCACCAGC
TGCAGCGTGGGCCGGCTCTCGTTGCTCAGCTCGATCACGGCCTGTTTCACTGGCGCCAGG
ATGGCTGCCAGGTTGCTGAGCAGGTGTTTGTTCAGGTTTTGGATGAGGTTCATCTTCTTG
GCCCTGCTGTAGAACTCGCAGATCTGCTCGTAGCGCTCGTGGACGAGCAGCAGGGAGTCG
GTGACTGAGTTCCAGCAGGGTGGCGGGGAGGTCTCTTCCAGGGAGCCAAAGGTCTCCTTC
GAGAGGCCTGTGGACCCCGCCAGGTCTTCACAGACATTCAGGAGCTCGATCACCTCGTGC
ATGTTGCGAGCCTGTAGTGTTCTCTTGTTGAGCACGCTCTGCACCACCGA
>Pomatorhinus_ruficollis-KIZ-LSZS080_ZNF618
GGGACGGGCCGCAGCTTCTGCTGAGGGTCCAAGATCATGGCTACCTTGTGTGCCGAGTGA
ACTTTGAAGTTTTCCTTCAGCGCCTCCAAGAAGAGGTGGCAGAGTTTGCTGACCACGCCA
GCATCGTTGGCTTTGGAAGTGAACAGTTTCTCCAGTTTGACGTAGGTGGGCAGCACCAGC
TGCAGCGTGGGCCGGCTCTCGTTGCTCAGCTCGATCACGGCCTGTTTCACTGGCGCCAGG
ATGGCTGCCAGGTTGCTGAGCAGGTGTTTGTTCAGGTTTTGGATGAGGTTCATCTTCTTG
GCCCTGCTGTAGAACTCGCAGATCTGCTCGTAGCGCTCGTGGACGAGCAGCAGGGAGTCG
GTGACTGAGTTCCAGCAGGGTGGCGGGGAGGTCTCTTCCAGGGAGCCAAAGGTCTCCTTC
GAGAGGCCTGTGGACCCCGCCAGGTCTTCACAGACATTCAGGAGCTCGATCACCTCGTGC
ATGTTGCGAGCCTGTAGTGTTCTCTTGTTGAGCACGCTCTGCACCACCGA
>Pomatorhinus_ruficollis-KIZ-AH10017_ZNF618
GGGACGGGCCGCAGCTTCTGCTGAGGGTCCAAGATCATGGCTACCTTGTGTGCCGAGTGA
ACTTTGAAGTTTTCCTTCAGCGCCTCCAAGAAGAGGTGGCAGAGTTTGCTGACCACGCCA
GCATCGTTGGCTTTGGAAGTGAACAGTTTCTCCAGTTTGACGTAGGTGGGCAGCACCAGC
TGCAGCGTGGGCCGGCTCTCGTTGCTCAGCTCGATCACGGCCTGTTTCACTGGCGCCAGG
ATGGCTGCCAGGTTGCTGAGCAGGTGTTTGTTCAGGTTTTGGATGAGGTTCATCTTCTTG
GCCCTGCTGTAGAACTCGCAGATCTGCTCGTAGCGCTCGTGGACGAGCAGCAGGGAGTCG
GTGACTGAGTTCCAGCAGGGTGGCGGGGAGGTCTCTTCCAGGGAGCCAAAGGTCTCCTTC
GAGAGGCCTGTGGACCCCGCCAGGTCTTCACAGACATTCAGGAGCTCGATCACCTCGTGC
ATGTTGCGAGCCTGTAGTGTTCTCTTGTTGAGCACGCTCTGCACCACCGA
>Pomatorhinus_ruficollis-KIZ-LSZS081_ZNF618
GGGACGGGCCGCAGCTTCTGCTGAGGGTCCAAGATCATGGCTACCTTGTGTGCCGAGTGA
ACTTTGAAGTTTTCCTTCARCGCCTCCAAGAAGAGGTGGCAGAGTTTGCTGACCACGCCA
GCATCGTTGGCTTTGGAAGTGAACAGTTTCTCCAGTTTGACGTAGGTGGGCAGCACCAGC
TGCAGCGTGGGCCGGCTCTCGTTGCTCAGCTCGATCACGGCCTGTTTCACTGGCGCCAGG
ATGGCTGCCAGGTTGCTGAGCAGGTGTTTGTTCAGGTTTTGGATGAGGTTCATCTTCTTG
GCCCTGCTGTAGAACTCGCAGATCTGCTCGTAGCGCTCGTGGACGAGCAGCAGGGAGTCG
GTGACTGAGTTCCAGCAGGGTGGCGGGGAGGTCTCTTCCAGGGAGCCAAAGGTCTCCTTC
GAGAGGCCTGTGGACCCCGCCAGGTCTTCACAGACATTCAGGAGCTCGATCACCTCGTGC
ATGTTGCGAGCCTGTAGTGTTCTCTTGTTGAGCACGCTCTGCACCACCGA
>Pomatorhinus_ruficollis-KIZ-LSZS043_RNF6
AGAACTCAGTTCTCCAAAGCCTGTCATTATCTGTCTAAGGATTGATCGAAGAGCCACTGA
TGAAGGTTCCCCAAGCCCAGTTTCTGAAATCCGACGAAGGGGTATCCGTATAGTGCTAAT
GTAGGTCCGAATACCCGCGCGTTCTGATCGGGATATGGTGCGCCGAAATCCCCCACTGTC
ACTCTCAAAGGTAACGGTGTTTTCTGACATTCCTACTCTAGAACGAGTTCTACTGGCAAT
GCTGTCCCGGTCCCTGTTTTCTCCAGGACGAATTCTTCTCACCTGAAGATCTAGTGTAAT
TGTTGGGTGCCTTCTGACAGCAGCTACTGGCCTACTAGATTCTTCCTCTTCCAAAGTTAT
TCCTAAGGATGGGGCTACGCTGGAAAGCTGGGGAGCCTGAGCGTTACCTCTTGCTTGCCC
TTCAGTAGGCTGTGGAGAAGCCTGAGCTGTTTGTCTCCTACTTCTGTTGACCTGCTGTGC
ATTTCTATCCTGCCTCTGATCATG
>Pomatorhinus_ruficollis-KIZ-LSZS079_RNF6
AGAACTCAGTTCTCCAAAGCCTGTCATTATCTGTCTAAGGATTGATCGAAGAGCCACTGA
TGAAGGTTCCCCAAGCCCAGTTTCTGAAATCCGACGAAGGGGTATCCGTATAGTGCTAAT
GTAGGTCCGAATACCCGCGCGTTCTGATCGGGATATGGTGCGCCGAAATCCCCCACTGTC
ACTCTCAAAGGTAACGGTGTTTTCTGACATTCCTACTCTAGAACGAGTTCTACTGGCAAT
GCTGTCCCGGTCCCTGTTTTCTCCAGGACGAATTCTTCYCACCTGAAGATCTAGTGTAAT
TGTTGGGTGCCTTCTGACAGCAGCTACTGGCCTACTAGATTCTTCCTCTTCCAAAGTTAT
TCCTAAGGATGGGGCTACGCTGGAAAGCTGGGGAGCCTGAGCGTTACCTCTTGCTTGCCC
TTCAGTAGGCTGTGGAGAAGCCTGAGCTGTTTGTCTCCTACTTCTGTTGACCTGCTGTGC
ATTTCTATCCTGCCTCTGATCATG
>Pomatorhinus_ruficollis-KIZ-AH09045_RNF6
AGAACTCAGTTCTCCAAAGCCTGTCATTATCTGTCTAAGGATTGATCGAAGAGCCACTGA
TGAAGGTTCCCCAAGCCCAGTTTCTGAAATCCGACGAAGGGGTATCCGTATAGTGCTAAT
GTAGGTCCGAATACCCGCGCGTTCTGATCGGGATATGGTGCGCCGAAATCCCCCACTGTC
ACTCTCAAAGGTAACGGTGTTTTCTGACATTCCTACTCTAGAACGAGTTCTACTGGCAAT
GCTGTCCCGGTCCCTGTTTTCTCCAGGACGAATTCTTCTCACCTGAAGATCTAGTGTAAT
TGTTGGGTGCCTTCTGACAGCAGCTASTGGCCTACTAGATTCTTCCTCTTCCAAAGTTAT
TCCTAAGGATGGGGCTACGCTGGAAAGCTGGGGAGCCTGAGCGTTACCTCTTGCTTGCCC
TTCAGTAGGCTGTGGAGAAGCCTGAGCTGTTTGTCTCCTACTTCTGTTGACCTGCTGTGC
ATTTCTATCCTGCCTCTGATCATG
>Pomatorhinus_ruficollis-KIZ-AH10017_RNF6
AGAACTCAGTTCTCCAAAGCCTGTCATTATCTGTCTAAGGATTGATCGAAGAGCCACTGA
TGAAGGTTCCCCAAGCCCAGTTTCTGAAATCCGACGAAGGGGTATCCGTATAGTGCTAAT
GTAGGTCCGAATACCCGCGCGTTCTGATCGGGATATGGTGCGCCGAAATCCCCCACTGTC
ACTCTCAAAGGTAACGGTGTTTTCTGACATTCCTACTCTAGAACGAGTTCTACTGGCAAT
GCTGTCCCGGTCCCTGTTTTCTCCAGGACGAATTCTTCTCACCTGAAGATCTAGTGTAAT
TGTTGGGTGCCTTCTGACAGCAGCTACTGGCCTACTAGATTCTTCCTCTTCCAAAGTTAT
TCCTAAGGATGGGGCTACGCTGGAAAGCTGGGGAGCCTGAGCGTTACCTCTTGCTTGCCC
TTCAGTAGGCTGTGGAGAAGCCTGAGCTGTTTGTCTCCTACTTCTGTTGACCTGCTGTGC
ATTTCTATCCTGCCTCTGATCATG
>Pomatorhinus_ruficollis-KIZ-LSZS083_RNF6
AGAACTCAGTTCTCCAAAGCCTGTCATTATCTGTCTAAGGATTGATCGAAGAGCCACTGA
TGAAGGTTCCCCAAGCCCAGTTTCTGAAATCCGACGAAGGGGTATCCGTATAGTGCTAAT
GTAGGTCCGAATACCCGCGCGTTCTGATCGGGATATGGTGCGCCGAAATCCCCCACTGTC
ACTCTCAAAGGTAACGGTGTTTTCTGACATTCCTACTCTAGAACGAGTTCTACTGGCAAT
GCTGTCCCGGTCCCTGTTTTCTCCAGGACGAATTCTTCTCACCTGAAGATCTAGTGTAAT
TGTTGGGTGCCTTCTGACAGCAGCTACTGGCCTACTAGATTCTTCCTCTTCCAAAGTTAT
TCCTAAGGATGGGGCTACGCTGGAAAGCTGGGGAGCCTGAGCGTTACCTCTTGCTTGCCC
TTCAGTAGGCTGTGGAGAAGCCTGAGCTGTTTGTCTCCTACTTCTGTTGACCTGCTGTGC
ATTTCTATCCTGCCTCTGATCATG
>Pomatorhinus_ruficollis-KIZ-AH100178_RNF6
AGAACTCAGTTCTCCAAAGCCTGTCATTATCTGTCTAAGGATTGATCGAAGAGCCACTGA
TGAAGGTTCCCCAAGCCCAGTTTCTGAAATCCGACGAAGGGGTATCCGTATAGTGCTAAT
GTAGGTCCGAATACCCGCGCGTTCTGATCGGGATATGGTGCGCCGAAATCCCCCACTGTC
ACTCTCAAAGGTAACGGTGTTTTCTGACATTCCTACTCTAGAACGAGTTCTACTGGCAAT
GCTGTCCCGGTCCCTGTTTTCTCCAGGACGAATTCTTCTCACCTGAAGATCTAGTGTAAT
TGTTGGGTGCCTTCTGACAGCAGCTACTGGCCTACTAGATTCTTCCTCTTCCAAAGTTAT
TCCTAAGGATGGGGCTACGCTGGAAAGCTGGGGAGCCTGAGCGTTACCTCTTGCTTGCCC
TTCAGTAGGCTGTGGAGAAGCCTGAGCTGTTTGTCTCCTACTTCTGTTGACCTGCTGTGC
ATTTCTATCCTGCCTCTGATCATG
>Pomatorhinus_ruficollis-KIZ-AH10019_RNF6
AGAACTCAGTTCTCCAAAGCCTGTCATTATCTGTCTAAGGATTGATCGAAGAGCCACTGA
TGAAGGTTCCCCAAGCCCAGTTTCTGAAATCCGACGAAGGGGTATCCGTATAGTGCTAAT
GTAGGTCCGAATACCCGCGCGTTCTGATCGGGATATGGTGCGCCGAAATCCCCCACTGTC
ACTCTCAAAGGTAACGGTGTTTTCTGACATTCCTACTCTAGAACGAGTTCTACTGGCAAT
GCTGTCCCGGTCCCTGTTTTCTCCAGGACGAATTCTTCTCACCTGAAGATCTAGTGTAAT
TGTTGGGTGCCTTCTGACAGCAGCTACTGGCCTACTAGATTCTTCCTCTTCCAAAGTTAT
TCCTAAGGATGGGGCTACGCTGGAAAGCTGGGGAGCCTGAGCGTTACCTCTTGCTTGCCC
TTCAGTAGGCTGTGGAGAAGCCTGAGCTGTTTGTCTCCTACTTCTGTTGACCTGCTGTGC
ATTTCTATCCTGCCTCTGATCATG
>Pomatorhinus_ruficollis-KIZ-LSZS081_RNF6
AGAACTCAGTTCTCCAAAGCCTGTCATTATCTGTCTAAGGATTGATCGAAGAGCCACTGA
TGAAGGTTCCCCAAGCCCAGTTTCTGAAATCCGACGAAGGGGTATCCGTATAGTGCTAAT
GTAGGTCCGAATACCCGCGCGTTCTGATCGGGATATGGTGCGCCGAAATCCCCCACTGTC
ACTCTCAAAGGTAACGGTGTTTTCTGACATTCCTACTCTAGAACGAGTTCTACTGGCAAT
GCTGTCCCGGTCCCTGTTTTCTCCAGGACGAATTCTTCTCACCTGAAGATCTAGTGTAAT
TGTTGGGTGCCTTCTGACAGCAGCTACTGGCCTACTAGATTCTTCCTCTTCCAAAGTTAT
TCCTAAGGATGGGGCTACGCTGGAAAGCTGGGGAGCCTGAGCGTTACCTCTTGCTTGCCC
TTCAGTAGGCTGTGGAGAAGCCTGAGCTGCTTGTCTCCTACTTCTGTTGACCTGCTGTGC
ATTTCTATCCTGCCTCTGATCATG
>Pomatorhinus_ruficollis-KIZ-AH10049_RNF6
AGAACTCAGTTCTCCAAAGCCTGTCATTATCTGTCTAAGGATTGATCGAAGAGCCACTGA
TGAAGGTTCCCCAAGCCCAGTTTCTGAAATCCGACGAAGGGGTATCCGTATAGTGCTAAT
GTAGGTCCGAATACCCGCGCGTTCTGATCGGGATATGGTGCGCCGAAATCCCCCACTGTC
ACTCTCAAAGGTAACGGTGTTTTCTGACATTCCTACTCTAGAACGAGTTCTACTGGCAAT
GCTGTCCCGGTCCCTGTTTTCTCCAGGACGAATTCTTCTCACCTGAAGATCTAGTGTAAT
TGTTGGGTGCCTTCTGACAGCAGCTACTGGCCTACTAGATTCTTCCTCTTCCAAAGTTAT
TCCTAAGGATGGGGCTACGCTGGAAAGCTGGGGAGCCTGAGCGTTACCTCTTGCTTGCCC
TTCAGTAGGCTGTGGAGAAGCCTGAGCTGCTTGTCTCCTACTTCTGTTGACCTGCTGTGC
ATTTCTATCCTGCCTCTGATCATG
>Pomatorhinus_ruficollis-KIZ-AH10086_RNF6
AGAACTCAGTTCTCCAAAGCCTGTCATTATCTGTCTAAGGATTGATCGAAGAGCCACTGA
TGAAGGTTCCCCAAGCCCAGTTTCTGAAATCCGACGAAGGGGTATCCGTATAGTGCTAAT
GTAGGTCCGAATACCCGCRCGTTCTGATCGGGATATGGTGCGCCGAAATCCCCCACTGTC
ACTCTCAAAGGTAACGGTGTTTTCTGACATTCCTACTCTAGAACGAGTTCTACTGGCAAT
GCTGTCCCGGTCCCTGTTTTCTCCAGGACGAATTCTTCTCACCTGAAGATCTAGTGTAAT
TGTTGGGTGCCTTCTGACAGCAGCTACTGGCCTACTAGATTCTTCCTCTTCCAAAGTTAT
TCCTAAGGATGGGGCTACGCTGGAAAGCTGGGGAGCCTGAGCGTTACCTCTTGCTTGCCC
TTCAGTAGGCTGTGGAGAAGCCTGAGCTGTTTGTCTCCTACTTCTGTTGACCTGCTGTGC
ATTTCTATCCTGCCTCTGATCATG
>Pomatorhinus_ruficollis-KIZ-LSZS080_RNF6
AGAACTCAGTTCTCCAAAGCCTGTCATTATCTGTCTAAGGATTGATCGAAGAGCCACTGA
TGAAGGTTCCCCAAGCCCAGTTTCTGAAATCCGACGAAGGGGTATCCGTATAGTGCTAAT
GTAGGTCCGAATACCCGCGCGTTCTGATCGGGATATGGTGCGCCGAAATCCCCCACTGTC
ACTCTCAAAGGTAACGGTGTTTTCTGACATTCCTACTCTAGAACGAGTTCTACTGGCAAT
GCTGTCCCGGTCCCTGTTTTCTCCAGGACGAATTCTTCTCACCTGAAGATCTAGTGTAAT
TGTTGGGTGCCTTCTGACAGCAGCTACTGGCCTACTAGATTCTTCCTCTTCCAAAGTTAT
TCCTAAGGATGGGGCTACGCTGGAAAGCTGGGGAGCCTGAGCGTTACCTCTTGCTTGCCC
TTCAGTAGGCTGTGGAGAAGCCTGAGCTGTTTGTCTCCTACTTCTGTTGACCTGCTGTGC
ATTTCTATCCTGCCTCTGATCATG
>Pomatorhinus_ruficollis-KIZ-LSHY126_RNF6
AGAACTCAGTTCTCCAAAGCCTGTCATTATCTGTCTAAGGATTGATCGAAGAGCCACTGA
TGAAGGTTCCCCAAGCCCAGTTTCTGAAATCCGACGAAGGGGTATCCGTATAGTGCTAAT
GTAGGTCCGAATACCCGCGCGTTCTGATCGGGATATGGTGCGCCGAAATCCCCCACTGTC
ACTCTCAAAGGTAACGGTGTTTTCTGACATTCCTACTCTAGAACGAGTTCTACTGGCAAT
GCTGTCCCGGTCCCTGTTTTCTCCAGGACGAATTCTTCTCACCTGAAGATCTAGTGTAAT
TGTTGGGTGCCTTCTGACAGCAGCTACTGGCCTACTAGATTCTTCCTCTTCCAAAGTTAT
TCCTAAGGATGGGGCTACGCTGGAAAGCTGGGGAGCCTGAGCGTTACCTCTTGCTTGCCC
TTCAGTAGGCTGTGGAGAAGCCTGAGCTGTTTGTCTCCTACTTCTGTTGACCTGCTGTGC
ATTTCTATCCTGCCTCTGATCATG
>Pomatorhinus_ruficollis-KIZ-LSHY127_RNF6
AGAACTCAGTTCTCCAAAGCCTGTCATTATCTGTCTAAGGATTGATCGAAGAGCCACTGA
TGAAGGTTCCCCAAGCCCAGTTTCTGAAATCCGACGAAGGGGTATCCGTATAGTGCTAAT
GTAGGTCCGAATACCCGCGCGTTCTGATCGGGATATGGTGCGCCGAAATCCCCCACTGTC
ACTCTCAAAGGTAACGGTGTTTTCTGACATTCCTACTCTAGAACGAGTTCTACTGGCAAT
GCTGTCCCGGTCCCTGTTTTCTCCAGGACGAATTCTTCTCACCTGAAGATCTAGTGTAAT
TGTTGGGTGCCTTCTGACAGCAGCTACTGGCCTACTAGATTCTTCCTCTTCCAAAGTTAT
TCCTAAGGATGGGGCTACGCTGGAAAGCTGGGGAGCCTGAGCGTTACCTCTTGCTCGCCC
TTCAGTAGGCTGTGGAGAAGCCTGAGCTGTTTGTCTCCTACTTCTGTTGACCTGCTGTGC
ATTTCTATCCTGCCTCTGATCATG
>Pomatorhinus_ruficollis-KIZ-LS001_RNF6
AGAACTCAGTTCTCCAAAGCCTGTCATTATCTGTCTAAGGATTGATCGAAGAGCCACTGA
TGAAGGTTCCCCAAGCCCAGTTTCTGAAATCCGACGAAGGGGTATCCGTATAGTGCTAAT
GTAGGTCCGAATACCCGCGCGTTCTGATCGGGATATGGTGCGCCGAAATCCCCCACTGTC
ACTCTCAAAGGTAACGGTGTTTTCTGACATTCCTACTCTAGAACGAGTTCTACTGGCAAT
GCTGTCCCGGTCCCTGTTTTCTCCAGGACGAATTCTTCTCACCTGAAGATCTAGTGTAAT
TGTTGGGTGCCTTCTGACAGCAGCTACTGGCCTACTAGATTCTTCCTCTTCCAAAGTTAT
TCCTAAGGATGGGGCTACGCTGGAAAGCTGGGGAGCCTGAGCGTTACCTCTTGCTTGCCC
TTCAGTAGGCTGTGGAGAAGCCTGAGCTGTTTGTCTCCTACTTCTGTTGACCTGCTGTGC
ATTTCTATCCTGCCTCTGATCATG
>Pomatorhinus_ruficollis-KIZ-LSZS082_RNF6
AGAACTCAGTTCTCCAAAGCCTGTCATTATCTGTCTAAGGATTGATCGAAGAGCCACTGA
TGAAGGTTCCCCAAGCCCAGTTTCTGAAATCCGACGAAGGGGTATCCGTATAGTGCTAAT
GTAGGTCCGAATACCCGCGCGTTCTGATCGGGATATGGTGCGCCGAAATCCCCCACTGTC
ACTCTCAAAGGTAACGGTGTTTTCTGACATTCCTACTCTAGAACGAGTTCTACTGGCAAT
GCTGTCCCGGTCCCTGTTTTCTCCAGGACGAATTCTTCTCACCTGAAGATCTAGTGTAAT
TGTTGGGTGCCTTCTGACAGCAGCTACTGGCCTACTAGATTCTTCCTCTTCCAAAGTTAT
TCCTAAGGATGGGGCTACGCTGGAAAGCTGGGGAGCCTGAGCGTTACCTCTTGCTYGCCC
TTCAGTAGGCTGTGGAGAAGCCTGAGCTGTTTGTCTCCTACTTCTGTTGACCTGCTGTGC
ATTTCTATCCTGCCTCTGATCATG
>Pomatorhinus_ruficollis-KIZ-AH10087_RNF6
AGAACTCAGTTCTCCAAAGCCTGTCATTATCTGTCTAAGGATTGATCGAAGAGCCACTGA
TGAAGGTTCCCCAAGCCCAGTTTCTGAAATCCGACGAAGGGGTATCCGTATAGTGCTAAT
GTAGGTCCGAATACCCGCGCGTTCTGATCGGGATATGGTGCGCCGAAATCCCCCACTGTC
ACTCTCAAAGGTAACGGTGTTTTCTGACATTCCTACTCTAGAACGAGTTCTACTGGCAAT
GCTGTCCCGGTCCCTGTTTTCTCCAGGACGAATTCTTCTCACCTGAAGATCTAGTGTAAT
TGTTGGGTGCCTTCTGACAGCAGCTACTGGCCTACTAGATTCTTCCTCTTCCAAAGTTAT
TCCTAAGGATGGGGCTACGCTGGAAAGCTGGGGAGCCTGAGCGTTACCTCTTGCTTGCCC
TTCAGTAGGCTGTGGAGAAGCCTGAGCTGTTTGTCTCCTACTTCTGTTGACCTGCTGTGC
ATTTCTATCCTGCCTCTGATCATG
>Pomatorhinus_ruficollis-KIZ-AH09047_RNF6
AGAACTCAGTTCTCCAAAGCCTGTCATTATCTGTCTAAGGATTGATCGAAGAGCCACTGA
TGAAGGTTCCCCAAGCCCAGTTTCTGAAATCCGACGAAGGGGTATCCGTATAGTGCTAAT
GTAGGTCCGAATACCCGCGCGTTCTGATCGGGATATGGTGCGCCGAAATCCCCCACTGTC
ACTCTCAAAGGTAACGGTGTTTTCTGACATTCCTACTCTAGAACGAGTTCTACTGGCAAT
GCTGTCCCGGTCCCTGTTTTCTCCAGGACGAATTCTTCTCACCTGAAGATCTAGTGTAAT
TGTTGGGTGCCTTCTGACAGCAGCTASTGGCCTACTAGATTCTTCCTCTTCCAAAGTTAT
TCCTAAGGATGGGGCTACGCTGGAAAGCTGGGGAGCCTGAGCGTTACCTCTTGCTTGCCC
TTCAGTAGGCTGTGGAGAAGCCTGAGCTGTTTGTCTCCTACTTCTGTTGACCTGCTGTGC
ATTTCTATCCTGCCTCTGATCATG
>Pomatorhinus_ruficollis-KIZ-AH09048_RNF6
AGAACTCAGTTCTCCAAAGCCTGTCATTATCTGTCTAAGGATTGATCGAAGAGCCACTGA
TGAAGGTTCCCCAAGCCCAGTTTCTGAAATCCGACGAAGGGGTATCCGTATAGTGCTAAT
GTAGGTCCGAATACCCGCGCGTTCTGATCGGGATATGGTGCGCCGAAATCCCCCACTGTC
ACTCTCAAAGGTAACGGTGTTTTCTGACATTCCTACTCTAGAACGAGTTCTACTGGCAAT
GCTGTCCCGGTCCCTGTTTTCTCCAGGACGAATTCTTCTCACCTGAAGATCTAGTGTAAT
TGTTGGGTGCCTTCTGACAGCAGCTASTGGCCTACTAGATTCTTCCTCTTCCAAAGTTAT
TCCTAAGGATGGGGCTACGCTGGAAAGCTGGGGAGCCTGAGCGTTACCTCTTGCTTGCCC
TTCAGTAGGCTGTGGAGAAGCCTGAGCTGTTTGTCTCCTACTTCTGTTGACCTGCTGTGC
ATTTCTATCCTGCCTCTGATCATG
>Pomatorhinus_ruficollis-KIZ-AH09044_RNF6
AGAACTCAGTTCTCCAAAGCCTGTCATTATCTGTCTAAGGATTGATCGAAGAGCCACTGA
TGAAGGTTCCCCAAGCCCAGTTTCTGAAATCCGACGAAGGGGTATCCGTATAGTGCTAAT
GTAGGTCCGAATACCCGCGCGTTCTGATCGGGATATGGTGCGCCGAAATCCCCCACTGTC
ACTCTCAAAGGTAACGGTGTTTTCTGACATTCCTACTCTAGAACGAGTTCTACTGGCAAT
GCTGTCCCGGTCCCTGTTTTCTCCAGGACGAATTCTTCTCACCTGAAGATCTAGTGTAAT
TGTTGGGTGCCTTCTGACAGCAGCTASTGGCCTACTAGATTCTTCCTCTTCCAAAGTTAT
TCCTAAGGATGGGGCTACGCTGGAAAGCTGGGGAGCCTGAGCGTTACCTCTTGCTTGCCC
TTCAGTAGGCTGTGGAGAAGCCTGAGCTGTTTGTCTCCTACTTCTGTTGACCTGCTGTGC
ATTTCTATCCTGCCTCTGATCATG
>Pomatorhinus_ruficollis-KIZ-LS007_RNF6
AGAACTCAGTTCTCCAAAGCCTGTCATTATCTGTCTAAGGATTGATCGAAGAGCCACTGA
TGAAGGTTCCCCAAGCCCAGTTTCTGAAATCCGACGAAGGGGTATCCGTATAGTGCTAAT
GTAGGTCCGAATACCCGCGCGTTCTGATCGGGATATGGTGCGCCGAAATCCCCCACTGTC
ACTCTCAAAGGTAACGGTGTTTTCTGACATTCCTACTCTAGAACGAGTTCTACTGGCAAT
GCTGTCCCGGTCCCTGTTTTCTCCAGGACGAATTCTTCTCACCTGAAGATCTAGTGTAAT
TGTTGGGTGCCTTCTGACAGCAGCTASTGGCCTACTAGATTCTTCCTCTTCCAAAGTTAT
TCCTAAGGATGGGGCTACGCTGGAAAGCTGGGGAGCCTGAGCGTTACCTCTTGCTTGCCC
TTCAGTAGGCTGTGGAGAAGCCTGAGCTGTTTGTCTCCTACTTCTGTTGACCTGCTGTGC
ATTTCTATCCTGCCTCTGATCATG
>Pomatorhinus_ruficollis-KIZ-AH09078_RNF6
AGAACTCAGTTCTCCAAAGCCTGTCATTATCTGTCTAAGGATTGATCGAAGAGCCACTGA
TGAAGGTTCCCCAAGCCCAGTTTCTGAAATCCGACGAAGGGGTATCCGTATAGTGCTAAT
GTAGGTCCGAATACCCGCGCGTTCTGATCGGGATATGGTGCGCCGAAATCCCCCACTGTC
ACTCTCAAAGGTAACGGTGTTTTCTGACATTCCTACTCTAGAACGAGTTCTACTGGCAAT
GCTGTCCCGGTCCCTGTTTTCTCCAGGACGAATTCTTCTCACCTGAAGATCTAGTGTAAT
TGTTGGGTGCCTTCTGACAGCAGCTACTGGCCTACTAGATTCTTCCTCTTCCAAAGTTAT
TCCTAAGGATGGGGCTACGCTGGAAAGCTGGGGAGCCTGAGCGTTACCTCTTGCTTGCCC
TTCAGTAGGCTGTGGAGAAGCCTGAGCTGCTTGTCTCCTACTTCTGTTGACCTGCTGTGC
ATTTCTATCCTGCCTCTGATCATG
>Pomatorhinus_ruficollis-KIZ-LS004_RNF6
AGAACTCAGTTCTCCAAAGCCTGTCATTATCTGTCTAAGGATTGATCGAAGAGCCACTGA
TGAAGGTTCCCCAAGCCCAGTTTCTGAAATCCGACGAAGGGGTATCCGTATAGTGCTAAT
GTAGGTCCGAATACCCGCGCGTTCTGATCGGGATATGGTGCGCCGAAATCCCCCACTGTC
ACTCTCAAAGGTAACGGTGTTTTCTGACATTCCTACTCTAGAACGAGTTCTACTGGCAAT
GCTGTCCCGGTCCCTGTTTTCTCCAGGACGAATTCTTCTCACCTGAAGATCTAGTGTAAT
TGTTGGGTGCCTTCTGACAGCAGCTACTGGCCTACTAGATTCTTCCTCTTCCAAAGTTAT
TCCTAAGGATGGGGCTACGCTGGAAAGCTGGGGAGCCTGAGCGTTACCTCTTGCTTGCCC
TTCAGTAGGCTGTGGAGAAGCCTGAGCTGYTTGTCTCCTACTTCTGTTGACCTGYTGTGC
ATTTCTATCCTGCCTCTGATCATG
>Pomatorhinus_ruficollis-KIZ-AH09014_RNF6
AGAACTCAGTTCTCCAAAGCCTGTCATTATCTGTCTAAGGATTGATCGAAGAGCCACTGA
TGAAGGTTCCCCAAGCCCAGTTTCTGAAATCCGACGAAGGGGTATCCGTATAGTGCTAAT
GTAGGTCCGAATACCCGCGCGTTCTGATCGGGATATGGTGCGCCGAAATCCCCCACTGTC
ACTCTCAAAGGTAACGGTGTTTTCTGACATTCCTACTCTAGAACGAGTTCTACTGGCAAT
GCTGTCCCGGTCCCTGTTTTCTCCAGGACGAATTCTTCTCACCTGAAGATCTAGTGTAAT
TGTTGGGTGCCTTCTGACAGCAGCTACTGGCCTACTAGATTCTTCCTCTTCCAAAGTTAT
TCCTAAGGATGGGGCTACGCTGGAAAGCTGGGGAGCCTGAGCGTTACCTCTTGCTTGCCC
TTCAGTAGGCTGTGGAGAAGCCTGAGCTGTTTGTCTCCTACTTCTGTTGACCTGCTGTGC
ATTTCTATCCTGCCTCTGATCATG
>Pomatorhinus_ruficollis-KIZ-LS002_RNF6
AGAACTCAGTTCTCCAAAGCCTGTCATTATCTGTCTAAGGATTGATCGAAGAGCCACTGA
TGAAGGTTCCCCAAGCCCAGTTTCTGAAATCCGACGAAGGGGTATCCGTATAGTGCTAAT
GTAGGTCCGAATACCCGCGCGTTCTGATCGGGATATGGTGCGCCGAAATCCCCCACTGTC
ACTCTCAAAGGTAACGGTGTTTTCTGACATTCCTACTCTAGAACGAGTTCTACTGGCAAT
GCTGTCCCGGTCCCTGTTTTCTCCAGGACGAATTCTTCTCACCTGAAGATCTAGTGTAAT
TGTTGGGTGCCTTCTGACAGCAGCTACTGGCCTACTAGATTCTTCCTCTTCCAAAGTTAT
TCCTAAGGATGGGGCTACGCTGGAAAGCTGGGGAGCCTGAGCGTTACCTCTTGCTYGCCC
TTCAGTAGGCTGTGGAGAAGCCTGAGCTGTTTGTCTCCTACTTCTGTTGACCTGCTGTGC
ATTTCTATCCTGCCTCTGATCATG
>Pomatorhinus_ruficollis-KIZ-AH09079_RNF6
AGAACTCAGTTCTCCAAAGCCTGTCATTATCTGTCTAAGGATTGATCGAAGAGCCACTGA
TGAAGGTTCCCCAAGCCCAGTTTCTGAAATCCGACGAAGGGGTATCCGTATAGTGCTAAT
GTAGGTCCGAATACCCGCRCGTTCTGATCGGGATATGGTGCGCCGAAATCCCCCACTGTC
ACTCTCAAAGGTAACGGTGTTTTCTGACATTCCTACTCTAGAACGAGTTCTACTGGCAAT
GCTGTCCCGGTCCCTGTTTTCTCCAGGACGAATTCTTCTCACCTGAAGATCTAGTGTAAT
TGTTGGGTGCCTTCTGACAGCAGCTACTGGCCTACTAGATTCTTCCTCTTCCAAAGTTAT
TCCTAAGGATGGGGCTACGCTGGAAAGCTGGGGAGCCTGAGCGTTACCTCTTGCTTGCCC
TTCAGTAGGCTGTGGAGAAGCCTGAGCTGTTTGTCTCCTACTTCTGTTGACCTGCTGTGC
ATTTCTATCCTGCCTCTGATCATG
>Pomatorhinus_ruficollis-KIZ-AH09131_RNF6
AGAACTCAGTTCTCCAAAGCCTGTCATTATCTGTCTAAGGATTGATCGAAGAGCCACTGA
TGAAGGTTCCCCAAGCCCAGTTTCTGAAATCCGACGAAGGGGTATCCGTATAGTGCTAAT
GTAGGTCCGAATACCCGCRCGTTCTGATCGGGATATGGTGCGCCGAAATCCCCCACTGTC
ACTCTCAAAGGTAACGGTGTTTTCTGACATTCCTACTCTAGAACGAGTTCTACTGGCAAT
GCTGTCCCGGTCCCTGTTTTCTCCAGGACGAATTCTTCTCACCTGAAGATCTAGTGTAAT
TGTTGGGTGCCTTCTGACAGCAGCTACTGGCCTACTAGATTCTTCCTCTTCCAAAGTTAT
TCCTAAGGATGGGGCTACGCTGGAAAGCTGGGGAGCCTGAGCGTTACCTCTTGCTTGCCC
TTCAGTAGGCTGTGGAGAAGCCTGAGCTGTTTGTCTCCTACTTCTGTTGACCTGCTGTGC
ATTTCTATCCTGCCTCTGATCATG
>Pomatorhinus_ruficollis-KIZ-LS003_RNF6
AGAACTCAGTTCTCCAAAGCCTGTCATTATCTGTCTAAGGATTGATCGAAGAGCCACTGA
TGAAGGTTCCCCAAGCCCAGTTTCTGAAATCCGACGAAGGGGTATCCGTATAGTGCTAAT
GTAGGTCCGAATACCCGCGCGTTCTGATCGGGATATGGTGCGCCGAAATCCCCCACTGTC
ACTCTCAAAGGTAACGGTGTTTTCTGACATTCCTACTCTAGAACGAGTTCTACTGGCAAT
GCTGTCCCGGTCCCTGTTTTCTCCAGGACGAATTCTTCTCACCTGAAGATCTAGTGTAAT
TGTTGGGTGCCTTCTGACAGCAGCTACTGGCCTACTAGATTCTTCCTCTTCCAAAGTTAT
TCCTAAGGATGGGGCTACGCTGGAAAGCTGGGGAGCCTGAGCGTTACCTCTTGCTTGMCC
TTCAGTAGGCTGTGGAGAAGCCTGAGCTGTTTGTCTCCTACTTCTGTTGACCTGCTGTGC
ATTTCTATCCTGCCTCTGATCATG
>Pomatorhinus_ruficollis-KIZ-AH09046_RNF6
AGAACTCAGTTCTCCAAAGCCTGTCATTATCTGTCTAAGGATTGATCGAAGAGCCACTGA
TGAAGGTTCCCCAAGCCCAGTTTCTGAAATCCGACGAAGGGGTATCCGTATAGTGCTAAT
GTAGGTCCGAATACCCGCGCGTTCTGATCGGGATATGGTGCGCCGAAATCCCCCACTGTC
ACTCTCAAAGGTAACGGTGTTTTCTGACATTCCTACTCTAGAACGAGTTCTACTGGCAAT
GCTGTCCCGGTCCCTGTTTTCTCCAGGACGAATTCTTCTCACCTGAAGATCTAGTGTAAT
TGTTGGGTGCCTTCTGACAGCAGCTASTGGCCTACTAGATTCTTCCTCTTCCAAAGTTAT
TCCTAAGGATGGGGCTACGCTGGAAAGCTGGGGAGCCTGAGCGTTACCTCTTGCTTGCCC
TTCAGTAGGCTGTGGAGAAGCCTGAGCTGTTTGTCTCCTACTTCTGTTGACCTGCTGTGC
ATTTCTATCCTGCCTCTGATCATG
>Pomatorhinus_ruficollis-KIZ-AH09074_RNF6
AGAACTCAGTTCTCCAAAGCCTGTCATTATCTGTCTAAGGATTGATCGAAGAGCCACTGA
TGAAGGTTCCCCAAGCCCAGTTTCTGAAATCCGACGAAGGGGTATCCGTATAGTGCTAAT
GTAGGTCCGAATACCCGCGCGTTCTGATCGGGATATGGTGCGCCGAAATCCCCCACTGTC
ACTCTCAAAGGTAACGGTGTTTTCTGACATTCCTACTCTAGAACGAGTTCTACTGGCAAT
GCTGTCCCGGTCCCTGTTTTCTCCAGGACGAATTCTTCTCACCTGAAGATCTAGTGTAAT
TGTTGGGTGCCTTCTGACAGCAGCTASTGGCCTACTAGATTCTTCCTCTTCCAAAGTTAT
TCCTAAGGATGGGGCTACGCTGGAAAGCTGGGGAGCCTGAGCGTTACCTCTTGCTTGCCC
TTCAGTAGGCTGTGGAGAAGCCTGAGCTGTTTGTCTCCTACTTCTGTTGACCTGCTGTGC
ATTTCTATCCTGCCTCTGATCATG
>Pomatorhinus_ruficollis-KIZ-LS005_RNF6
AGAACTCAGTTCTCCAAAGCCTGTCATTATCTGTCTAAGGATTGATCGAAGAGCCACTGA
TGAAGGTTCCCCAAGCCCAGTTTCTGAAATCCGACGAAGGGGTATCCGTATAGTGCTAAT
GTAGGTCCGAATACCCGCGCGTTCTGATCGGGATATGGTGCGCCGAAATCCCCCACTGTC
ACTCTCAAAGGTAACGGTGTTTTCTGACATTCCTACTCTAGAACGAGTTCTACTGGCAAT
GCTGTCCCGGTCCCTGTTTTCTCCAGGACGAATTCTTCTCACCTGAAGATCTAGTGTAAT
TGTTGGGTGCCTTCTGACAGCAGCTACTGGCCTACTAGATTCTTCCTCTTCCAAAGTTAT
TCCTAAGGATGGGGCTACGCTGGAAAGCTGGGGAGCCTGAGCGTTACCTCTTGCTCGCCC
TTCAGTAGGCTGTGGAGAAGCCTGAGCTGTTTGTCTCCTACTTCTGTTGACCTGCTGTGC
ATTTCTATCCTGCCTCTGATCATG
>Pomatorhinus_ruficollis-KIZ-AH09100_RNF6
AGAACTCAGTTCTCCAAAGCCTGTCATTATCTGTCTAAGGATTGATCGAAGAGCCACTGA
TGAAGGTTCCCCAAGCCCAGTTTCTGAAATCCGACGAAGGGGTATCCGTATAGTGCTAAT
GTAGGTCCGAATACCCGCGCGTTCTGATCGGGATATGGTGCGCCGAAATCCCCCACTGTC
ACTCTCAAAGGTAACGGTGTTTTCTGACATTCCTACTCTAGAACGAGTTCTACTGGCAAT
GCTGTCCCGGTCCCTGTTTTCTCCAGGACGAATTCTTCTCACCTGAAGATCTAGTGTAAT
TGTTGGGTGCCTTCTGACAGCAGCTASTGGCCTACTAGATTCTTCCTCTTCCAAAGTTAT
TCCTAAGGATGGGGCTACGCTGGAAAGCTGGGGAGCCTGAGCGTTACCTCTTGCTTGCCC
TTCAGTAGGCTGTGGAGAAGCCTGAGCTGTTTGTCTCCTACTTCTGTTGACCTGCTGTGC
ATTTCTATCCTGCCTCTGATCATG
>Pomatorhinus_ruficollis-KIZ-AH09015_RNF6
AGAACTCAGTTCTCCAAAGCCTGTCATTATCTGTCTAAGGATTGATCGAAGAGCCACTGA
TGAAGGTTCCCCAAGCCCAGTTTCTGAAATCCGACGAAGGGGTATCCGTATAGTGCTAAT
GTAGGTCCGAATACCCGCGCGTTCTGATCGGGATATGGTGCGCCGAAATCCCCCACTGTC
ACTCTCAAAGGTAACGGTGTTTTCTGACATTCCTACTCTAGAACGAGTTCTACTGGCAAT
GCTGTCCCGGTCCCTGTTTTCTCCAGGACGAATTCTTCTCACCTGAAGATCTAGTGTAAT
TGTTGGGTGCCTTCTGACAGCAGCTACTGGCCTACTAGATTCTTCCTCTTCCAAAGTTAT
TCCTAAGGATGGGGCTACGCTGGAAAGCTGGGGAGCCTGAGCGTTACCTCTTGCTTGCCC
TTCAGTAGGCTGTGGAGAAGCCTGAGCTGTTTGTCTCCTACTTCTGTTGACCTGCTGTGC
ATTTCTATCCTGCCTCTGATCATG
>Pomatorhinus_ruficollis-KIZ-AH09099_RNF6
AGAACTCAGTTCTCCAAAGCCTGTCATTATCTGTCTAAGGATTGATCGAAGAGCCACTGA
TGAAGGTTCCCCAAGCCCAGTTTCTGAAATCCGACGAAGGGGTATCCGTATAGTGCTAAT
GTAGGTCCGAATACCCGCGCGTTCTGATCGGGATATGGTGCGCCGAAATCCCCCACTGTC
ACTCTCAAAGGTAACGGTGTTTTCTGACATTCCTACTCTAGAACGAGTTCTACTGGCAAT
GCTGTCCCGGTCCCTGTTTTCTCCAGGACGAATTCTTCTCACCTGAAGATCTAGTGTAAT
TGTTGGGTGCCTTCTGACAGCAGCTACTGGCCTACTAGATTCTTCCTCTTCCAAAGTTAT
TCCTAAGGATGGGGCTACGCTGGAAAGCTGGGGAGCCTGAGCGTTACCTCTTGCTTGCCC
TTCAGTAGGCTGTGGAGAAGCCTGAGCTGYTTGTCTCCTACTTCTGTTGACCTGCTGTGC
ATTTCTATCCTGCCTCTGATCATG
>Pomatorhinus_ruficollis-KIZ-LS006_RNF6
AGAACTCAGTTCTCCAAAGCCTGTCATTATCTGTCTAAGGATTGATCGAAGAGCCACTGA
TGAAGGTTCCCCAAGCCCAGTTTCTGAAATCCGACGAAGGGGTATCCGTATAGTGCTAAT
GTAGGTCCGAATACCCGCGCGTTCTGATCGGGATATGGTGCGCCGAAATCCCCCACTGTC
ACTCTCAAAGGTAACGGTGTTTTCTGACATTCCTACTCTAGAACGAGTTCTACTGGCAAT
GCTGTCCCRGTCCCTGTTTTCTCCAGGACGAATTCTTCTCACCTGAAGATCTAGTGTAAT
TGTTGGGTGCCTTCTGACAGCAGCTACTGGCCTACTAGATTCTTCCTCTTCCAAAGTTAT
TCCTAAGGATGGGGCTACGCTGGAAAGCTGGGGAGCCTGAGCGTTACCTCTTGCTCGCCC
TTCAGTAGGCTGTGGAGAAGCCTGAGCTGTTTGTCTCCTACTTCTGTTGACCTGCTGTGC
ATTTCTATCCTGCCTCTGATCATG
>Pomatorhinus_ruficollis-KIZ-LS003_LOC1002KIZ-AH0909958
CATCATAGGAGTCCGTAAAGGAGGGACCAGAGCTTTGCTGGAAATGTTGGATATTCATCC
TAACATTGTGGTGGCGGCTACAGAAGTCCACTTTTTCGACTGGGACGAAAATTATGTGAA
AGGAATAGACTGGTATAGAAATCTGATGCCGTTTTCTTACGGAAATCAAATTACAATTGA
GAAAACACCAGGCTATTTTACATCACCRCAGGCCCCAGGAAGAATTCATGACATGAATAG
CTCCATTAAACTGCTGCTTATTCTAAGAGATCCCACTGAGAGAGTTATATCTGACTATAC
CCAAGTATATTACAACAGAGTAGAAAGTCACAAGCCTGTTCAACTCTTTGAAGATATTGT
CATTAAGAATGGAGTGCTTAATACCAAATACAAAGCTATTCAGAGAAGTCTATATGATGT
CCATATGGAAAAGTGGCTTAAGCATTTCAGTTTGGATCAGATTCACATAGTGGATGGCAA
TACTTTGATCAAGGACCCTCTTCCAGAATTACAAAAAGTCGAAAGATTTCTAAA
>Pomatorhinus_ruficollis-KIZ-AH10086_LOC1002KIZ-AH0909958
CATCATAGGAGTCCGTAAAGGAGGGACCAGAGCTTTGCTGGAAATGTTGGATATTCATCC
TAACATTGTGGTGGCGGCTACAGAAGTCCACTTTTTCGACTGGGACGAAAATTATGTGAA
AGGAATAGACTGGTATAGAAATCTGATGCCGTTTTCTTACGGAAATCAAATTACAATTGA
GAAAACACCAGGCTATTTTACATCACCRCAGGCCCCAGGAAGAATTCATGACATGAATAG
CTCCATTAAACTGCTGCTTATTCTAAGAGATCCCACTGAGAGAGTTATATCTGACTATAC
CCAAGTATATTACAACAGAGTAGAAAGTCACAAGCCTGTTCAACTCTTTGAAGATATTGT
CATTAAGAATGGAGTGCTTAATACCAAATACAAAGCTATYCAGAGAAGTCTATATGATGT
CCATATGGAAAAGTGGCTTAAGCATTTCAGTTTGGATCAGATTCACATAGTGGATGGCAA
TACTTTGATCAAGGACCCTCTTCCAGAATTACAAAAAGTCGAAAGATTTCTAAA
>Pomatorhinus_ruficollis-KIZ-AH09014_LOC1002KIZ-AH0909958
CATCATAGGAGTCCGTAAAGGAGGGACCAGAGCTTTGCTGGAAATGTTGGATATTCATCC
TAACATTGTGGTGGCGGCTACAGAAGTCCACTTTTTCGACTGGGACGAAAATTATGTGAA
AGGAATAGACTGGTATAGAAATCTGATGCCGTTTTCTTACGGAAATCAAATTACAATTGA
GAAAACACCAGGCTATTTTACATCACCACAGGCCCCAGGAAGAATTCATGACATGAATAG
CTCCATTAAACTGCTGCTTATTCTAAGAGATCCCACTGAGAGAGTTATATCTGACTATAC
CCAAGTATATTACAACAGAGTAGAAAGTCACAAGCCTGTTCAACTCTTTGAAGATATTGT
CATTAAGAATGGAGTGCTTAATACCAAATACAAAGCTATYCAGAGAAGTCTATATGATGT
CCATATGGAAAAGTGGCTTAAGCATTTCAGTTTGGATCAGATTCACATAGTGGATGGCAA
TACTTTGATCAAGGACCCTCTTCCAGAATTACAAAAAGTCGAAAGATTTCTAAA
>Pomatorhinus_ruficollis-KIZ-AH100178_LOC1002KIZ-AH0909958
CATCATAGGAGTCCGTAAAGGAGGGACCAGAGCTTTGCTGGAAATGTTGGATATTCATCC
TAACATTGTGGTGGCGGCTACAGAAGTCCACTTTTTCGACTGGGACGAAAATTATGTGAA
AGGAATAGACTGGTATAGAAATCTGATGCCGTTTTCTTACGGAAATCAAATTACAATTGA
GAAAACACCAGGCTATTTTACATCACCACAGGCCCCAGGAAGAATTCATGACATGAATAG
CTCCATTAAACTGCTGCTTATTCTAAGAGATCCCACTGAGAGAGTTATATCTGACTATAC
CCAAGTATATTACAACAGAGTAGAAAGTCACAAGCCTGTTCAACTCTTTGAAGATATTGT
CATTAAGAATGGAGTGCTTAATACCAAATACAAAGCTATYCAGAGAAGTCTATATGATGT
CCATATGGAAAAGTGGCTTAAGCATTTCAGTTTGGATCAGATTCACATAGTGGATGGCAA
TACTTTGATCAAGGACCCTCTTCCAGAATTACAAAAAGTCGAAAGATTTCTAAA
>Pomatorhinus_ruficollis-KIZ-LSZS082_LOC1002KIZ-AH0909958
CATCATAGGAGTCCGTAAAGGAGGGACCAGAGCTTTGCTGGAAATGTTGGATATTCATCC
TAACATTGTGGTGGCGGCTACAGAAGTCCACTTTTTCGACTGGGAYGAAAATTATGTGAA
AGGAATAGACTGGTATAGAAATCTGATGCCGTTTTCTTACGGAAATCAAATTACAATTGA
GAAAACGCCAGGCTATTTTACATCACCACAGGCCCCAGGAAGAATTCATGACATGAATAG
CTCCATTAAACTGCTGCTTATTCTAAGAGATCCCACTGAGAGAGTTATATCTGACTATAC
CCAAGTATATTACAACAGAGTAGAAAGTCACAAGCCTGTTCAACTCTTTGAAGATATTGT
CATTAAGAATGGAGTGCTTAATACCAAATACAAAGCTATTCAGAGAAGTCTATATGATGT
CCATATGGAAAAGTGGCTTAAGCATTTCAGTTTGGATCAGATTCACATAGTGGATGGCAA
TACTTTGATCAAGGACCCTCTTCCAGAATTACAAAAAGTCGAAAGATTTCTAAA
>Pomatorhinus_ruficollis-KIZ-AH10017_LOC1002KIZ-AH0909958
CATCATAGGAGTCCGTAAAGGAGGGACCAGAGCTTTGCTGGAAATGTTGGATATTCATCC
TAACATTGTGGTGGCGGCTACAGAAGTCCACTTTTTCGACTGGGACGAAAATTATGTGAA
AGGAATAGACTGGTATAGAAATCTGATGCCGTTTTCTTACGGAAATCAAATTACAATTGA
GAAAACACCAGGCTATTTTACATCACCACAGGCCCCAGGAAGAATTCATGACATGAATAG
CTCCATTAAACTGCTGCTTATTCTAAGAGATCCCACTGAGAGAGTTATATCTGACTATAC
CCAAGTATATTACAACAGAGTAGAAAGTCACAAGCCTGTTCAACTCTTTGAAGATATTGT
CATTAAGAATGGAGTGCTTAATACCAAATACAAAGCTATTCAGAGAAGTCTATATGATGT
CCATATGGAAAAGTGGCTTAAGCATTTCAGTTTGGATCAGATTCACATAGTGGATGGCAA
TACTTTGATCAAGGACCCTCTTCCAGAATTACAAAAAGTCGAAAGATTTCTAAA
>Pomatorhinus_ruficollis-KIZ-AH10087_LOC1002KIZ-AH0909958
CATCATAGGAGTCCGTAAAGGAGGGACCAGAGCTTTGCTGGAAATGTTGGATATTCATCC
TAACATTGTGGTGGCGGCTACAGAAGTCCACTTTTTCGACTGGGACGAAAATTATGTGAA
AGGAATAGACTGGTATAGAAATCTGATGCCGTTTTCTTACGGAAATCAAATTACAATTGA
GAAAACACCAGGCTATTTTACATCACCACAGGCCCCAGGAAGAATTCATGACATGAATAG
CTCCATTAAACTGCTGCTTATTCTAAGAGATCCCACTGAGAGAGTTATATCTGACTATAC
CCAAGTATATTACAACAGAGTAGAAAGTCACAAGCCTGTTCAACTCTTTGAAGATATTGT
CATTAAGAATGGAGTGCTTAATACCAAATACAAAGCTATCCAGAGAAGTCTATATGATGT
CCATATGGAAAAGTGGCTTAAGCATTTCAGTTTGGATCAGATTCACATAGTGGATGGCAA
TACTTTGATCAAGGACCCTCTTCCAGAATTACAAAAAGTCGAAAGATTTCTAAA
>Pomatorhinus_ruficollis-KIZ-LSZS079_LOC1002KIZ-AH0909958
CATCATAGGAGTCCGTAAAGGAGGGACCAGAGCTTTGCTGGAAATGTTGGATATTCATCC
TAACATTGTGGTGGCGGCTACAGAAGTCCACTTTTTCGACTGGGACGAAAATTATGTGAA
AGGAATAGACTGGTATAGAAATCTGATGCCGTTTTCTTACGGAAATCAAATTACAATTGA
GAAAACRCCAGGCTATTTTACATCACCACAGGCCCCAGGAAGAATTCATGACATGAATAG
CTCCATTAAACTGCTGCTTATTCTAAGAGATCCCACTGAGAGAGTTATATCTGACTATAC
CCAAGTATATTACAACAGAGTAGAAAGTCACAAGCCTGTTCAACTCTTTGAAGATATTGT
CATTAAGAATGGAGTGCTTAATACCAAATACAAAGCTATTCAGAGAAGTCTATATGATGT
CCATATGGAAAAGTGGCTTAAGCATTTCAGTTTGGATCAGATTCACATAGTGGATGGCAA
TACTTTGATCAAGGACCCTCTTCCAGAATTACAAAAAGTYGAAAGATTTCTAAA
>Pomatorhinus_ruficollis-KIZ-LSZS080_LOC1002KIZ-AH0909958
CATCATAGGAGTCCGTAAAGGAGGGACCAGAGCTTTGCTGGAAATGTTGGATATTCATCC
TAACATTGTGGTGGCGGCTACAGAAGTCCACTTTTTCGACTGGGACGAAAATTATGTGAA
AGGAATAGACTGGTATAGAAATCTGATGCCGTTTTCTTACGGAAATCAAATTACAATTGA
GAAAACRCCAGGCTATTTTACATCACCACAGGCCCCAGGAAGAATTCATGACATGAATAG
CTCCATTAAACTGCTGCTTATTCTAAGAGATCCCACTGAGAGAGTTATATCTGACTATAC
CCAAGTATATTACAACAGAGTAGAAAGTCACAAGCCTGTTCAACTCTTTGAAGATATTGT
CATTAAGAATGGAGTGCTTAATACCAAATACAAAGCTATTCAGAGAAGTCTATATGATGT
CCATATGGAAAAGTGGCTTAAGCATTTCAGTTTGGATCAGATTCACATAGTGGATGGCAA
TACTTTGATCAAGGACCCTCTTCCAGAATTACAAAAAGTCGAAAGATTTCTAAA
>Pomatorhinus_ruficollis-KIZ-LSHY126_LOC1002KIZ-AH0909958
CATCATAGGAGTCCGTAAAGGAGGGACCAGAGCTTTGCTGGAAATGTTGGATATTCATCC
TAACATTGTGGTGGCGGCTACAGAAGTCCACTTTTTCGACTGGGACGAAAATTATGTGAA
AGGAATAGACTGGTATAGAAATCTGATGCCGTTTTCTTACGGAAATCAAATTACAATTGA
GAAAACACCAGGCTATTTTACATCACCACAGGCCCCAGGAAGAATTCATGACATGAATAG
CTCCATTAAACTGCTGCTTATTCTAAGAGATCCCACTGAGAGAGTTATATCTGACTATAC
CCAAGTATATTACAACAGAGTAGAAAGTCACAAGCCTGTTCAACTCTTTGAAGATATTGT
CATTAAGAATGGAGTGCTTAATACCAAATACAAAGCTATTCAGAGAAGTCTATATGATGT
CCATATGGAAAAGTGGCTTAAGCATTTCAGTTTGGATCAGATTCACATAGTGGATGGCAA
TACTTTGATCAAGGACCCTCTTCCAGAATTACAAAAAGTCGAAAGATTTCTAAA
>Pomatorhinus_ruficollis-KIZ-LSHY127_LOC1002KIZ-AH0909958
CATCATAGGAGTCCGTAAAGGAGGGACCAGAGCTTTGCTGGAAATGTTGGATATTCATCC
TAACATTGTGGTGGCGGCTACAGAAGTCCACTTTTTCGACTGGGACGAAAATTATGTGAA
AGGAATAGACTGGTATAGAAATCTGATGCCGTTTTCTTACGGAAATCAAATTACAATTGA
GAAAACACCAGGCTATTTTACATCACCRCAGGCCCCAGGAAGAATTCATGACATGAATAG
CTCCATTAAACTGCTGCTTATTCTAAGAGATCCCACTGAGAGAGTTATATCTGACTATAC
CCAAGTATATTACAACAGAGTAGAAAGTCACAAGCCTGTTCAACTCTTTGAAGATATTGT
CATTAAGAATGGAGTGCTTAATACCAAATACAAAGCTATTCAGAGAAGTCTATATGATGT
CCATATGGAAAAGTGGCTTAAGCATTTCAGTTTGGATCAGATTCACATAGTGGATGGCAA
TACTTTGATCAAGGACCCTCTTCCAGAATTACAAAAAGTCGAAAGATTTCTAAA
>Pomatorhinus_ruficollis-KIZ-LSZS081_LOC1002KIZ-AH0909958
CATCATAGGAGTCCGTAAAGGAGGGACCAGAGCTTTGCTGGAAATGTTGGATATTCATCC
TAACATTGTGGTGGCGGCTACAGAAGTCCACTTTTTCGACTGGGACGAAAATTATGTGAA
AGGAATAGACTGGTATAGAAATCTGATGCCGTTTTCTTACGGAAATCAAATTACAATTGA
GAAAACACCAGGCTATTTTACATCACCACAGGCCCCAGGAAGAATTCATGACATGAATAG
CTCCATTAAACTGCTGCTTATTCTAAGAGATCCCACTGAGAGAGTTATATCTGACTATAC
CCAAGTATATTACAACAGAGTAGAAAGTCACAAGCCTGTTCAACTCTTTGAAGATATTGT
CATTAAGAATGGAGTGCTTAATACCAAATACAAAGCTATTCAGAGAAGTCTATATGATGT
CCATATGGAAAAGTGGCTTAAGCATTTCAGTTTGGATCAGATTCACATAGTGGATGGCAA
TACTTTGATCAAGGACCCTCTTCCAGAATTACAAAAAGTCGAAAGATTTCTAAA
>Pomatorhinus_ruficollis-KIZ-AH09078_LOC1002KIZ-AH0909958
CATCATAGGAGTCCGTAAAGGAGGGACCAGAGCTTTGCTGGAAATGTTGGATATTCATCC
TAACATTGTGGTGGCGGCTACAGAAGTCCACTTTTTCGACTGGGACGAAAATTATGTGAA
AGGAATAGACTGGTATAGAAATCTGATGCCGTTTTCTTACGGAAATCAAATTACAATTGA
GAAAACACCAGGCTATTTTACATCACCACAGGCCCCAGGAAGAATTCATGACATGAATAG
CTCCATTAAACTGCTGCTTATTCTAAGAGATCCCACTGAGAGAGTTATATCTGACTATAC
CCAAGTATATTACAACAGAGTAGAAAGTCACAAGCCTGTTCAACTCTTTGAAGATATTGT
CATTAAGAATGGAGTGCTTAATACCAAATACAAAGCTATTCAGAGAAGTCTATATGATGT
CCATATGGAAAAGTGGCTTAAGCATTTCAGTTTGGATCAGATTCACATAGTGGATGGCAA
TACTTTGATCAAGGACCCTCTTCCAGAATTACAAAAAGTCGAAAGATTTCTAAA
>Pomatorhinus_ruficollis-KIZ-LSZS083_LOC1002KIZ-AH0909958
CATCATAGGAGTCCGTAAAGGAGGGACCAGAGCTTTGCTGGAAATGTTGGATATTCATCC
TAACATTGTGGTGGCGGCTACAGAAGTCCACTTTTTCGACTGGGACGAAAATTATGTGAA
AGGAATAGACTGGTATAGAAATCTGATGCCGTTTTCTTACGGAAATCAAATTACAATTGA
GAAAACACCAGGCTATTTTACATCACCACAGGCCCCAGGAAGAATTCATGACATGAATAG
CTCCATTAAACTGCTGCTTATTCTAAGAGATCCCACTGAGAGAGTTATATCTGACTATAC
CCAAGTATATTACAACAGAGTAGAAAGTCACAAGCCTGTTCAACTCTTTGAAGATATTGT
CATTAAGAATGGAGTGCTTAATACCAAATACAAAGCTATTCAGAGAAGTCTATATGATGT
CCATATGGAAAAGTGGCTTAAGCATTTCAGTTTGGATCAGATTCACATAGTGGATGGCAA
TACTTTGATCAAGGACCCTCTTCCAGAATTACAAAAAGTCGAAAGATTTCTAAA
>Pomatorhinus_ruficollis-KIZ-AH09015_LOC1002KIZ-AH0909958
CATCATAGGAGTCCGTAAAGGAGGGACCAGAGCTTTGCTGGAAATGTTGGATATTCATCC
TAACATTGTGGTGGCGGCTACAGAAGTCCACTTTTTCGACTGGGACGAAAATTATGTGAA
AGGAATAGACTGGTATAGAAATCTGATGCCGTTTTCTTACGGAAATCAAATTACAATTGA
GAAAACACCAGGCTATTTTACATCACCACAGGCCCCAGGAAGAATTCATGACATGAATAG
CTCCATTAAACTGCTGCTTATTCTAAGAGATCCCACTGAGAGAGTTATATCTGACTATAC
CCAAGTATATTACAACAGAGTAGAAAGTCACAAGCCTGTTCAACTCTTTGAAGATATTGT
CATTAAGAATGGAGTGCTTAATACCAAATACAAAGCTATTCAGAGAAGTCTATATGATGT
CCATATGGAAAAGTGGCTTAAGCATTTCAGTTTGGATCAGATTCACATAGTGGATGGCAA
TACTTTGATCAAGGACCCTCTTCCAGAATTACAAAAAGTCGAAAGATTTCTAAA
>Pomatorhinus_ruficollis-KIZ-AH09099_LOC1002KIZ-AH0909958
CATCATAGGAGTCCGTAAAGGAGGGACCAGAGCTTTGCTGGAAATGTTGGATATTCATCC
TAACATTGTGGTGGCGGCTACAGAAGTCCACTTTTTCGACTGGGACGAAAATTATGTGAA
AGGAATAGACTGGTATAGAAATCTGATGCCGTTTTCTTACGGAAATCAAATTACAATTGA
GAAAACACCAGGCTATTTTACATCACCGCAGGCCCCAGGAAGAATTCATGACATGAATAG
CTCCATTAAACTGCTGCTTATTCTAAGAGATCCCACTGAGAGAGTTATATCTGACTATAC
CCAAGTATATTACAACAGAGTAGAAAGTCACAAGCCTGTTCAACTCTTTGAAGATATTGT
CATTAAGAATGGAGTGCTTAATACCAAATACAAAGCTATTCAGAGAAGTCTATATGATGT
CCATATGGAAAAGTGGCTTAAGCATTTCAGTTTGGATCAGATTCACATAGTGGATGGCAA
TACTTTGATCAAGGACCCTCTTCCAGAATTACAAAAAGTCGAAAGATTTCTAAA
>Pomatorhinus_ruficollis-KIZ-LSZS043_LOC1002KIZ-AH0909958
CATCATAGGAGTCCGTAAAGGAGGGACCAGAGCTTTGCTGGAAATGTTGGATATTCATCC
TAACATTGTGGTGGCGGMTACAGAAGTCCACTTTTTCGACTGGGACGAAAATTATGTGAA
AGGAATAGACTGGTATAGAAATCTGATGCCGTTTTCTTACGGAAATCAAATTACAATTGA
GAAAACACCAGGCTATTTTACATCACCRCAGGCCCCAGGAAGAATTCATGACATGAATAG
CTCCATTAAACTGCTGCTTATTCTAAGAGATCCCACTGAGAGAGTTATATCTGACTATAC
CCAAGTATATTACAACAGAGTAGAAAGTCACAAGCCTGTTCAACTCTTTGAAGATATTGT
CATTAAGAATGGAGTGCTTAATACCAAATACAAAGCTATTCAGAGAAGTCTATATGATGT
CCATATGGAAAAGTGGCTTAAGCATTTCAGTTTGGATCAGATTCACATAGTGGATGGCAA
TACTTTGATCAAGGACCCTCTTCCAGAATTACAAAAAGTCGAAAGATTTCTAAA
>Pomatorhinus_ruficollis-KIZ-LS004_LOC1002KIZ-AH0909958
CATCATAGGAGTCCGTAAAGGAGGGACCAGAGCTTTGCTGGAAATGTTGGATATTCATCC
TAACATTGTGGTGGCGGCTACAGAAGTCCACTTTTTCGACTGGGAYGAAAATTATGTGAA
AGGAATAGACTGGTATAGAAATCTGATGCCGTTTTCTTACGGAAATCAAATTACAATTGA
GAAAACGCCAGGCTATTTTACATCACCACAGGCCCCAGGAAGAATTCATGACATGAATAG
CTCCATTAAACTGCTGCTTATTCTAAGAGATCCCACTGAGAGAGTTATATCTGACTATAC
CCAAGTATATTACAACAGAGTAGAAAGTCACAAGCCTGTTCAACTCTTTGAAGATATTGT
CATTAAGAATGGAGTGCTTAATACCAAATACAAAGCTATTCAGAGAAGTCTATATGATGT
CCATATGGAAAAGTGGCTTAAGCATTTCAGTTTGGATCAGATTCACATAGTGGATGGCAA
TACTTTGATCAAGGACCCTCTTCCAGAATTACAAAAAGTCGAAAGATTTCTAAA
>Pomatorhinus_ruficollis-KIZ-AH09044_LOC1002KIZ-AH0909958
CATCATAGGAGTCCGTAAAGGAGGGACCAGAGCTTTGCTGGAAATGTTGGATATTCATCC
TAACATTGTGGTGGCGGCTACAGAAGTCCACTTTTTCGACTGGGACGAAAATTATGTGAA
AGGAATAGACTGGTATAGAAATCTGATGCCGTTTTCTTACGGAAATCAAATTACAATTGA
GAAAACACCAGGCTATTTTACATCACCACAGGCCCCAGGAAGAATTCATGACATGAATAG
CTCCATTAAACTGCTGCTTATTCTAAGAGATCCCACTGAGAGAGTTATATCTGACTATAC
CCAAGTATATTACAACAGAGTAGAAAGTCACAAGCCTGTTCAACTCTTTGAAGATATTGT
CATTAAGAATGGAGTGCTTAATACCAAATACAAAGCTATYCAGAGAAGTCTATATGATGT
CCATATGGAAAAGTGGCTTAAGCATTTCAGTTTGGATCAGATTCACATAGTGGATGGCAA
TACTTTGATCAAGGACCCTCTTCCAGAATTACAAAAAGTCGAAAGATTTCTAAA
>Pomatorhinus_ruficollis-KIZ-AH10049_LOC1002KIZ-AH0909958
CATCATAGGAGTCCGTAAAGGAGGGACCAGAGCTTTGCTGGAAATGTTGGATATTCATCC
TAACATTGTGGTGGCGGCTACAGAAGTCCACTTTTTCGACTGGGACGAAAATTATGTGAA
AGGAATAGACTGGTATAGAAATCTGATGCCGTTTTCTTACGGAAATCAAATTACAATTGA
GAAAACACCAGGCTATTTTACATCACCRCAGGCCCCAGGAAGAATTCATGACATGAATAG
CTCCATTAAACTGCTGCTTATTCTAAGAGATCCCACTGAGAGAGTTATATCTGACTATAC
CCAAGTATATTACAACAGAGTAGAAAGTCACAAGCCTGTTCAACTCTTTGAAGATATTGT
CATTAAGAATGGAGTGCTTAATACCAAATACAAAGCTATYCAGAGAAGTCTATATGATGT
CCATATGGAAAAGTGGCTTAAGCATTTCAGTTTGGATCAGATTCACATAGTGGATGGCAA
TACTTTGATCAAGGACCCTCTTCCAGAATTACAAAAAGTCGAAAGATTTCTAAA
>Pomatorhinus_ruficollis-KIZ-AH09047_LOC1002KIZ-AH0909958
CATCATAGGAGTCCGTAAAGGAGGGACCAGAGCTTTGCTGGAAATGTTGGATATTCATCC
TAACATTGTGGTGGCGGCTACAGAAGTCCACTTTTTCGACTGGGACGAAAATTATGTGAA
AGGAATAGACTGGTATAGAAATCTGATGCCGTTTTCTTACGGAAATCAAATTACAATTGA
GAAAACACCAGGCTATTTTACATCACCACAGGCCCCAGGAAGAATTCATGACATGAATAG
CTCCATTAAACTGCTGCTTATTCTAAGAGATCCCACTGAGAGAGTTATATCTGACTATAC
CCAAGTATATTACAACAGAGTAGAAAGTCACAAGCCTGTTCAACTCTTTGAAGATATTGT
CATTAAGAATGGAGTGCTTAATACCAAATACAAAGCTATCCAGAGAAGTCTATATGATGT
CCATATGGAAAAGTGGCTTAAGCATTTCAGTTTGGATCAGATTCACATAGTGGATGGCAA
TACTTTGATCAAGGACCCTCTTCCAGAATTACAAAAAGTCGAAAGATTTCTAAA
>Pomatorhinus_ruficollis-KIZ-AH09048_LOC1002KIZ-AH0909958
CATCATAGGAGTCCGTAAAGGAGGGACCAGAGCTTTGCTGGAAATGTTGGATATTCATCC
TAACATTGTGGTGGCGGCTACAGAAGTCCACTTTTTCGACTGGGACGAAAATTATGTGAA
AGGAATAGACTGGTATAGAAATCTGATGCCGTTTTCTTACGGAAATCAAATTACAATTGA
GAAAACACCAGGCTATTTTACATCACCACAGGCCCCAGGAAGAATTCATGACATGAATAG
CTCCATTAAACTGCTGCTTATTCTAAGAGATCCCACTGAGAGAGTTATATCTGACTATAC
CCAAGTATATTACAACAGAGTAGAAAGTCACAAGCCTGTTCAACTCTTTGAAGATATTGT
CATTAAGAATGGAGTGCTTAATACCAAATACAAAGCTATCCAGAGAAGTCTATATGATGT
CCATATGGAAAAGTGGCTTAAGCATTTCAGTTTGGATCAGATTCACATAGTGGATGGCAA
TACTTTGATCAAGGACCCTCTTCCAGAATTACAAAAAGTCGAAAGATTTCTAAA
>Pomatorhinus_ruficollis-KIZ-LS005_LOC1002KIZ-AH0909958
CATCATAGGAGTCCGTAAAGGAGGGACCAGAGCTTTGCTGGAAATGTTGGATATTCATCC
TAACATTGTGGTGGCGGCTACAGAAGTCCACTTTTTCGACTGGGACGAAAATTATGTGAA
AGGAATAGACTGGTATAGAAATCTGATGCCGTTTTCTTACGGAAATCAAATTACAATTGA
GAAAACACCAGGCTATTTTACATCACCGCAGGCCCCAGGAAGAATTCATGACATGAATAG
CTCCATTAAACTGCTGCTTATTCTAAGAGATCCCACTGAGAGAGTTATATCTGACTATAC
CCAAGTATATTACAACAGAGTAGAAAGTCACAAGCCTGTTCAACTCTTTGAAGATATTGT
CATTAAGAATGGAGTGCTTAATACCAAATACAAAGCTATTCAGAGAAGTCTATATGATGT
CCATATGGAAAAGTGGCTTAAGCATTTCAGTTTGGATCAGATTCACATAGTGGATGGCAA
TACTTTGATCAAGGACCCTCTTCCAGAATTACAAAAAGTCGAAAGATTTCTAAA
>Pomatorhinus_ruficollis-KIZ-AH09046_LOC1002KIZ-AH0909958
CATCATAGGAGTCCGTAAAGGAGGGACCAGAGCTTTGCTGGAAATGTTGGATATTCATCC
TAACATTGTGGTGGCGGCTACAGAAGTCCACTTTTTCGACTGGGACGAAAATTATGTGAA
AGGAATAGACTGGTATAGAAATCTGATGCCGTTTTCTTACGGAAATCAAATTACAATTGA
GAAAACACCAGGCTATTTTACATCACCACAGGCCCCAGGAAGAATTCATGACATGAATAG
CTCCATTAAACTGCTGCTTATTCTAAGAGATCCCACTGAGAGAGTTATATCTGACTATAC
CCAAGTATATTACAACAGAGTAGAAAGTCACAAGCCTGTTCAACTCTTTGAAGATATTGT
CATTAAGAATGGAGTGCTTAATACCAAATACAAAGCTATYCAGAGAAGTCTATATGATGT
CCATATGGAAAAGTGGCTTAAGCATTTCAGTTTGGATCAGATTCACATAGTGGATGGCAA
TACTTTGATCAAGGACCCTCTTCCAGAATTACAAAAAGTCGAAAGATTTCTAAA
>Pomatorhinus_ruficollis-KIZ-AH10019_LOC1002KIZ-AH0909958
CATCATAGGAGTCCGTAAAGGAGGGACCAGAGCTTTGCTGGAAATGTTGGATATTCATCC
TAACATTGTGGTGGCGGCTACAGAAGTCCACTTTTTCGACTGGGACGAAAATTATGTGAA
AGGAATAGACTGGTATAGAAATCTGATGCCGTTTTCTTACGGAAATCAAATTACAATTGA
GAAAACACCAGGCTATTTTACATCACCACAGGCCCCAGGAAGAATTCATGACATGAATAG
CTCCATTAAACTGCTGCTTATTCTAAGAGATCCCACTGAGAGAGTTATATCTGACTATAC
CCAAGTATATTACAACAGAGTAGAAAGTCACAAGCCTGTTCAACTCTTTGAAGATATTGT
CATTAAGAATGGAGTGCTTAATACCAAATACAAAGCTATYCAGAGAAGTCTATATGATGT
CCATATGGAAAAGTGGCTTAAGCATTTCAGTTTGGATCAGATTCACATAGTGGATGGCAA
TACTTTGATCAAGGACCCTCTTCCAGAATTACAAAAAGTCGAAAGATTTCTAAA
>Pomatorhinus_ruficollis-KIZ-AH09045_LOC1002KIZ-AH0909958
CATCATAGGAGTCCGTAAAGGAGGGACCAGAGCTTTGCTGGAAATGTTGGATATTCATCC
TAACATTGTGGTGGCGGCTACAGAAGTCCACTTTTTCGACTGGGACGAAAATTATGTGAA
AGGAATAGACTGGTATAGAAATCTGATGCCGTTTTCTTACGGAAATCAAATTACAATTGA
GAAAACACCAGGCTATTTTACATCACCACAGGCCCCAGGAAGAATTCATGACATGAATAG
CTCCATTAAACTGCTGCTTATTCTAAGAGATCCCACTGAGAGAGTTATATCTGACTATAC
CCAAGTATATTACAACAGAGTAGAAAGTCACAAGCCTGTTCAACTCTTTGAAGATATTGT
CATTAAGAATGGAGTGCTTAATACCAAATACAAAGCTATCCAGAGAAGTCTATATGATGT
CCATATGGAAAAGTGGCTTAAGCATTTCAGTTTGGATCAGATTCACATAGTGGATGGCAA
TACTTTGATCAAGGACCCTCTTCCAGAATTACAAAAAGTCGAAAGATTTCTAAA
>Pomatorhinus_ruficollis-KIZ-LS007_LOC1002KIZ-AH0909958
CATCATAGGAGTCCGTAAAGGAGGGACCAGAGCTTTGCTGGAAATGTTGGATATTCATCC
TAACATTGTGGTGGCGGCTACAGAAGTCCACTTTTTCGACTGGGACGAAAATTATGTGAA
AGGAATAGACTGGTATAGAAATCTGATGCCRTTTTCTTACGGAAATCAAATTACAATTGA
GAAAACACCAGGCTATTTTACATCACCACAGGCCCCAGGAAGAATTCATGACATGAATAG
CTCCATTAAACTGCTGCTTATTCTAAGAGATCCCACTGAGAGAGTTATATCTGACTATAC
CCAAGTATATTACAACAGAGTAGAAAGTCACAAGCCTGTTCAACTCTTTGAAGATATTGT
CATTAAGAATGGAGTGCTTAATACCAAATACAAAGCTATTCAGAGAAGTCTATATGATGT
CCATATGGAAAAGTGGCTTAAGCATTTCAGTTTGGATCAGATTCACATAGTGGATGGCAA
TACTTTGATCAAGGACCCTCTTCCAGAATTACAAAAAGTCGAAAGATTTCTAAA
>Pomatorhinus_ruficollis-KIZ-AH09079_LOC1002KIZ-AH0909958
CATCATAGGAGTCCGTAAAGGAGGGACCAGAGCTTTGCTGGAAATGTTGGATATTCATCC
TAACATTGTGGTGGCGGCTACAGAAGTCCACTTTTTCGACTGGGACGAAAATTATGTGAA
AGGAATAGACTGGTATAGAAATCTGATGCCGTTTTCTTACGGAAATCAAATTACAATTGA
GAAAACACCAGGCTATTTTACATCACCGCAGGCCCCAGGAAGAATTCATGACATGAATAG
CTCCATTAAACTGCTGCTTATTCTAAGAGATCCCACTGAGAGAGTTATATCTGACTATAC
CCAAGTATATTACAACAGAGTAGAAAGTCACAAGCCTGTTCAACTCTTTGAAGATATTGT
CATTAAGAATGGAGTGCTTAATACCAAATACAAAGCTATYCAGAGAAGTCTATATGATGT
CCATATGGAAAAGTGGCTTAAGCATTTCAGTTTGGATCAGATTCACATAGTGGATGGCAA
TACTTTGATCAAGGACCCTCTTCCAGAATTACAAAAAGTCGAAAGATTTCTAAA
>Pomatorhinus_ruficollis-KIZ-AH09100_LOC1002KIZ-AH0909958
CATCATAGGAGTCCGTAAAGGAGGGACCAGAGCTTTGCTGGAAATGTTGGATATTCATCC
TAACATTGTGGTGGCGGCTACAGAAGTCCACTTTTTCGACTGGGACGAAAATTATGTGAA
AGGAATAGACTGGTATAGAAATCTGATGCCGTTTTCTTACGGAAATCAAATTACAATTGA
GAAAACACCAGGCTATTTTACATCACCGCAGGCCCCAGGAAGAATTCATGACATGAATAG
CTCCATTAAACTGCTGCTTATTCTAAGAGATCCCACTGAGAGAGTTATATCTGACTATAC
CCAAGTATATTACAACAGAGTAGAAAGTCACAAGCCTGTTCAACTCTTTGAAGATATTGT
CATTAAGAATGGAGTGCTTAATACCAAATACAAAGCTATYCAGAGAAGTCTATATGATGT
CCATATGGAAAAGTGGCTTAAGCATTTCAGTTTGGATCAGATTCACATAGTGGATGGCAA
TACTTTGATCAAGGACCCTCTTCCAGAATTACAAAAAGTCGAAAGATTTCTAAA
>Pomatorhinus_ruficollis-KIZ-LS006_LOC1002KIZ-AH0909958
CATCATAGGAGTCCGTAAAGGAGGGACCAGAGCTTTGCTGGAAATGTTGGATATTCATCC
TAACATTGTGGTGGCGGCTACAGAAGTCCACTTTTTCGACTGGGACGAAAATTATGTGAA
AGGAATAGACTGGTATAGAAATCTGATGCCGTTTTCTTACGGAAATCAAATTACAATTGA
GAAAACACCAGGCTATTTTACATCACCGCAGGCCCCAGGAAGAATTCATGACATGAATAG
CTCCATTAAACTGCTGCTTATTCTAAGAGATCCCACTGAGAGAGTTATATCTGACTATAC
CCAAGTATATTACAACAGAGTAGAAAGTCACAAGCCTGTTCAACTCTTTGAAGATATTGT
CATTAAGAATGGAGTGCTTAATACCAAATACAAAGCTATTCAGAGAAGTCTATATGATGT
CCATATGGAAAAGTGGCTTAAGCATTTCAGTTTGGATCAGATTCACATAGTGGATGGCAA
TACTTTGATCAAGGACCCTCTTCCAGAATTACAAAAAGTCGAAAGATTTCTAAA
>Pomatorhinus_ruficollis-KIZ-AH09131_LOC1002KIZ-AH0909958
CATCATAGGAGTCCGTAAAGGAGGGACCAGAGCTTTGCTGGAAATGTTGGATATTCATCC
TAACATTGTGGTGGCGGCTACAGAAGTCCACTTTTTCGACTGGGACGAAAATTATGTGAA
AGGAATAGACTGGTATAGAAATCTGATGCCGTTTTCTTACGGAAATCAAATTACAATTGA
GAAAACACCAGGCTATTTTACATCACCGCAGGCCCCAGGAAGAATTCATGACATGAATAG
CTCCATTAAACTGCTGCTTATTCTAAGAGATCCCACTGAGAGAGTTATATCTGACTATAC
CCAAGTATATTACAACAGAGTAGAAAGTCACAAGCCTGTTCAACTCTTTGAAGATATTGT
CATTAAGAATGGAGTGCTTAATACCAAATACAAAGCTATTCAGAGAAGTCTATATGATGT
CCATATGGAAAAGTGGCTTAAGCATTTCAGTTTGGATCAGATTCACATAGTGGATGGCAA
TACTTTGATCAAGGACCCTCTTCCAGAATTACAAAAAGTCGAAAGATTTCTAAA
>Pomatorhinus_ruficollis-KIZ-LS001_LOC1002KIZ-AH0909958
CATCATAGGAGTCCGTAAAGGAGGGACCAGAGCTTTGCTGGAAATGTTGGATATTCATCC
TAACATTGTGGTGGCGGCTACAGAAGTCCACTTTTTCGACTGGGACGAAAATTATGTGAA
AGGAATAGACTGGTATAGAAATCTGATGCCGTTTTCTTACGGAAATCAAATTACAATTGA
GAAAACACCAGGCTATTTTACATCACCACAGGCCCCAGGAAGAATTCATGACATGAATAG
CTCCATTAAACTGCTGCTTATTCTAAGAGATCCCACTGAGAGAGTTATATCTGACTATAC
CCAAGTATATTACAACAGAGTAGAAAGTCACAAGCCTGTTCAACTCTTTGAAGATATTGT
CATTAAGAATGGAGTGCTTAATACCAAATACAAAGCTATTCAGAGAAGTCTATATGATGT
CCATATGGAAAAGTGGCTTAAGCATTTCAGTTTGGATCAGATTCACATAGTGGATGGCAA
TACTTTGATCAAGGACCCTCTTCCAGAATTACAAAAAGTCGAAAGATTTCTAAA
>Pomatorhinus_ruficollis-KIZ-LS002_LOC1002KIZ-AH0909958
CATCATAGGAGTCCGTAAAGGAGGGACCAGAGCTTTGCTGGAAATGTTGGATATTCATCC
TAACATTGTGGTGGCGGCTACAGAAGTCCACTTTTTCGACTGGGACGAAAATTATGTGAA
AGGAATAGACTGGTATAGAAATCTGATGCCGTTTTCTTACGGAAATCAAATTACAATTGA
GAAAACACCAGGCTATTTTACATCACCACAGGCCCCAGGAAGAATTCATGACATGAATAG
CTCCATTAAACTGCTGCTTATTCTAAGAGATCCCACTGAGAGAGTTATATCTGACTATAC
CCAAGTATATTACAACAGAGTAGAAAGTCACAAGCCTGTTCAACTCTTTGAAGATATTGT
CATTAAGAATGGAGTGCTTAATACCAAATACAAAGCTATTCAGAGAAGTCTATATGATGT
CCATATGGAAAAGTGGCTTAAGCATTTCAGTTTGGATCAGATTCACATAGTGGATGGCAA
TACTTTGATCAAGGACCCTCTTCCAGAATTACAAAAAGTCGAAAGATTTCTAAA
>Pomatorhinus_ruficollis-KIZ-AH09074_LOC1002KIZ-AH0909958
CATCATAGGAGTCCGTAAAGGAGGGACCAGAGCTTTGCTGGAAATGTTGGATATTCATCC
TAACATTGTGGTGGCGGCTACAGAAGTCCACTTTTTCGACTGGGACGAAAATTATGTGAA
AGGAATAGACTGGTATAGAAATCTGATGCCGTTTTCTTACGGAAATCAAATTACAATTGA
GAAAACACCAGGCTATTTTACATCACCACAGGCCCCAGGAAGAATTCATGACATGAATAG
CTCCATTAAACTGCTGCTTATTCTAAGAGATCCCACTGAGAGAGTTATATCTGACTATAC
CCAAGTATATTACAACAGAGTAGAAAGTCACAAGCCTGTTCAACTCTTTGAAGATATTGT
CATTAAGAATGGAGTGCTTAATACCAAATACAAAGCTATTCAGAGAAGTCTATATGATGT
CCATATGGAAAAGTGGCTTAAGCATTTCAGTTTGGATCAGATTCACATAGTGGATGGCAA
TACTTTGATCAAGGACCCTCTTCCAGAATTACAAAAAGTYGAAAGATTTCTAAA
>Pomatorhinus_ruficollis-KIZ-LS007_JMJD1C
GACAAAGATGCTGAACGCTCTGTGTCCGAACTGTATAAAATGAAACATTCGGTTCCACAG
AGTTTGCCACAGAGTAACTATTTCACTACCTTGTCTAACAGTGTAGTAAATGAACCACCA
AGATCATACCCATCAAAGGAAGCTTCAGGTGTATATGTTGATAAGCAAACTAATTGTCCT
TCAACAGCAGCTAGCCCCCAGGCTCTCCCCTCCTACATTTCTTCCCTTTCAAAGCCACCA
CCTTTAATTAAGCACCAACCAGAGAGCGAAGGCTCTACAAGCAAGATACCTGAGCAGCTT
TCACAGTCGATACAGTCTCACTCTGTAAATTCTTTCAGAAGTGACAGCAGGAGCCCCACT
CAGTTGTCAGTCTC
>Pomatorhinus_ruficollis-KIZ-LS004_JMJD1C
GACAAAGATGCTGAACGCTCTGTGTCCGAACTGTATAAAATGAAACATTCGGTTCCACAG
AGTTTGCCACAGAGTAACTATTTCACTACCTTGTCTAACAGTGTAGTAAATGAACCACCA
AGATCATACCCATCAAAGGAAGCTTCAGGTGTATATGTTGATAAGCAAACTAATTGTCCT
TCAACAGCAGCTAGCCCCCAGGCTCTCCCCTCCTACATTTCTTCCCTTTCAAAGCCACCA
CCTTTAATTAAGCACCAACCAGAGAGYGAAGGCTCTACAAGCAAGATACCTGAGCAGCTT
TCACAGTCGGTACAGTCTCACTCTGTAAATTCTTTCAGAAGTGACAGCAGGAGCCCCACT
CAGTTGTCAGTCTC
>Pomatorhinus_ruficollis-KIZ-AH09046_JMJD1C
GACAAAGATKCTGAACGCTCTGTGTCCGAACTGTATAAAATGAAACATTCGGTTCCACAG
AGTTTGCCACAGAGTAACTATTTCACTACCTTGTCTAACAGTGTAGTAAATGAACCACCA
AGATCATACCCATCAAAGGAAGCTTCAGGTGTATATGTTGATAAGCAAACTAATTGTCCT
TCAACAGCAGCTAGCCCCCAGGCTCTCCCCTCCTACATTTCTTCCCTTTCAAAGCCACCA
CCTTTAATTAAGCACCAACCAGAGAGCGAAGGCTCTACAAGCAAGATACCTGAGCAGCTT
TCACAGTCRGTACAGTCTCACTCTGTAAATTCTTTCAGAAGTGAYAGCAGGAGCCCCACT
CAGTTGTCAGTCTC
>Pomatorhinus_ruficollis-KIZ-AH09045_JMJD1C
GACAAAGATGCTGAACGCTCTGTGTCCGAACTGTATAAAATGAAACATTCGGTTCCACAG
AGTTTGCCACAGAGTAACTATTTCACYACCTTGTCTAACAGTGTAGTAAATGAACCACCA
AGATCATACCCATCAAAGGAAGCTTCAGGTGTATATGTTGATAAGCAAACTAATTGTCCT
TCAACAGCAGCTAGCCCCCAGGCTCTCCCCTCCTACATTTCTTCCCTTTCAAAGCCACCA
CCTTTAATTAAGCACCAACCAGAGAGCGAAGGCTCTACAAGCAAGATACCTGAGCAGCTT
TCACAGTCRGTACAGTCTCACTCTGTAAATTCTTTCAGAAGTGACAGCAGGAGCCCCACT
CAGTTGTCAGTCTC
>Pomatorhinus_ruficollis-KIZ-AH09079_JMJD1C
GACAAAGATGCTGAACGCTCTGTGTCCGAACTGTATAAAATGAAACATTCGGTTCCACAG
AGTTTGCCACAGAGTAACTATTTCACTACCTTGTCTAACAGTGTAGTAAATGAACCACCA
AGATCATACCCATCAAAGGAAGCTTCAGGTGTATATGTTGATAAGCAAACTAATTGTCCT
TCAACAGCAGCTAGCCCCCAGGCTCTCCCCTCCTACATTTCTTCCCTTTCAAAGCCACCA
CCTTTAATTAAGCACCAACCAGAGAGCGAAGGCTCTACAAGCAAGATACCTGAGCAGCTT
TCACAGTCRGTACAGTCTCACTCTGTAAATTCTTTCAGAAGTGACAGCAGGAGCCCCACT
CAGTTGTCAGTCTC
>Pomatorhinus_ruficollis-KIZ-AH09048_JMJD1C
GACAAAGATGCTGAACGCTCTGTGTCCGAACTGTATAAAATGAAACATTCGGTTCCACAG
AGTTTGCCACAGAGTAACTATTTCACYACCTTGTCTAACAGTGTAGTAAATGAACCACCA
AGATCATACCCATCAAAGGAAGCTTCAGGTGTATATGTTGATAAGCAAACTAATTGTCCT
TCAACAGCAGCTAGCCCCCAGGCTCTCCCCTCCTACATTTCTTCCCTTTCAAAGCCACCA
CCTTTAATTAAGCACCAACCAGAGAGCGAAGGCTCTACAAGCAAGATACCTGAGCAGCTT
TCACAGTCRGTACAGTCTCACTCTGTAAATTCTTTCAGAAGTGACAGCAGGAGCCCCACT
CAGTTGTCAGTCTC
>Pomatorhinus_ruficollis-KIZ-AH09047_JMJD1C
GACAAAGATGCTGAACGCTCTGTGTCCGAACTGTATAAAATGAAACATTCGGTTCCACAG
AGTTTGCCACAGAGTAACTATTTCACYACCTTGTCTAACAGTGTAGTAAATGAACCACCA
AGATCATACCCATCAAAGGAAGCTTCAGGTGTATATGTTGATAAGCAAACTAATTGTCCT
TCAACAGCAGCTAGCCCCCAGGCTCTCCCCTCCTACATTTCTTCCCTTTCAAAGCCACCA
CCTTTAATTAAGCACCAACCAGAGAGCGAAGGCTCTACAAGCAAGATACCTGAGCAGCTT
TCACAGTCRGTACAGTCTCACTCTGTAAATTCTTTCAGAAGTGACAGCAGGAGCCCCACT
CAGTTGTCAGTCTC
>Pomatorhinus_ruficollis-KIZ-AH09078_JMJD1C
GACAAAGATGCTGAACGCTCTGTGTCMGAACTGTATAAAATGAAACATTCGGTTCCACAG
AGTTTGCCACAGAGTAACTATTTCACYACCTTGTCTAACAGTGTAGTAAATGAACCACCA
AGATCATACCCATCAAAGGAAGCTTCAGGTGTATATGTTGATAAGCAAACTAATTGTCCT
TCAACAGCAGCTAGCCCCCAGGCTCTCCCCTCCTACATTTCTTCCCTTTCAAAGCCACCA
CCTTTAATTAAGCACCAACCAGAGAGCGAAGGCTCTACAAGCAAGATACCTGAGCAGCTT
TCACAGTCRGTACAGTCTCACTCTGTAAATTCTTTCAGAAGTGACAGCAGGAGCCCCACT
CAGTTGTCAGTCTC
>Pomatorhinus_ruficollis-KIZ-AH09074_JMJD1C
GACAAAGATGCTGAACGCTCTGTGTCCGAACTGTATAAAATGAAACATTCGGTTCCACAG
AGTTTGCCACAGAGTAACTATTTCACCACCTTGTCTAACAGTGTAGTAAATGAACCACCA
AGATCATACCCATCAAAGGAAGCTTCAGGTGTATATGTTGATAAGCAAACTAATTGTCCT
TCAACAGCAGCTAGCCCCCAGGCTCTCCCCTCCTACATTTCTTCCCTTTCAAAGCCACCA
CCTTTAATTAAGCACCAACCAGAGAGCGAAGGCTCTACAAGCAAGATACCTGAGCAGCTT
TCACAGTCGGTACAGTCTCACTCTGTAAATTCTTTCAGAAGTGACAGCAGGAGCCCCACT
CAGTTGTCAGTCTC
>Pomatorhinus_ruficollis-KIZ-AH09131_JMJD1C
GACAAAGATGCTGAACGCTCTGTGTCCGAACTGTATAAAATGAAACATTCGGTTCCACAG
AGTTTGCCACAGAGTAACTATTTCACYACCTTGTCTAACAGTGTAGTAAATGAACCACCA
AGATCATACCCATCAAAGGAAGCTTCAGGTGTATATGTTGATAAGCAAACTAATTGTCCT
TCAACAGCAGCTAGCCCCCAGGCTCTCCCCTCCTACATTTCTTCCCTTTCAAAGCCACCA
CCTTTAATTAAGCACCAACCAGAGAGCGAAGGCTCTACAAGCAAGATACCTGAGCAGCTT
TCACAGTCGGTACAGTCTCACTCTGTAAATTCTTTCAGAAGTGACAGCAGGAGCCCCACT
CAGTTGTCAGTCTC
>Pomatorhinus_ruficollis-KIZ-AH09099_JMJD1C
GACAAAGATGCTGAACGCTCTGTGTCCGAACTGTATAAAATGAAACATTCGGTTCCACAG
AGTTTGCCACAGAGTAACTATTTCACYACCTTGTCTAACAGTGTAGTAAATGAACCACCA
AGATCATACCCATCAAAGGAAGCTTCAGGTGTATATGTTGATAAGCAAACTAATTGTCCT
TCAACAGCAGCTAGCCCCCAGGCTCTCCCCTCCTACATTTCTTCCCTTTCAAAGCCACCA
CCTTTAATTAAGCACCAACCAGAGAGCGAAGGCTCTACAAGCAAGATACCTGAGCAGCTT
TCACAGTCGGTACAGTCTCACTCTGTAAATTCTTTCAGAAGTGACAGCAGGAGCCCCACT
CAGTTGTCAGTCTC
>Pomatorhinus_ruficollis-KIZ-LS005_JMJD1C
GACAAAGATGCTGAACGCTCTGTGTCCGAACTGTATAAAATGAAACATTCGGTTCCACAG
AGTTTGCCACAGAGTAACTATTTCACYACCTTGTCTAACAGTGTAGTAAATGAACCACCA
AGATCATACCCATCAAAGGAAGCTTCAGGTGTATATGTTGATAAGCAAACTAATTGTCCT
TCAACAGCAGCTAGCCCCCAGGCTCTCCCCTCCTACATTTCTTCCCTTTCAAAGCCACCA
CCTTTAATTAAGCACCAACCAGAGAGCGAAGGCTCTACAAGCAAGATACCTGAGCAGCTT
TCACAGTCGGTACAGTCTCACTCTGTAAATTCTTTCAGAAGTGACAGCAGGAGCCCCACT
CAGTTGTCAGTCTC
>Pomatorhinus_ruficollis-KIZ-LS003_JMJD1C
GACAAAGATGCTGAACGCTCTGTGTCCGAACTGTATAAAATGAAACATTCGGTTCCACAG
AGTTTGCCACAGAGTAACTATTTCACTACCTTGTCTAACAGTGTAGTAAATGAACCACCA
AGATCATACCCATCAAAGGAAGCTTCAGGTGTATATGTTGATAAGCAAACTAATTGTCCT
TCAACAGCAGCTAGCCCCCAGGCTCTCCCCTCCTACATTTCTTCCCTTTCAAAGCCACCA
CCTTTAATTAAGCACCAACCAGAGAGCGAAGGCTCTACAAGCAAGATACCTGAGCAGCTT
TCACAGTCGGTACAGTCTCACTCTGTAAATTCTTTCAGAAGTGACAGCAGGAGCCCCACT
CAGTTGTCAGTCTC
>Pomatorhinus_ruficollis-KIZ-AH09044_JMJD1C
GACAAAGATKCTGAACGCTCTGTGTCCGAACTGTATAAAATGAAACATTCGGTTCCACAG
AGTTTGCCACAGAGTAACTATTTCACYACCTTGTCTAACAGTGTAGTAAATGAACCACCA
AGATCATACCCATCAAAGGAAGCTTCAGGTGTATATGTTGATAAGCAAACTAATTGTCCT
TCAACAGCAGCTAGCCCCCAGGCTCTCCCCTCCTACATTTCTTCCCTTTCAAAGCCACCA
CCTTTAATTAAGCACCAACCAGAGAGCGAAGGCTCTACAAGCAAGATACCTGAGCAGCTT
TCACAGTCGGTACAGTCTCACTCTGTAAATTCTTTCAGAAGTGAYAGCAGGAGCCCCACT
CAGTTGTCAGTCTC
>Pomatorhinus_ruficollis-KIZ-AH09100_JMJD1C
GACAAAGATGCTGAACGCTCTGTGTCMGAACTGTATAAAATGAAACATTCGGTTCCACAG
AGTTTGCCACAGAGTAACTATTTCACYACCTTGTCTAACAGTGTAGTAAATGAACCACCA
AGATCATACCCATCAAAGGAAGCTTCAGGTGTATATGTTGATAAGCAAACTAATTGTCCT
TCAACAGCAGCTAGCCCCCAGGCTCTCCCCTCCTACATTTCTTCCCTTTCAAAGCCACCA
CCTTTAATTAAGCACCAACCAGAGAGCGAAGGCTCTACAAGCAAGATACCTGAGCAGCTT
TCACAGTCRGTACAGTCTCACTCTGTAAATTCTTTCAGAAGTGACAGCAGGAGCCCCACT
CAGTTGTCAGTCTC
>Pomatorhinus_ruficollis-KIZ-LS001_JMJD1C
GACAAAGATGCTGAACGCTCTGTGTCMGAACTGTATAAAATGAAACATTCGGTTCCACAG
AGTTTGCCACAGAGTAACTATTTCACYACCTTGTCTAACAGTGTAGTAAATGAACCACCA
AGATCATACCCATCAAAGGAAGCTTCAGGTGTATATGTTGATAAGCAAACTAATTGTCCT
TCAACAGCAGCTAGCCCCCAGGCTCTCCCCTCCTACATTTCTTCCCTTTCAAAGCCACCA
CCTTTAATTAAGCACCAACCAGAGAGCGAAGGCTCTACAAGCAAGATACCTGAGCAGCTT
TCACAGTCRGTACAGTCTCACTCTGTAAATTCTTTCAGAAGTGACAGCAGGAGCCCCACT
CAGTTGTCAGTCTC
>Pomatorhinus_ruficollis-KIZ-AH09015_JMJD1C
GACAAAGATGCTGAACGCTCTGTGTCMGAACTGTATAAAATGAAACATTCGGTTCCACAG
AGTTTGCCACAGAGTAACTATTTCACTACCTTGTCTAACAGTGTAGTAAATGAACCACCA
AGATCATACCCATCAAAGGAAGCTTCAGGTGTATATGTTGATAAGCAAACTAATTGTCCT
TCAACAGCAGCTAGCCCCCAGGCTCTCCCCTCCTACATTTCTTCCCTTTCAAAGCCACCA
CCTTTAATTAAGCACCAACCAGAGAGCGAAGGCTCTACAAGCAAGATACCTGAGCAGCTT
TCACAGTCRGTACAGTCTCACTCTGTAAATTCTTTCAGAAGTGACAGCAGGAGCCCCACT
CAGTTGTCAGTCTC
>Pomatorhinus_ruficollis-KIZ-AH09014_JMJD1C
GACAAAGATGCTGAACGCTCTGTGTCCGAACTGTATAAAATGAAACATTCGGTTCCACAG
AGTTTGCCACAGAGTAACTATTTCACTACCTTGTCTAACAGTGTAGTAAATGAACCACCA
AGATCATACCCATCAAAGGARGCTTCAGGTGTATATGTTGATAAGCAAACTAATTGTCCT
TCAACAGCAGCTAGCCCCCAGGCTCTCCCCTCCTACATTTCTTCCCTTTCAAAGCCACCA
CCTTTAATTAAGCACCARCCAGAGAGCGAAGGCTCTACAAGCAAGATACCTGAGCAGCTT
TCACAGTCGGTACAGTCTCACTCTGTAAATTCTTTCAGAAGTGACAGCAGGAGCCCCACT
CAGTTGTCAGTCTC
>Pomatorhinus_ruficollis-KIZ-LS002_JMJD1C
GACAAAGATTCTGAACGCTCTGTGTCCGAACTGTATAAAATGAAACATTCGGTTCCACAG
AGTTTGCCACAGAGTAACTATTTCACTACCTTGTCTAACAGTGTAGTAAATGAACCACCA
AGATCATACCCATCAAAGGARGCTTCAGGTGTATATGTTGATAAGCAAACTAATTGTCCT
TCAACAGCAGCTAGCCCCCAGGCTCTCCCCTCCTACATTTCTTCCCTTTCAAAGCCACCA
CCTTTAATTAAGCACCAACCAGAGAGCGAAGGCTCTACAAGCAAGATACCTGAGCAGCTT
TCACAGTCGGTACAGTCTCACTCTGTAAATTCTTTCAGAAGTGAYAGCAGGAGCCCCACT
CAGTTGTCAGTCTC
>Pomatorhinus_ruficollis-KIZ-LS006_JMJD1C
GACAAAGATGCTGAACGCTCTGTGTCCGAACTGTATAAAATGAAACATTCGGTTCCACAG
AGTTTGCCACAGAGTAACTATTTCACTACCTTGTCTAACAGTGTAGTAAATGAACCACCA
AGATCATACCCATCAAAGGAAGCTTCAGGTGTATATGTTGATAAGCAAACTAATTGTCCT
TCAACAGCAGCTAGCCCCCAGGCTCTCCCCTCCTACATTTCTTCCCTTTCAAAGCCACCA
CCTTTAATTAAGCACCAACCAGAGAGTGAAGGCTCTACAAGCAAGATACCTGAGCAGCTT
TCACAGTCGGTACAGTCTCACTCTGTAAATTCTTTCAGAAGTGACAGCAGGAGCCCCACT
CAGTTGTCAGTCTC
>Pomatorhinus_ruficollis-KIZ-LSZS080_JMJD1C
GACAAAGATGCTGAACGCTCTGTGTCCGAACTGTATAAAATGAAACATTCGGTTCCACAG
AGTTTGCCACAGAGTAACTATTTCACTACCTTGTCTAACAGTGTAGTAAATGAACCACCA
AGATCATACCCATCAAAGGAAGCTTCAGGTGTATATGTTGATAAGCAAACTAATTGTCCT
TCAACAGCAGCTAGCCCCCAGGCTCTCCCCTCCTACATTTCTTCCCTTTCAAAGCCACCA
CCTTTAATTAAGCACCAACCAGAGAGCGAAGGCTCTACAAGCAAGATACCTGAGCAGCTT
TCACAGTCGGTACAGTCTCACTCTGTAAATTCTTTCAGAAGTGACAGCAGGAGCCCCACT
CAGTTGTCAGTCTC
>Pomatorhinus_ruficollis-KIZ-LSZS043_JMJD1C
GACAAAGATKCTGAACGCTCTGTGTCCGAACTGTATAAAATGAAACATTCGGTTCCACAG
AGTTTGCCACAGAGTAACTATTTCACTACCTTGTCTAACAGTGTAGTAAATGAACCACCA
AGATCATACCCATCAAAGGAAGCTTCAGGTGTATATGTTGATAAGCAAACTAATTGTCCT
TCAACAGCAGCTAGCCCCCAGGCTCTCCCCTCCTACATTTCTTCCCTTTCAAAGCCACCA
CCTTTAATTAAGCACCAACCAGAGAGYGAAGGCTCTACAAGCAAGATACCTGAGCAGCTT
TCACAGTCGRTACAGTCTCACTCTGTAAATTCTTTCAGAAGTGACAGCAGGAGCCCCACT
CAGTTGTCAGTCTC
>Pomatorhinus_ruficollis-KIZ-LSZS081_JMJD1C
GACAAAGATGCTGAACGCTCTGTGTCMGAACTGTATAAAATGAAACATTCGGTTCCACAG
AGTTTGCCACAGAGTAACTATTTCACTACCTTGTCTAACAGTGTAGTAAATGAACCACCA
AGATCATACCCATCAAAGGAAGCTTCAGGTGTATATGTTGATAAGCAAACTAATTGTCCT
TCAACAGCAGCTAGCCCCCAGGCTCTCCCCTCCTACATTTCTTCCCTTTCAAAGCCACCA
CCTTTAATTAAGCACCAACCAGAGAGCGAAGGCTCTACAAGCAAGATACCTGAGCAGCTT
TCACAGTCGGTACAGTCTCACTCTGTAAATTCTTTCAGAAGTGACAGCAGGAGCCCCACT
CAGTTGTCAGTCTC
>Pomatorhinus_ruficollis-KIZ-LSZS082_JMJD1C
GACAAAGATGCTGAACGCTCTGTGTCCGAACTGTATAAAATGAAACATTCGGTTCCACAG
AGTTTGCCACAGAGTAACTATTTCACTACCTTGTCTAACAGTGTAGTAAATGAACCACCA
AGATCATACCCATCAAAGGAAGCTTCAGGTGTATATGTTGATAAGCAAACTAATTGTCCT
TCAACAGCAGCTAGCCCCCAGGCTCTCCCCTCCTACATTTCTTCCCTTTCAAAGCCACCA
CCTTTAATTAAGCACCAACCAGAGAGCGAAGGCTCTACAAGCAAGATACCTGAGCAGCTT
TCACAGTCGGTACAGTCTCACTCTGTAAATTCTTTCAGAAGTGACAGCAGGAGCCCCACT
CAGTTGTCAGTCTC
>Pomatorhinus_ruficollis-KIZ-LSZS083_JMJD1C
GACAAAGATGCTGAACGCTCTGTGTCCGAACTGTATAAAATGAAACATTCGGTTCCACAG
AGTTTGCCACAGAGTAACTATTTCACYACCTTGTCTAACAGTGTAGTAAATGAACCACCA
AGATCATACCCATCAAAGGAAGCTTCAGGTGTATATGTTGATAAGCAAACTAATTGTCCT
TCAACAGCAGCTAGCCCCCAGGCTCTCCCCTCCTACATTTCTTCCCTTTCAAAGCCACCA
CCTTTAATTAAGCACCAACCAGAGAGCGAAGGCTCTACAAGCAAGATACCTGAGCAGCTT
TCACAGTCGGTACAGTCTCACTCTGTAAATTCTTTCAGAAGTGACAGCAGGAGCCCCACT
CAGTTGTCRGTCTC
>Pomatorhinus_ruficollis-KIZ-AH100178_JMJD1C
GACAAAGATGCTGAACGCTCTGTGTCCGAACTGTATAAAATGAAACATTCGGTTCCACAG
AGTTTGCCACAGAGTAACTATTTCACYACCTTGTCTAACAGTGTAGTAAATGAACCACCA
AGATCATACCCATCAAAGGAAGCTTCAGGTGTATATGTTGATAAGCAAACTAATTGTCCT
TCAACAGCAGCTAGCCCCCAGGCTCTCCCCTCCTACATTTCTTCCCTTTCAAAGCCACCA
CCTTTAATTAAGCACCAACCAGAGAGCGAAGGCTCTACAAGCAAGATACCTGAGCAGCTT
TCACAGTCGGTACAGTCTCACTCTGTAAATTCTTTCAGAAGTGACAGCAGGAGCCCCACT
CAGTTGTCAGTCTC
>Pomatorhinus_ruficollis-KIZ-AH10019_JMJD1C
GACAAAGATGCTGAACGCTCTGTGTCCGAACTGTATAAAATGAAACATTCGGTTCCACAG
AGTTTGCCACAGAGTAACTATTTCACYACCTTGTCTAACAGTGTAGTAAATGAACCACCA
AGATCATACCCATCAAAGGAAGCTTCAGGTGTATATGTTGATAAGCAAACTAATTGTCCT
TCAACAGCAGCTAGCCCCCAGGCTCTCCCCTCCTACATTTCTTCCCTTTCAAAGCCACCA
CCTTTAATTAAGCACCAACCAGAGAGCGAAGGCTCTACAAGCAAGATACCTGAGCAGCTT
TCACAGTCGGTACAGTCTCACTCTGTAAATTCTTTCAGAAGTGACAGCAGGAGCCCCACT
CAGTTGTCAGTCTC
>Pomatorhinus_ruficollis-KIZ-AH10049_JMJD1C
GACAAAGATGCTGAACGCTCTGTGTCCGAACTGTATAAAATGAAACATTCGGTTCCACAG
AGTTTGCCACAGAGTAACTATTTCACTACCTTGTCTAACAGTGTAGTAAATGAACCACCA
AGATCATACCCATCAAAGGAAGCTTCAGGTGTATATGTTGATAAGCAAACTAATTGTCCT
TCAACAGCAGCTAGCCCCCAGGCTCTCCCCTCCTACATTTCTTCCCTTTCAAAGCCACCA
CCTTTAATTAAGCACCAACCAGAGAGCGAAGGCTCTACAAGCAAGATACCTGAGCAGCTT
TCACAGTCRGTACAGTCTCACTCTGTAAATTCTTTCAGAAGTGACAGCAGGAGCCCCACT
CAGTTGTCAGTCTC
>Pomatorhinus_ruficollis-KIZ-AH10086_JMJD1C
GACAAAGATGCTGAACGCTCTGTGTCCGAACTGTATAAAATGAAACATTCGGTTCCACAG
AGTTTGCCACAGAGTAACTATTTCACTACCTTGTCTAACAGTGTAGTAAATGAACCACCA
AGATCATACCCATCAAAGGAAGCTTCAGGTGTATATGTTGATAAGCAAACTAATTGTCCT
TCAACAGCAGCTAGCCCCCAGGCTCTCCCCTCCTACATTTCTTCCCTTTCAAAGCCACCA
CCTTTAATTAAGCACCAACCAGAGAGCGAAGGCTCTACAAGCAAGATACCTGAGCAGCTT
TCACAGTCRGTACAGTCTCACTCTGTAAATTCTTTCAGAAGTGACAGCAGGAGCCCCACT
CAGTTGTCAGTCTC
>Pomatorhinus_ruficollis-KIZ-AH10017_JMJD1C
GACAAAGATGCTGAACGCTCTGTGTCCGAACTGTATAAAATGAAACATTCGGTTCCACAG
AGTTTGCCACAGAGTAACTATTTCACTACCTTGTCTAACAGTGTAGTAAATGAACCACCA
AGATCATACCCATCAAAGGAAGCTTCAGGTGTATATGTTGATAAGCAAACTAATTGTCCT
TCAACAGCAGCTAGCCCCCAGGCTCTCCCCTCCTACATTTCTTCCCTTTCAAAGCCACCA
CCTTTAATTAAGCACCAACCAGAGAGCGAAGGCTCTACAAGCAAGATACCTGAGCAGCTT
TCACAGTCGGTACAGTCTCACTCTGTAAATTCTTTCAGAAGTGACAGCAGGAGCCCCACT
CAGTTGTCAGTCTC
>Pomatorhinus_ruficollis-KIZ-LSHY126_JMJD1C
GACAAAGATGCTGAACGCTCTGTGTCMGAACTGTATAAAATGAAACATTCGGTTCCACAG
AGTTTGCCACAGAGTAACTATTTCACTACCTTGTCTAACAGTGTAGTAAATGAACCACCA
AGATCATACCCATCAAAGGAAGCTTCAGGTGTATATGTTGATAAGCAAACTAATTGTCCT
TCAACAGCAGCTAGCCCCCAGGCTCTCCCCTCCTACATTTCTTCCCTTTCAAAGCCACCA
CCTTTAATTAAGCACCAACCAGAGAGCGAAGGCTCTACAAGCAAGATACCTGAGCAGCTT
TCACAGTCRGTACAGTCTCACTCTGTAAATTCTTTCAGAAGTGACAGCAGGAGCCCCACT
CAGTTGTCAGTCTC
>Pomatorhinus_ruficollis-KIZ-LSHY127_JMJD1C
GACAAAGATGCTGAACGCTCTGTGTCMGAACTGTATAAAATGAAACATTCGGTTCCACAG
AGTTTGCCACAGAGTAACTATTTCACTACCTTGTCTAACAGTGTAGTAAATGAACCACCA
AGATCATACCCATCAAAGGAAGCTTCAGGTGTATATGTTGATAAGCAAACTAATTGTCCT
TCAACAGCAGCTAGCCCCCAGGCTCTCCCCTCCTACATTTCTTCCCTTTCAAAGCCACCA
CCTTTAATTAAGCACCAACCAGAGAGCGAAGGCTCTACAAGCAAGATACCTGAGCAGCTT
TCACAGTCGGTACAGTCTCACTCTGTAAATTCTTTCAGAAGTGACAGCAGGAGCCCCACT
CAGTTGTCAGTCTC
>Pomatorhinus_ruficollis-KIZ-LSZS079_JMJD1C
GACAAAGATGCTGAACGCTCTGTGTCCGAACTGTATAAAATGAAACATTCGGTTCCACAG
AGTTTGCCACAGAGTAACTATTTCACTACCTTGTCTAACAGTGTAGTAAATGAACCACCA
AGATCATACCCATCAAAGGAAGCTTCAGGTGTATATGTTGATAAGCAAACTAATTGTCCT
TCAACAGCAGCTAGCCCCCAGGCTCTCCCCTCCTACATTTCTTCCCTTTCAAAGCCACCA
CCTTTAATTAAGCACCAACCAGAGAGCGAAGGCTCTACAAGCAAGATACCTGAGCAGCTT
TCACAGTCGGTACAGTCTCACTCTGTAAATTCTTTCAGAAGTGACAGCAGGAGCCCCACT
CAGTTGTCAGTCTC
>Pomatorhinus_ruficollis-KIZ-AH10087_JMJD1C
GACAAAGATGCTGAACGCTCTGTGTCCGAACTGTATAAAATGAAACATTCGGTTCCACAG
AGTTTGCCACAGAGTAACTATTTCACTACCTTGTCTAACAGTGTAGTAAATGAACCACCA
AGATCATACCCATCAAAGGAAGCTTCAGGTGTATATGTTGATAAGCAAACTAATTGTCCT
TCAACAGCAGCTAGCCCCCAGGCTCTCCCCTCCTACATTTCTTCCCTTTCAAAGCCACCA
CCTTTAATTAAGCACCAACCAGAGAGCGAAGGCTCTACAAGCAAGATACCTGAGCAGCTT
TCACAGTCGGTACAGTCTCACTCTGTAAATTCTTTCAGAAGTGACAGCAGGAGCCCCACT
CAGTTGTCAGTCTC
>Pomatorhinus_ruficollis-KIZ-AH09045_GPRC6A
TTTTTAAGCACTGTTTTCTTCATAGATGTACCCACAGAATTCAAATGTAAAACTAGGCAA
GCCCTCTTTGGCATAAGTTTTACACTCTGCATTTCATGTATTTTAATAAAGTCGCTAAAA
ATTTTACTAGCTTTCAGCTTTGATCCCAAGCTTCAAAATTTCCTGAAATGCATGTATAAA
CCTATTCCCACTGTGGTCACCTGCACTGGAATTCAAGTTATCATATGCACCTCCTGGCTA
ATATTTAGGACACCTTTTGTAAATCAAAATTTCTCAATCCCAAGAGCAATAATTCTGGAA
TGCAATGAGGGGTCYATTGTAGCTTTTGGGATTATGTTGGGCTACATCTCTGCCCTAGCA
TTTATTTGTTTCATATTTGCCTTTAAGGGTAGGAAGTTGCC
>Pomatorhinus_ruficollis-KIZ-AH09046_GPRC6A
TTTTTAAGCACTGTTTTCTTCATAGATGTACCCACAGAATTCAAATGTAAAACTAGGCAA
GCCCTCTTTGGCATAAGTTTTACACTCTGCATTTCATGTATTTTAATAAAGTCGCTAAAA
ATTTTACTAGCTTTCAGCTTTGATCCCAAGCTTCAAAATTTCCTGAAATGCATGTATAAA
CCTATTCCCACTGTGGTCACCTGCACTGGAATTCAAGTTATCATATGCACCTCCTGGCTA
ATATTTAGGACACCTTTTGTAAATCAAAATTTCTCAATCCCAAGAGCAATAATTCTGGAA
TGCAATGAGGGGTCYATTGTAGCTTTTGGGATTATGTTGGGCTACATCTCTGCCCTAGCA
TTTATTTGTTTCATATTTGCCTTTAAGGGTAGGAAGTTGCC
>Pomatorhinus_ruficollis-KIZ-AH09131_GPRC6A
TTTTTAAGCACTGTTTTCTTCATAGATGTACCCACAGAATTCAAATGTAAAACTAGGCAA
GCCCTCTTTGGCATAAGTTTTACACTCTGCATTTCATGTATTTTAATAAAGTCGCTAAAA
ATTTTACTAGCTTTCAGCTTTGATCCCAAGCTTCAAAATTTCCTGAAATGCATGTATAAA
CCTATTCCCACTGTGGTCACCTGCACTGGAATTCAAGTTATCATTTGCACCTCCTGGCTA
ATATTTAGGACACCTTTTGTAAATCAAAATTTCTCAATCCCAAGAGCAATAATTCTGGAA
TGCAATGAGGGGTCYATTGTAGCTTTTGGGATTATGTTGGGCTACATCTCTGCCCTAGCA
TTTATTTGTTTCATATTTGCCTTTAAGGGTAGGAAGTTGCC
>Pomatorhinus_ruficollis-KIZ-AH09099_GPRC6A
TTTTTAAGCACTGTTTTCTTCATAGATGTACCCACAGAATTCAAATGTAAAACTAGGCAA
GCCCTCTTTGGCATAAGTTTTACACTCTGCATTTCATGTATTTTAATAAAGTCGCTAAAA
ATTTTACTAGCTTTCAGCTTTGATCCCAAGCTTCAAAATTTCCTGAAATGCATGTATAAA
CCTATTCCCACTGTGGTCACCTGCACTGGAATTCAAGTTATCATATGCACCTCCTGGCTA
ATATTTAGGACACCTTTTGTAAATCAAAATTTCTCAATCCCAAGAGCAATAATTCTGGAA
TGCAATGAGGGGTCYATTGTAGCTTTTGGGATTATGTTGGGCTACATCTCTGCCCTAGCA
TTTATTTGTTTCATATTTGCCTTTAAGGGTAGGAAGTTGCC
>Pomatorhinus_ruficollis-KIZ-LS003_GPRC6A
TTTTTAAGCACTGTTTTCTTCATAGATGTACCCACAGAATTCAAATGTAAAACTAGGCAA
GCCCTCTTTGGCATAAGTTTTACACTCTGCATTTCATGTATTTTAATAAAGTCGCTAAAA
ATTTTACTAGCTTTCAGCTTTGATCCCAAGCTTCAAAATTTCCTGAAATGCATGTATAAA
CCTATTCCCACTGTTGTCACCTGCACTGGAATTCAAGTTATCATTTGCACCTCCTGGCTA
ATATTTAGGACACCTTTTGTAAATCAAAATTTCTCAATCCCAAGAGCAATAATTCTGGAA
TGCAATGAGGGGTCYATTGTAGCTTTTGGGATTATGTTGGGCTACATCTCTGCCCTAGCA
TTTATTTGTTTCATATTTGCCTTTAAGGGTAGGAAGTTGCC
>Pomatorhinus_ruficollis-KIZ-AH09047_GPRC6A
TTTTTAAGCACTGTTTTCTTCATAGATGTACCCACAGAATTCAAATGTAAAACTAGGCAA
GCCCTCTTTGGCATAAGTTTTACACTCTGCATTTCATGTATTTTAATAAAGTCGCTAAAA
ATTTTACTAGCTTTCAGCTTTGATCCCAAGCTTCAAAATTTCCTGAAATGCATGTATAAA
CCTATTCCCACTGTGGTCACCTGCACTGGAATTCAAGTTATCATATGCACCTCCTGGCTA
ATATTTAGGACACCTTTTGTAAATCAAAATTTCTCAATCCCAAGAGCAATAATTCTGGAA
TGCAATGAGGGGTCYATTGTAGCTTTTGGGATTATGTTGGGCTACATCTCTGCCCTAGCA
TTTATTTGTTTCATATTTGCCTTTAAGGGTAGGAAGTTGCC
>Pomatorhinus_ruficollis-KIZ-AH09078A8
TTTTTAAGCACTGTTTTCTTCATAGATGTACCCACAGAATTCAAATGTAAAACTAGGCAA
GCCCTCTTTGGCATAAGTTTTACACTCTGCATTTCATGTATTTTAATAAAGTCGCTAAAA
ATTTTACTAGCTTTCAGCTTTGATCCCAAGCTTCAAAATTTCCTGAAATGCATGTATAAA
CCTATTCCCACTGTGGTCACCTGCACTGGAATTCAAGTTATCATWTGCACCTCCTGGCTA
ATATTTAGGACACCTTTTGTAAATCAAAATTTCTCAATCCCAAGAGCAATAATTCTGGAA
TGCAATGAGGGGTCYATTGTAGCTTTTGGGATTATGTTGGGCTACATCTCTGCCCTAGCA
TTTATTTGTTTCATATTTGCCTTTAAGGGTAGGAAGTTGCC
>Pomatorhinus_ruficollis-KIZ-LS006_GPRC6A
TTTTTAAGCACTGTTTTCTTCATAGATGTACCCACAGAATTCAAATGTAAAACTAGGCAA
GCCCTCTTTGGCATAAGTTTYACACTCTGCATTTCATGTATTTTAATAAAGTCGCTAAAA
ATTTTACTAGCTTTCAGCTTTGATCCCAAGCTTCAAAATTTCCTGAAATGCATGTATAAA
CCTATTCCCACTGTTGTCACCTGCACTGGAATTCAAGTTATCATTTGCACCTCCTGGCTA
ATATTTAGGACACCTTTTGTAAATCAAAATTTCTCAATCCCAAGAGCAATAATTCTGGAA
TGCAATGAGGGGTCTATTGTAGCTTTTGGGATTATGTTGGGCTACATCTCTGCCCTAGCA
TTTATTTGTTTCATATTTGCCTTTAAGGGTAGGAAGTTGCC
>Pomatorhinus_ruficollis-KIZ-LS007_GPRC6A
TTTTTAAGCACTGTTTTCTTCATAGATGTACCCACAGAATTCAAATGTAAAACTAGGCAA
GCCCTCTTTGGCATAAGTTTTACACTCTGCATTTCATGTATTTTAATAAAGTCGCTAAAA
ATTTTACTAGCTTTCAGCTTTGATCCCAAGCTTCAAAATTTCCTGAAATGCATGTATAAA
CCTATTCCCACTGTGGTCACCTGCACTGGAATTCAAGTTATCATWTGCACCTCCTGGCTA
ATATTTAGGACACCTTTTGTAAATCAAAATTTCTCAATCCCAAGAGCAATAATTCTGGAA
TGCAATGAGGGGTCCATTGTAGCTTTTGGGATTATGTTGGGCTACATCTCTGCCCTAGCA
TTTATTTGTTTCATATTTGCCTTTAAGGGTAGGAAGTTGCC
>Pomatorhinus_ruficollis-KIZ-LS004_GPRC6A
TTTTTAAGCACTGTTTTCTTCATAGATGTACCCACAGAATTCAAATGTAAAACTAGGCAA
GCCCTCTTTGGCATAAGTTTYACACTCTGCATTTCATGTATTTTAATAAAGTCGCTAAAA
ATTTTACTAGCTTTCAGCTTTGATCCCAAGCTTCAAAATTTCCTGAAATGCATGTATAAA
CCTATTCCCACTGTGGTCACCTGCACTGGAATTCAAGTTATCATWTGCACCTCCTGGCTA
ATATTTAGGACACCTTTTGTAAATCAAAATTTCTCAATCCCAAGAGCAATAATTCTGGAA
TGCAATGAGGGGTCCATTGTAGCTTTTGGGATTATGTTGGGCTACATCTCTGCCCTAGCA
TTTATTTGTTTCATATTTGCCTTTAAGGGTAGGAAGTTGCC
>Pomatorhinus_ruficollis-KIZ-AH100178_GPRC6A
TTTTTAAGCACTGTTTTCTTCATAGATGTACCCACAGAATTCAAATGTAAAACTAGGCAA
GCCCTCTTTGGCATAAGTTTYACACTCTGCATTTCATGTATTTTAATAAAGTCGCTAAAA
ATTTTACTAGCTTTCAGCTTTGATCCCAAGCTTCAAAATTTCCTGAAATGCATGTATAAA
CCTATTCCCACTGTGGTCACCTGCACTGGAATTCAAGTTATCATWTGCACCTCCTGGCTA
ATATTTAGGACACCTTTTGTAAATCAAAATTTCTCAATCCCAAGAGCAATAATTCTGGAA
TGCAATGAGGGGTCCATTGTAGCTTTTGGGATTATGTTGGGCTACATCTCTGCCCTAGCA
TTTATTTGTTTCATATTTGCCTTTAAGGGTAGGAAGTTGCC
>Pomatorhinus_ruficollis-KIZ-AH09048_GPRC6A
TTTTTAAGCACTGTTTTCTTCATAGATGTACCCACAGAATTCAAATGTAAAACTAGGCAA
GCCCTCTTTGGCATAAGTTTYACACTCTGCATTTCATGTATTTTAATAAAGTCGCTAAAA
ATTTTACTAGCTTTCAGCTTTGATCCCAAGCTTCAAAATTTCCTGAAATGCATGTATAAA
CCTATTCCCACTGTTGTCACCTGCACTGGAATTCAAGTTMTCATTTGCACCTCCTGGCTA
ATATTTAGGACACCTTTTGTAAATCAAAATTTCTCAATCCCAAGAGCAATAATTCTGGAA
TGCAATGAGGGGTCTATTGTAGCTTTTGGGATTATGTTGGGCTACATCTCTGCCCTAGCA
TTTATTTGTTTCATATTTGCCTTTAAGGGTAGGAAGTTGCC
>Pomatorhinus_ruficollis-KIZ-LS002_GPRC6A
TTTTTAAGCACTGTTTTCTTCATAGATGTACCCACAGAATTCAAATGTAAAACTAGGCAA
GCCCTCTTTGGCATAAGTTTTACACTCTGCATTTCATGTATTTTAATAAAGTCGCTAAAA
ATTTTACTAGCTTTCAGCTTTGATCCCAAGCTTCAAAATTTCCTGAAATGCATGTATAAA
CCTATTCCCACTGTTGTCACCTGCACTGGAATTCAAGTWATCATTTGCACCTCCTGGCTA
ATATTTAGGACACCTTTTGTAAATCAAAATTTCTCAATCCCAAGAGCAATAATTCTGGAA
TGCAATGAGGGGTCCATTGTAGCTTTTGGGATTATGTTGGGCTACATCTCTGCCYTAGCA
TTTATTTGTTTCATATTTGCCTTTAAGGGTAGGAAGTTGCC
>Pomatorhinus_ruficollis-KIZ-AH09074_GPRC6A
TTTTTAAGCACTGTTTTCTTCATAGATGTACCCACAGAATTCAAATGTAAAACTAGGCAA
GCCCTCTTTGGCATAAGTTTYACACTCTGCATTTCATGTATTTTAATAAAGTCGCTAAAA
ATTTTACTAGCTTTCAGCTTTGATCCCAAGCTTCAAAATTTCCTGAAATGCATGTATAAA
CCTATTCCCACTGTGGTCACCTGCACTGGAATTCAAGTTATCATTTGCACCTCCTGGCTA
ATATTTAGGACACCTTTTGTAAATCAAAATTTCTCAATCCCAAGAGCAATAATTCTGGAA
TGCAATGAGGGGTCCATTGTAGCTTTTGGGATTATGTTGGGCTACATCTCTGCCCTRGCA
TTTATTTGTTTCATATTTGCCTTTAAGGGTAGGAAGTTGCC
>Pomatorhinus_ruficollis-KIZ-LS005_GPRC6A
TTTTTAAGCACTGTTTTCTTCATAGATGTACCCACAGAATTCAAATGTAAAACTAGGCAA
GCCCTCTTTGGCATAAGTTTTACACTCTGCATTTCATGTATTTTAATAAAGTCGCTAAAA
ATTTTACTAGCTTTCAGCTTTGATCCCAAGCTTCAAAATTTCCTGAAATGCATGTATAAA
CCTATTCCCACTGTGGTCACCTGCACTGGAATTCAAGTTATCATTTGCACCTCCTGGCTA
ATATTTAGGACACCTTTTGTAAATCAAAATTTCTCAATCCCAAGAGCAATAATTCTGGAA
TGCAATGAGGGGTCCATTGTAGCTTTTGGGATTATGTTGGGCTACATCTCTGCCCTAGCA
TTTATTTGTTTCATATTTGCCTTTAAGGGTAGGAAGTTGCC
>Pomatorhinus_ruficollis-KIZ-AH09015_GPRC6A
TTTTTAAGCACTGTTTTCTTCATAGATGTACCCACAGAATTCAAATGTAAAACTAGGCAA
GCCCTCTTTGGCATAAGTTTTACACTCTGCATTTCATGTATTTTAATAAAGTCGCTAAAA
ATTTTACTAGCTTTCAGCTTTGATCCCAAGCTTCAAAATTTCCTGAAATGCATGTATAAA
CCTATTCCCACTGTGGTCACCTGCACTGGAATTCAAGTTATCATATGCACCTCCTGGCTA
ATATTTAGGACACCTTTTGTAAATCAAAATTTCTCAATCCCAAGAGCAATAATTCTGGAA
TGCAATGAGGGGTCCATTGTAGCTTTTGGGATTATGTTGGGCTACATCTCTGCCCTAGCA
TTTATTTGTTTCATATTTGCCTTTAAGGGTAGGAAGTTGCC
>Pomatorhinus_ruficollis-KIZ-AH09079_GPRC6A
TTTTTAAGCACTGTTTTCTTCATAGATGTACCCACAGAATTCAAATGTAAAACTAGGCAA
GCCCTCTTTGGCATAAGTTTTACACTCTGCATTTCATGTATTTTAATAAAGTCGCTAAAA
ATTTTACTAGCTTTCAGCTTTGATCCCAAGCTTCAAAATTTCCTGAAATGCATGTATAAA
CCTATTCCCACTGTGGTCACCTGCACTGGAATTCAAGTTATCATATGCACCTCCTGGCTA
ATATTTAGGACACCTTTTGTAAATCAAAATTTCTCAATCCCAAGAGCAATAATTCTGGAA
TGCAATGAGGGGTCCATTGTAGCTTTTGGGATTATGTTGGGCTACATCTCTGCCCTAGCA
TTTATTTGTTTCATATTTGCCTTTAAGGGTAGGAAGTTGCC
>Pomatorhinus_ruficollis-KIZ-LS001_GPRC6A
TTTTTAAGCACTGTTTTCTTCATAGATGTACCCACAGAATTCAAATGTAAAACTAGGCAA
GCCCTCTTTGGCATAAGTTTTACACTCTGCATTTCATGTATTTTAATAAAGTCGCTAAAA
ATTTTACTAGCTTTCAGCTTTGATCCCAAGCTTCAAAATTTCCTGAAATGCATGTATAAA
CCTATTCCCACTGTGGTCACCTGCACTGGAATTCAAGTTATCATWTGCACCTCCTGGCTA
ATATTTAGGACACCTTTTGTAAATCAAAATTTCTCAATCCCAAGAGCAATAATTCTGGAA
TGCAATGAGGGGTCCATTGTAGCTTTTGGGATTATGTTGGGCTACATCTCTGCCCTAGCA
TTTATTTGTTTCATATTTGCCTTTAAGGGTAGGAAGTTGCC
>Pomatorhinus_ruficollis-KIZ-AH09014_GPRC6A
TTTTTAAGCACTGTTTTCTTCATAGATGTACCCACAGAATTCAAATGTAAAACTAGGCAA
GCCCTCTTTGGCRTAAGTTTTACACTCTGCATTTCATGTATTTTAATAAAGTCGCTAAAA
ATTTTACTAGCTTTCAGCTTTGATCCCAAGCTTCAAAATTTCCTGAAATGCATGTATAAA
CCTATTCCCACTGTGGTCACCTGCACTGGAATTCAAGTTATCATATGCACCTCCTGGCTA
ATATTTAGGACACCTTTTGTAAATCAAAATTTCTCAATCCCAAGAGCAATAATTCTGGAA
TGCAATGAGGGGTCCATTGTAGCTTTTGGGATTATGTTGGGCTACATCTCTGCCCTAGCA
TTTATTTGTTTCATATTTGCCTTTAAGGGTAGGAAGTTGCC
>Pomatorhinus_ruficollis-KIZ-AH09100_GPRC6A
TTTTTAAGCACTGTTTTCTTCATAGATGTACCCACAGAATTCAAATGTAAAACTAGGCAA
GCCCTCTTTGGCATAAGTTTTACACTCTGCATTTCATGTATTTTAATAAAGTCGCTAAAA
ATTTTACTAGCTTTCAGCTTTGATCCCAAGCTTCAAAATTTCCTGAAATGCATGTATAAA
CCTATTCCCACTGTGGTCACCTGCACTGGAATTCAAGTTATCATATGCACCTCCTGGCTA
ATATTTAGGACACCTTTTGTAAATCAAAATTTCTCAATCCCAAGAGCAATAATTCTGGAA
TGCAATGAGGGGTCCATTGTAGCTTTTGGGATTATGTTGGGCTACATCTCTGCCCTAGCA
TTTATTTGTTTCATATTTGCCTTTAAGGGTAGGAAGTTGCC
>Pomatorhinus_ruficollis-KIZ-AH10019_GPRC6A
TTTTTAAGCACTGTTTTCTTCATAGATGTACCCACAGAATTCAAATGTAAAACTAGGCAA
GCCCTCTTTGGCATAAGTTTTACACTCTGCATTTCATGTATTTTAATAAAGTCGCTAAAA
ATTTTACTAGCTTTCAGCTTTGATCCCAAGCTTCAAAATTTCCTGAAATGCATGTATAAA
CCTATTCCCACTGTGGTCACCTGCACTGGAATTCAAGTTATCATATGCACCTCCTGGCTA
ATATTTAGGACACCTTTTGTAAATCAAAATTTCTCAATCCCAAGAGCAATAATTCTGGAA
TGCAATGAGGGGTCCATTGTAGCTTTTGGGATTATGTTGGGCTACATCTCTGCCCTAGCA
TTTATTTGTTTCATATTTGCCTTTAAGGGTAGGAAGTTGCC
>Pomatorhinus_ruficollis-KIZ-LSHY126_GPRC6A
TTTTTAAGCACTGTTTTCTTCATAGATGTACCCACAGAATTCAAATGTAAAACTAGGCAA
GCCCTCTTTGGCATAAGTTTTACACTCTGCATTTCATGTATTTTAATAAAGTCGCTAAAA
ATTTTACTAGCTTTCAGCTTTGATCCCAAGCTTCAAAATTTCCTGAAATGCATGTATAAA
CCTATTCCCACTGTKGTCACCTGCACTGGAATTCAAGTTATCATTTGCACCTCCTGGCTA
ATATTTAGGACACCTTTTGTAAATCAAAATTTCTCAATCCCAAGAGCAATAATTCTGGAA
TGCAATGAGGGGTCCATTGTAGCTTTTGGGATTATGTTGGGCTACATCTCTGCCCTAGCA
TTTATTTGTTTCATATTTGCCTTTAAGGGTAGGAAGTTGCC
>Pomatorhinus_ruficollis-KIZ-AH10049_GPRC6A
TTTTTAAGCACTGTTTTCTTCATAGATGTACCCACAGAATTCAAATGTAAAACTAGGCAA
GCCCTCTTTGGCATAAGTTTTACACTCTGCATTTCATGTATTTTAATAAAGTCGCTAAAA
ATTTTACTAGCTTTCAGCTTTGATCCCAAGCTTCAAAATTTCCTGAAATGCATGTATAAA
CCTATTCCCACTGTGGTCACCTGCACTGGAATTCAAGTTATCATATGCACCTCCTGGCTA
ATATTTAGGACACCTTTTGTAAATCAAAATTTCTCAATCCCAAGAGCAATAATTCTGGAA
TGCAATGAGGGGTCCATTGTAGCTTTTGGGATTATGTTGGGCTACATCTCTGCCCTAGCA
TTTATTTGTTTCATATTTGCCTTTAAGGGTAGGAAGTTGCC
>Pomatorhinus_ruficollis-KIZ-LSHY127_GPRC6A
TTTTTAAGCACTGTTTTCTTCATAGATGTACCCACAGAATTCAAATGTAAAACTAGGCAA
GCCCTCTTTGGCATAAGTTTYACACTCTGCATTTCATGTATTTTAATAAAGTCGCTAAAA
ATTTTACTAGCTTTCAGCTTTGATCCCAAGCTTCAAAATTTCCTGAAATGCATGTATAAA
CCTATTCCCACTGTTGTCACCTGCACTGGAATTCAAGTTATCATTTGCACCTCCTGGCTA
ATATTTAGGACACCTTTTGTAAATCAAAATTTCTCAATCCCAAGAGCAATAATTCTGGAA
TGCAATGAGGGGTCTATTGTAGCTTTTGGGATTATGTTGGGCTACATCTCTGCCCTAGCA
TTTATTTGTTTCATATTTGCCTTTAAGGGTAGGAAGTTGCC
>Pomatorhinus_ruficollis-KIZ-AH10086_GPRC6A
TTTTTAAGCACTGTTTTCTTCATAGATGTACCCACAGAATTCAAATGTAAAACTAGGCAA
GCCCTCTTTGGCATAAGTTTTACACTCTGCATTTCATGTATTTTAATAAAGTCGCTAAAA
ATTTTACTAGCTTTCAGCTTTGATCCCAAGCTTCAAAATTTCCTGAAATGCATGTATAAA
CCTATTCCCACTGTGGTCACCTGCACTGGAATTCAAGTTATCATATGCACCTCCTGGCTA
ATATTTAGGACACCTTTTGTAAATCAAAATTTCTCAATCCCAAGAGCAATAATTCTGGAA
TGCAATGAGGGGTCCATTGTAGCTTTTGGGATTATGTTGGGCTACATCTCTGCCCTAGCA
TTTATTTGTTTCATATTTGCCTTTAAGGGTAGGAAGTTGCC
>Pomatorhinus_ruficollis-KIZ-LSZS043_GPRC6A
TTTTTAAGCACTGTTTTCTTCATAGATGTACCCACAGAATTCAAATGTAAAACTAGGCAA
GCCCTCTTTGGCATAAGTTTTACACTCTGCATTTCATGTATTTTAATAAAGTCGCTAAAA
ATTTTACTAGCTTTCAGCTTTGATCCCAAGCTTCAAAATTTCCTGAAATGCATGTATAAA
CCTATTCCCACTGTKGTCACCTGCACTGGAATTCAAGTTATCATWTGCACCTCCTGGCTA
ATATTTAGGACACCTTTTGTAAATCAAAATTTCTCAATCCCAAGAGCAATAATTCTGGAA
TGCAATGAGGGGTCCATTGTAGCTTTTGGGATTATGTTGGGCTACATCTCTGCCCTAGCA
TTTATTTGTTTCATATTTGCCTTTAAGGGTAGGAAGTTGCC
>Pomatorhinus_ruficollis-KIZ-AH10087_GPRC6A
TTTTTAAGCACTGTTTTCTTCATAGATGTACCCACAGAATTCAAATGTAAAACTAGGCAA
GCCCTCTTTGGCATAAGTTTTACACTCTGCATTTCATGTATTTTAATAAAGTCGCTAAAA
ATTTTACTAGCTTTCAGCTTTGATCCCAAGCTTCAAAATTTCCTGAAATGCATGTATAAA
CCTATTCCCACTGTGGTCACCTGCACTGGAATTCAAGTTATCATWTGCACCTCCTGGCTA
ATATTTAGGACACCTTTTGTAAATCAAAATTTCTCAATCCCAAGAGCAATAATTCTGGAA
TGCAATGAGGGGTCCATTGTAGCTTTTGGGATTATGTTGGGCTACATCTCTGCCCTAGCA
TTTATTTGTTTCATATTTGCCTTTAAGGGTAGGAAGTTGCC
>Pomatorhinus_ruficollis-KIZ-LSZS080_GPRC6A
TTTTTAAGCACTGTTTTCTTCATAGATGTACCCACAGAATTCAAATGTAAAACTAGGCAA
GCCCTCTTTGGCATAAGTTTYACACTCTGCATTTCATGTATTTTAATAAAGTCGCTAAAA
ATTTTACTAGCTTTCAGCTTTGATCCCAAGCTTCAAAATTTCCTGAAATGCATGTATAAA
CCTATTCCCACTGTGGTCACCTGCACTGGAATTCAAGTTATCATWTGCACCTCCTGGCTA
ATATTTAGGACACCTTTTGTAAATCAAAATTTCTCAATCCCAAGAGCAATAATTCTGGAA
TGCAATGAGGGGTCCATTGTAGCTTTTGGGATTATGTTGGGCTACATCTCTGCCCTRGCA
TTTATTTGTTTCATATTTGCCTTTAAGGGTAGGAAGTTGCC
>Pomatorhinus_ruficollis-KIZ-LSZS082_GPRC6A
TTTTTAAGCACTGTTTTCTTCATAGATGTACCCACAGAATTCAAATGTAAAACTAGGCAA
GCCCTCTTTGGCATAAGTTTTACACTCTGCATTTCATGTATTTTAATAAAGTCGCTAAAA
ATTTTACTAGCTTTCAGCTTTGATCCCAAGCTTCAAAATTTCCTGAAATGCATGTATAAA
CCTATTCCCACTGTTGTCACCTGCACTGGAATTCAAGTTATCATTTGCACCTCCTGGCTA
ATATTTAGGACACCTTTTGTAAATCAAAATTTCTCAATCCCAAGAGCAATAATTCTGGAA
TGCAATGAGGGGTCCATTGTAGCTTTTGGGATTATGTTGGGCTACATCTCTGCCCTAGCA
TTTATTTGTTTCATATTTGCCTTTAAGGGTAGGAAGTTGCC
>Pomatorhinus_ruficollis-KIZ-AH10017_GPRC6A
TTTTTAAGCACTGTTTTCTTCATAGATGTACCCACAGAATTCAAATGTAAAACTAGGCAA
GCCCTCTTTGGCATAAGTTTTACACTCTGCATTTCATGTATTTTAATAAAGTCGCTAAAA
ATTTTACTAGCTTTCAGCTTTGATCCCAAGCTTCAAAATTTCCTGAAATGCATGTATAAA
CCTATTCCCACTGTGGTCACCTGCACTGGAATTCAAGTTATCATWTGCACCTCCTGGCTA
ATATTTAGGACACCTTTTGTAAATCAAAATTTCTCAATCCCAAGAGCAATAATTCTGGAA
TGCAATGAGGGGTCCATTGTAGCTTTTGGGATTATGTTGGGCTACATCTCTGCCCTAGCA
TTTATTTGTTTCATATTTGCCTTTAAGGGTAGGAAGTTGCC
>Pomatorhinus_ruficollis-KIZ-LSZS081_GPRC6A
TTTTTAAGCACTGTTTTCTTCATAGATGTACCCACAGAATTCAAATGTAAAACTAGGCAA
GCCCTCTTTGGCATAAGTTTYACACTCTGCATTTCATGTATTTTAATAAAGTCGCTAAAA
ATTTTACTAGCTTTCAGCTTTGATCCCAAGCTTCAAAATTTCCTGAAATGCATGTATAAA
CCTATTCCCACTGTKGTCACCTGCACTGGAATTCAAGTTATCATWTGCACCTCCTGGCTA
ATATTTAGGACACCTTTTGTAAATCAAAATTTCTCAATCCCAAGAGCAATAATTCTGGAA
TGCAATGAGGGGTCYATTGTAGCTTTTGGGATTATGTTGGGCTACATCTCTGCCCTAGCA
TTTATTTGTTTCATATTTGCCTTTAAGGGTAGGAAGTTGCC
>Pomatorhinus_ruficollis-KIZ-LSZS083_GPRC6A
TTTTTAAGCACTGTTTTCTTCATAGATGTACCCACAGAATTCAAATGTAAAACTAGGCAA
GCCCTCTTTGGCATAAGTTTYACACTCTGCATTTCATGTATTTTAATAAAGTCGCTAAAA
ATTTTACTAGCTTTCAGCTTTGATCCCAAGCTTCAAAATTTCCTGAAATGCATGTATAAA
CCTATTCCCACTGTKGTCACCTGCACTGGAATTCAAGTTATCATWTGCACCTCCTGGCTA
ATATTTAGGACACCTTTTGTAAATCAAAATTTCTCAATCCCAAGAGCAATAATTCTGGAA
TGCAATGAGGGGTCYATTGTAGCTTTTGGGATTATGTTGGGCTACATCTCTGCCCTAGCA
TTTATTTGTTTCATATTTGCCTTTAAGGGTAGGAAGTTGCC
>Pomatorhinus_ruficollis-KIZ-LSZS079_GPRC6A
TTTTTAAGCACTGTTTTCTTCATAGATGTACCCACAGAATTCAAATGTAAAACTAGGCAA
GCCCTCTTTGGCATAAGTTTTACACTCTGCATTTCATGTATTTTAATAAAGTCGCTAAAA
ATTTTACTAGCTTTCAGCTTTGATCCCAAGCTTCAAAATTTCCTGAAATGCATGTATAAA
CCTATTCCCACTGTGGTCACCTGCACTGGAATTCAAGTTATCATATGCACCTCCTGGCTA
ATATTTAGGACACCTTTTGTAAATCAAAATTTCTCAATCCCAAGAGCAATAATTCTGGAA
TGCAATGAGGGGTCCATTGTAGCTTTTGGGATTATGTTGGGCTACATCTCTGCCCTAGCA
TTTATTTGTTTCATATTTGCCTTTAAGGGTAGGAAGTTGCC
>Aegithalos_concinnus-KIZ-LSZS004_AMER3
CTTGCGAGGAGGGATTTTTTGGAAAGGGCAAGGGCCGACTTGTCAACAGCATCAGCTTTT
CAGGGATGTCCAGCTCCAGCAGTAAGAAGGAGTGTGTGGTCAGCCCTAGCCAGTCTGCAT
GCAGCAGTCAGATGATTGATTACAGGAACTTTGTGCCACAGATGCCTTTTGTACCGGCTG
TCGCAAAAACCATTCCCAGGAAGAGGATTTCCCTCAAGAGATCTAAGAAAGGGCTCAGAG
ATATATTTCATATAAGAAAAAATAAACCAGACAGCCTCTCRTTTCTGGTGGAGAAGGACA
AGAACCTGTCTGGACGTCTTGCAAAGTATCTTTTCAAAACTGGAGAGACTTGTGCAGCTG
ATTGCTTGTCACAGGACTGCTCAGACAATGAACTGCAGTCTGACTCCTCCTACGACTACT
GCAAT
>Aegithalos_concinnus-KIZ-AH09038_AMER3
CTTGCGAGGAGGGATTTTTTGGAAAGGGCAAGGGCCGACTTGTCAACAGCATCAGCTTTT
CAGGGATGTCCAGCTCCAGCAGTAAGAAGGAGTGTGTGGTCAGCCCTAGCCAGTCTGCAT
GCAGCAGTCAGATGATTGATTACAGGAACTTTGTGCCACAGATGCCTTTTGTACCGGCTG
TCGCAAAAACCATTCCCAGGAAGAGGATTTCCCTCAAGAGATCTAAGAAAGGGCTCAGAG
ATATATTTCATATAAGAAAAAATAAACCAGACAGCCTCTCGTTTCTGGTGGAGAAGGACA
AGAACCTGTCTGGACGTCTTGCAAAGTATCTTTTCAAAACTGGAGAGACTTGTGCAGCTG
ATTGCTTGTCACAGGACTGCTCAGACAATGAACTGCAGTCTGACTCCTCCTACGACTACT
GCAAT
>Aegithalos_concinnus-KIZ-LSZS116_AMER3
CTTGCGAGGAGGGATTTTTTGGAAAGGGCAAGGGCCGACTTGTCAACAGCATCAGCTTTT
CAGGGATGTCCAGCTCCAGCAGTAAGAAGGAGTGTGTGGTCAGCCCTAGCCAGTCTGCAT
GCAGCAGTCAGATGATTGATTACAGGAACTTTGTGCCACAGATGCCTTTTGTACCGGCTG
TCGCAAAAACCATTCCCAGGAAGAGGATTTCCCTCAAGAGATCTAAGAAAGGGCTCAGAG
ATATATTTCATATAAGAAAAAATAAACCAGACAGCCTCTCGTTTCTGGTGGAGAAGGACA
AGAACCTGTCTGGACGTCTTGCAAAGTATCTTTTCAAAACTGGAGAGACTTGTGCAGCTG
ATTGCTTGTCACAGGACTGCTCAGACAATGAACTGCAGTCTGACTCCTCCTACGACTACT
GCAAT
>Aegithalos_concinnus-KIZ-LSZS117_AMER3
CTTGCGAGGAGGGATTTTTTGGAAAGGGCAAGGGCCGACTTGTCAACAGCATCAGYTTTT
CAGGGATGTCCAGCTCCAGCAGTAAGAAGGAGTGTGTGGTCAGCCCTAGCCAGTCTGCAT
GCAGCAGTCAGATGATTGATTACAGGAACTTTGTGCCACAGATGCCTTTTGTACCGGCTG
TCGCAAAAACCATTCCCAGGAAGAGGATTTCCCTCAAGAGATCTAAGAAAGGGCTCAGAG
ATATATTTCATATAAGAAAAAATAAACCAGACAGCCTCTCGTTTCTGGTGGAGAAGGACA
AGAACCTGTCTGGACGTCTTGCAAAGTATCTTTTCAAAACTGGAGAGACTTGTGCAGCTG
ATTGCTTGTCACAGGACTGCTCAGACAATGAACTGCAGTCTGACTCCTCCTACGACTACT
GCAAT
>Aegithalos_concinnus-KIZ-AH10050_AMER3
CTTGCGAGGAGGGATTTTTTGGAAAGGGCAAGGGCCGACTTGTCAACAGCATCAGCTTTT
CAGGGATGTCCAGCTCCAGCAGTAAGAAGGAGTGTGTGGTCAGCCCTAGCCAGTCTGCAT
GCAGCAGTCAGATGATTGATTACAGGAACTTTGTGCCACAGATGCCTTTTGTACCGGCTG
TCGCAAAAACCATTCCCAGGAAGAGGATTTCCCTCAAGAGATCTAAGAAAGGGCTCAGAG
ATATATTTCATATAAGAAAAAATAAACCAGACAGCCTCTCGTTTCTGGTGGAGAAGGACA
AGAACCTGTCTGGACGTCTTGCAAAGTATCTTTTCAAAACTGGAGAGACTTGTGCAGCTG
ATTGCTTGTCACAGGACTGCTCAGACAATGAACTGCAGTCTGACTCCTCCTAYGACTACT
GCAAT
>Aegithalos_concinnus-KIZ-AH10051_AMER3
CTTGCGAGGAGGGATTTTTTGGAAAGGGCAAGGGCCGACTTGTCAACAGCATCAGCTTTT
CAGGGATGTCCAGCTCCAGCAGTAAGAAGGAGTGTGTGGTCAGCCCTAGCCAGTCTGCAT
GCAGCAGTCAGATGATTGATTACAGGAACTTTGTGCCACAGATGCCTTTTGTACCGGCTG
TCGCAAAAACCATTCCCAGGAAGAGGATTTCCCTCAAGAGATCTAAGAAAGGGCTCAGAG
ATATATTTCATATAAGAAAAAATAAACCAGACAGCCTCTCGTTTCTGGTGGAGAAGGACA
AGAACCTGTCTGGACGTCTTGCAAAGTATCTTTTCAAAACTGGAGAGACTTGTGCAGCTG
ATTGCTTGTCACAGGACTGCTCAGACAATGAACTGCAGTCTGACTCCTCCTAYGACTACT
GCAAT
>Aegithalos_concinnus-KIZ-AH09107_AMER3
CTTGCGAGGAGGGATTTTTTGGAAAGGGCAAGGGCCGACTTGTCAACAGCATCAGCTTTT
CRGGGATGTCCAGCTCCAGCAGTAAGAAGGAGTGTGTGGTCAGCCCTAGCCAGTCTGCAT
GCAGCAGTCAGATGATTGATTACAGGAACTTTGTGCCACAGATGCCTTTTGTACCGGCTG
TCGCAAAAACCATTCCCAGGAAGAGGATTTCCCTCAAGAGATCTAAGAAAGGGCTCAGAG
ATATATTTCATATAAGAAAAAATAAACCAGACAGCCTCTCGTTTCTGGTGGAGAAGGACA
AGAACCTGTCTGGACGTCTTGCAAAGTATCTTTTCAAAACTGGAGAGACTTGTGCAGCTG
ATTGCTTGTCACAGGACTGCTCAGACAATGAACTGCAGTCTGACTCCTCCTAYGACTACT
GCAAT
>Aegithalos_concinnus-KIZ-LSZS018_AMER3
CTTGCGAGGAGGGATTTTTTGGAAAGGGCAAGGGCCGRCTTGTCAACAGCATCAGCTTTT
CAGGGATGTCCAGCTCCAGCAGTAAGAAGGAGTGTGTGGTCAGCCCTAGCCAGTCTGCAT
GCAGCAGTCAGATGATTGATTACAGGAACTTTGTGCCACAGATGCCTTTTGTACCGGCTG
TCGCAAAAACCATTCCCAGGAAGAGGATTTCCCTCAAGAGATCTAAGAAAGGGCTCAGAG
ATATATTTCATATAAGAAAAAATAAACCAGACAGCCTCTCGTTTCTGGTGGAGAAGGACA
AGAACCTGTCTGGACGTCTTGCAAAGTATCTTTTCAAAACTGGAGAGACTTGTGCAGCTG
ATTGCTTGTCACAGGACTGCTCAGACAATGAACTGCAGTCTGACTCCTCCTACGACTACT
GCAAT
>Aegithalos_concinnus-KIZ-YXBL047_AMER3
CTTGCGAGGAGGGATTTTTTGGAAAGGGCAAGGGCCGACTTGTCAACAGCATCAGCTTTT
CRGGGATGTCCAGCTCCAGCAGTAAGAAGGAGTGTGTGGTCAGCCCTAGCCAGTCTGCAT
GCAGCAGTCAGATGATTGATTACAGGAACTTTGTGCCACAGATGCCTTTTGTACCGGCTG
TCGCAAAAACCATTCCCAGGAAGAGGATTTCCCTCAAGAGATCTAAGAAAGGGCTCAGAG
ATATATTTCATATAAGAAAAAATAAACCAGACAGCCTCTCGTTTCTGGTGGAGAAGGACA
AGAACCTGTCTGGACGTCTTGCAAAGTATCTTTTCAAAACTGGAGAGACTTGTGCAGCTG
ATTGCTTGTCACAGGACTGCTCAGACAATGAACTGCAGTCTGACTCCTCCTACGACTACT
GCAAT
>Aegithalos_concinnus-KIZ-AH09037_AMER3
CTTGCGAGGAGGGATTTTTTGGAAAGGGCAAGGGCCGACTTGTCAACAGCATCAGCTTTT
CAGGGATGTCCAGCTCCAGCAGTAAGAAGGAGTGTGTGGTCAGCCCTAGCCAGTCTGCAT
GCAGCAGTCAGATGATTGATTACAGGAACTTTGTGCCACAGATGCCTTTTGTACCGGCTG
TCGCAAAAACCATTCCCAGGAAGAGGATTTCCCTCAAGAGATCTAAGAAAGGGCTCAGAG
ATATATTTCATATAAGAAAAAATAAACCAGACAGCCTCTCGTTTCTGGTGGAGAAGGACA
AGAACCTGTCTGGACGTCTTGCAAAGTATCTTTTCAAAACTGGAGAGACTTGTGCAGCTG
ATTGCTTSTCACAGGACTGCTCAGACAATGAACTGCAGTCTGACTCCTCCTATGACTACT
GCAAT
>Aegithalos_concinnus-KIZ-YXBL090_AMER3
CTTGCGAGGAGGGATTTTTTGGAAAGGGCAAGGGCCGACTTGTCAACAGCATCAGCTTTT
CAGGGATGTCCAGCTCCAGCAGTAAGAAGGAGTGTGTGGTCAGCCCTAGCCAGTCTGCAT
GCAGCAGTCAGATGATTGATTACAGGAACTTTGTGCCACAGATGCCTTTTGTACCGGCTG
TCGCAAAAACCATTCCCAGGAAGAGGATTTCCCTCAAGAGATCTAAGAAAGGGCTCAGAG
ATATATTTCATATAAGAAAAAATAAACCAGACAGCCTCTCGTTTCTGGTGGAGAAGGACA
AGAACCTGTCTGGACGTCTTGCAAAGTATCTTTTCAAAACTGGAGAGACTTGTGCAGCTG
ATTGCTTGTCACAGGACTGCTCAGACAATGAACTGCAGTCTGACTCCTCCTACGACTACT
GCAAT
>Aegithalos_concinnus-KIZ-LSZS113_AMER3
CTTGCGAGGAGGGATTTTTTGGAAAGGGCAAGGGCCGACTTGTCAACAGCATCAGCTTTT
CAGGGATGTCCAGCTCCAGCAGTAAGAAGGAGTGTGTGGTCAGCCCTAGCCAGTCTGCAT
GCAGCAGTCAGATGATTGATTACAGGAACTTTGTGCCACAGATGCCTTTTGTACCGGCTG
TCGCAAAAACCATTCCCAGGAAGAGGATTTCCCTCAAGAGATCTAAGAAAGGGCTCAGAG
ATATATTTCATATAAGAAAAAATAAACCAGACAGCCTCTCGTTTCTGGTGGAGAAGGACA
AGAACCTRTCTGGACGTCTTGCAAAGTATCTTTTCAAAACTGGAGAGACTTGTGCAGCTG
ATTGCTTGTCACAGGACTGCTCAGACAATGAACTGCAGTCTGACTCCTCCTATGACTACT
GCAAT
>Aegithalos_concinnus-KIZ-AH10047_AMER3
CTTGCGAGGAGGGATTTTTTGGAAAGGGCAAGGGCCGACTTGTCAACAGCATCAGCTTTT
CGGGGATGTCCAGCTCCAGCAGTAAGAAGGAGTGTGTGGTCAGCCCTAGCCAGTCTGCAT
GCAGCAGTCAGATGATTGATTACAGGAACTTTGTGCCACAGATGCCTTTTGTACCGGCTG
TCGCAAAAACCATTCCCAGGAAGAGGATTTCCCTCAAGAGATCTAAGAAAGGGCTCAGAG
ATATATTTCATATAAGAAAAAATAAACCAGACAGCCTCTCGTTTCTGGTGGAGAAGGACA
AGAACCTGTCTGGACGTCTTGCAAAGTATCTTTTCAAAACTGGAGAGACTTGTGCAGCTG
ATTGCTTGTCACAGGACTGCTCAGACAATGAACTGCAGTCTGACTCCTCCTACGACTACT
GCAAT
>Aegithalos_concinnus-KIZ-LSZS019_AMER3
CTTGCGAGGAGGGATTTTTTGGAAAGGGCAAGGGCCGACTTGTCAACAGCATCAGCTTTT
CAGGGATGTCCAGCTCCAGCAGTAAGAAGGAGTGTGTGGTCAGCCCTAGCCAGTCTGCAT
GCAGCAGTCAGATGATTGATTACAGGAACTTTGTGCCACAGATGCCTTTTGTACCGGCTG
TCGCAAAAACCATTCCCAGGAAGAGGATTTCCCTCAAGAGATCTAAGAAAGGGCTCAGAG
ATATATTTCATATAAGAAAAAATAAACCAGACAGCCTCTCATTTCTGGTGGAGAAGGACA
AGAACCTGTCTGGACGTCTTGCAAAGTATCTTTTCAAAACTGGAGAGACTTGTGCAGCTG
ATTGCTTGTCACAGGACTGCTCAGACAATGAACTGCAGTCTGACTCCTCCTACGACTACT
GCAAT
>Aegithalos_concinnus-KIZ-LSZS033_AMER3
CTTGCGAGGAGGGATTTTTTGGAAAGGGCAAGGGCCGACTTGTCAACAGCATCAGCTTTT
CAGGGATGTCCAGCTCCAGCAGTAAGAAGGAGTGTGTGGTCAGCCCTAGCCAGTCTGCAT
GCAGCAGTCAGATGATTGATTACAGGAACTTTGTGCCACAGATGCCTTTTGTACCGGCTG
TCGCAAAAACCATTCCCAGGAAGAGGATTTCCCTCAAGAGATCTAAGAAAGGGCTCAGAG
ATATATTYCATATAAGAAAAAATAAACCAGACAGCCTCTCRTTTCTGGTGGAGAAGGACA
AGAACCTGTCTGGACGTCTTGCAAAGTATCTTTTCAAAACTGGAGAGACTTGTGCAGCTG
ATTGCTTGTCACAGGACTGCTCAGACAATGAACTGCAGTCTGACTCCTCCTACGACTACT
GCAAT
>Aegithalos_concinnus-KIZ-LSZS112_AMER3
CTTGCGAGGAGGGATWTTTTGGAAAGGGCAAGGGCCGACTTGTCAACAGCATCAGCTTTT
CGGGGATGTCCAGCTCCAGCAGTAAGAAGGAGTGTGTGGTCAGCCCTAGCCAGTCTGCAT
GCAGCAGTCAGATGATTGATTACAGGAACTTTGTGCCACAGATGCCTTTTGTACCGGCTG
TCGCAAAAACCATTCCCAGGAAGAGGATTTCCCTCAAGAGATCTAAGAAAGGGCTCAGAG
ATATATTYCATATAAGAAAAAATAAACCAGACAGCCTCTCRTTTCTGGTGGAGAAGGACA
AGAACCTGTCTGGACGTCTTGCAAAGTATCTTTTCAAAACTGGAGAGACTTGTGCAGCTG
ATTGCTTGTCACAGGACTGCTCAGACAATGAACTGCAGTCTGACTCCTCCTACGACTACT
GCAAT
>Aegithalos_concinnus-KIZ-LSZS114_AMER3
CTTGCGAGGAGGGATTTTTTGGAAAGGGCAAGGGCCGACTTGTCAACAGCATCAGCTTTT
CRGGGATGTCCAGCTCCAGCAGTAAGAAGGAGTGTGTGGTCAGCCCTAGCCAGTCTGCAT
GCAGCAGTCAGATGATTGATTACAGGAACTTTGTGCCACAGATGCCTTTTGTACCRGCTG
TCGCAAAAACCATTCCCAGGAAGAGGATTTCCCTCAAGAGATCTAAGAAAGGGCTCAGAG
ATATATTYCATATAAGAAAAAATAAACCAGACAGCCTCTCRTTTCTGGTGGAGAAGGACA
AGAACCTGTCTGGACGTCTTGCAAAGTATCTTTTCAAAACTGGAGAGACTTGTGCAGCTG
ATTGCTTGTCACAGGACTGCTCAGACAATGAACTGCAGTCTGACTCCTCCTACGACTACT
GCAAT
>Aegithalos_concinnus-KIZ-YXBL137_AMER3
CTTGCGAGGAGGGATTTTTTGGAAAGGGCAAGGGCCGACTTGTCAACAGCATCAGCTTTT
CRGGGATGTCCAGCTCCAGCAGTAAGAAGGAGTGTGTGGTCAGCCCTAGCCAGTCTGCAT
GCAGCAGTCAGATGATTGATTACAGGAACTTTGTGCCACAGATGCCTTTTGTACCGGCTG
TCGCAAAAACCATTCCCAGGAAGAGGATTTCCCTCAAGAGATCTAAGAAAGGGCTCAGAG
ATATATTYCATATAAGAAAAAATAAACCAGACAGCCTCTCRTTTCTGGTGGAGAAGGACA
AGAACCTGTCTGGACGTCTTGCAAAGTATCTTTTCAAAACTGGAGAGACTTGTGCAGCTG
ATTGCTTGTCACAGGACTGCTCAGACAATGAACTGCAGTCTGACTCCTCCTACGACTACT
GCAAT
>Aegithalos_concinnus-KIZ-AH09067_AMER3
CTTGCGAGGAGGGATTTTTTGGAAAGGGCAAGGGCCGACTTGTCAACAGCATCAGTTTTT
CAGGGATGTCCAGCTCCAGCAGTAAGAAGGAGTGTGTGGTCAGCCCTAGCCAGTCTGCAT
GCAGCAGTCAGATGATTGATTACAGGAACTTTGTGCCACAGATGCCTTTTGTACCGGCTG
TCGCAAAAACCATTCCCAGGAAGAGGATTTCCCTCAAGAGATCTAAGAAAGGGCTCAGAG
ATATATTTCATATAAGAAAAAATAAACCAGACAGCCTCTCRTTTCTGGTGGAGAAGGACA
AGAACCTGTCTGGACGTCTTGCAAAGTATCTTTTCAAAACTGGAGAGACTTGTGCAGCTG
ATTGCTTGTCACAGGACTGCTCAGACAATGAACTGCAGTCTGACTCCTCCTACGACTACT
GCAAT
>Aegithalos_concinnus-KIZ-AH10035_AMER3
CTTGCGAGGAGGGATTTTTTGGAAAGGGCAAGGGCCGACTTGTCAACAGCATCAGCTTTT
CAGGGATGTCCAGCTCCAGCAGTAAGAAGGAGTGTGTGGTCAGCCCTAGCCAGTCTGCAT
GCAGCAGTCAGATGATTGATTACAGGAACTTTGTGCCACAGATGCCTTTTGTACCGGCTG
TCGCAAAAACCATTCCCAGGAAGAGGATTTCCCTCAAGAGATCTAAGAAAGGGCTCAGAG
ATATATTYCATATAAGAAAAAATAAACCAGACAGCCTCTCATTTCTGGTGGAGAAGGACA
AGAACCTGTCTGGACGTCTTGCAAAGTATCTTTTCAAAACTGGAGAGACTTGTGCAGCTG
ATTGCTTGTCACAGGACTGCTCAGACAATGAACTGCAGTCTGACTCCTCCTACGACTACT
GCAAT
>Aegithalos_concinnus-KIZ-AH10066_AMER3
CTTGCGAGGAGGGATTTTTTGGAAAGGGCAAGGGCCGACTTGTCAACAGCATCAGCTTTT
CAGGGATGTCCAGCTCCAGCAGTAAGAAGGAGTGTGTGGTCAGCCCTAGCCAGTCTGCAT
GCAGCAGTCAGATGATTGATTACAGGAACTTTGTGCCACAGATGCCTTTTGTACCGGCTG
TCGCAAAAACCATTCCCAGGAARAGGATTTCCCTCAAGAGATCTAAGAAAGGGCTCAGAG
ATATATTCCATATAAGAAAAAATAAACCAGACAGCCTCTCATTTCTGGTGGAGAAGGACA
AGAACCTGTCTGGACGTCTTGCAAAGTATCTTTTCAAAACTGGAGAGACTTGTGCAGCTG
ATTGCTTGTCACAGGACTGCTCAGACAATGAACTGCAGTCTGACTCCTCCTACGACTACT
GCAAT
>Aegithalos_concinnus-KIZ-LSZS115_AMER3
CTTGCGAGGAGGGATTTTTTGGAAAGGGCAAGGGCCGACTTGTCAACAGCATCAGYTTTT
CAGGGATGTCCAGCTCCAGCAGTAAGAAGGAGTGTGTGGTCAGCCCTAGCCAGTCTGCAT
GCAGCAGTCAGATGATTGATTACAGGAACTTTGTGCCACAGATGCCTTTTGTACCGGCTG
TCGCAAAAACCATTCCCAGGAAGAGGATTTCCCTCAAGAGATCTAAGAAAGGGCTCAGAG
ATATATTYCATATAAGAAAAAATAAACCAGACAGCCTCTCRTTTCTGGTGGAGAAGGACA
AGAACCTGTCTGGACGTCTTGCAAAGTATCTTTTCAAAACTGGAGAGACTTGTGCAGCTG
ATTGCTTGTCACAGGACTGCTCAGACAATGAACTGCAGTCTGACTCCTCCTACGACTACT
GCAAT
>Aegithalos_concinnus-KIZ-LSZS118_AMER3
CTTGCGAGGAGGGATTTTTTGGAAAGGGCAAGGGCCGACTTGTCAACAGCATCAGCTTTT
CAGGGATGTCCAGCTCCAGCAGTAAGAAGGAGTGTGTGGTCAGCCCTAGCCAGTCTGCAT
GCAGCAGTCAGATGATTGATTACAGGAACTTTGTGCCACAGATGCCTTTTGTACCGGCTG
TCGCAAAAACCATTCCCAGGAAGAGGATTTCCCTCAAGAGATCTAAGAAAGGGCTCAGAG
ATATATTTCATATAAGAAAAAATAAACCAGACAGCCTCTCGTTTCTGGTGGAGAAGGACA
AGAACCTGTCTGGACGTCTTGCAAAGTATCTTTTCAAAACTGGAGAGACTTGTGCAGCTG
ATTGCTTGTCACAGGACTGCTCAGACAATGAACTGCAGTCTGACTCCTCCTACGACTACT
GCAAT
>Aegithalos_concinnus-KIZ-LSZS125_AMER3
CTTGCGAGGAGGGATTTTTTGGAAAGGGCAAGGGCCGACTTGTCAACAGCATCAGCTTTT
CAGGGATGTCCAGCTCCAGCAGTAAGAAGGAGTGTGTGGTCAGCCCTAGCCAGTCTGCAT
GCAGCAGTCAGATGATTGATTACAGGAACTTTGTGCCACAGATGCCTTTTGTACCGGCTG
TCGCAAAAACCATTCCCAGGAAGAGGATTTCCCTCAAGAGATCTAAGAAAGGGCTCAGAG
ATATATTTCATATAAGAAAAAATAAACCAGACAGCCTCTCGTTTCTGGTGGAGAAGGACA
AGAACCTGTCTGGACGTCTTGCAAAGTATCTTTTCAAAACTGGAGAGACTTGTGCAGCTG
ATTGYTTGTCACAGGACTGCTCAGACAATGAACTGCAGTCTGACTCCTCCTATGACTACT
GCAAT
>Aegithalos_concinnus-KIZ-AH10044_AMER3
CTTGYGAGGAGGGATTTTTTGGAAAGGGCAAGGGCCGACTTGTCAACAGCATCAGCTTTT
CAGGGATGTCCAGCTCCAGCAGTAAGAAGGAGTGTGTGGTCAGCCCTAGCCAGTCTGCAT
GCAGCAGTCAGATGATTGATTACAGGAACTTTGTGCCACAGATGCCTTTTGTACCGGCTG
TCGCAAAAACCATTCCCAGGAAGAGGATTTCCCTCAAGAGATCTAAGAAAGGGCTCAGAG
ATATATTYCATATAAGAAAAAATAAACCAGACAGCCTCTCATTTCTGGTGGAGAAGGACA
AGAACCTGTCTGGACGTCTTGCAAAGTATCTTTTCAAAACTGGAGAGACTTGTGCAGCTG
ATTGCTTGTCACAGGACTGCTCAGACAATGAACTGCAGTCTGACTCCTCCTACGACTACT
GCAAT
>Aegithalos_concinnus-KIZ-LSZS009_AMER3
CTTGCGAGGAGGGATTTTTTGGAAAGGGCAAGGGCCGACTTGTCAACAGCATCAGCTTTT
CAGGGATGTCCAGCTCCAGCAGTAAGAAGGAGTGTGTGGTCAGCCCTAGCCAGTCTGCAT
GCAGCAGTCAGATGATTGATTACAGGAACTTTGTGCCACAGATGCCTTTTGTACCGGCTG
TCGCAAAAACCATTCCCAGGAAGAGGATTTCCCTCAAGAGATCTAAGAAAGGGCTCAGAG
ATATATTYCATATAAGAAAAAATAAACCAGACAGCCTCTCRTTTCTGGTGGAGAAGGACA
AGAACCTGTCTGGACGTCTTGCAAAGTATCTTTTCAAAACTGGAGAGACTTGTGCAGCTG
ATTGCTTGTCACAGGACTGCTCAGACAATGAACTGCAGTCTGACTCCTCCTAYGACTACT
GCAAT
>Aegithalos_concinnus-KIZ-LSZS017_AMER3
CTTGYGAGGAGGGATTTTTTGGAAAGGGCAAGGGCCGACTTGTCAACAGCATCAGCTTTT
CRGGGATGTCCAGCTCCAGCAGTAAGAAGGAGTGTGTGGTCAGCCCTAGCCAGTCTGCAT
GCAGCAGTCAGATGATTGATTACAGGAACTTTGTGCCACAGATGCCTTTTGTWCCGGCTG
TCGCAAAAACCATTCCCAGGAAGAGGATTTCCCTCAAGAGATCTAAGAAAGGGCTCAGAG
ATATATTTCATATAAGAAAAAATAAACCAGACAGCCTCTCRTTTCTGGTGGAGAAGGACA
AGAACCTGTCTGGACGTCTTGCAAAGTATCTTTTCAAAACTGGAGAGACTTGTGCAGCTG
ATTGCTTGTCACAGGACTGCTCAGACAATGAACTGCAGTCTGACTCCTCCTAYGACTACT
GCAAT
>Aegithalos_concinnus-KIZ-AH10065_AMER3
CTTGCGAGGAGGGATTTTTTGGAAAGGGCAAGGGCCGACTTGTCAACAGCATCAGCTTTT
CAGGGATGTCCAGCTCCAGCAGTAAGAAGGAGTGTGTGGTCAGCCCTAGCCAGTCTGCAT
GCAGCAGTCAGATGATTGATTACAGGAACTTTGTGCCACAGATGCCTTTTGTACCGGCTG
TCGCAAAAACCATTCCCAGGAAGAGGATTTCCCTCAAGAGATCTAAGAAAGGGCTCAGAG
ATATATTTCATATAAGAAAAAATAAACCAGACAGCCTCTCGTTTCTGGTGGAGAAGGACA
AGAACCTGTCTGGACGTCTTGCAAAGTATCTTTTCAAAACTGGAGAGACTTGTGCAGCTG
ATTGCTTGTCACAGGACTGCTCAGACAATGAACTGCAGTCTGACTCCTCCTACGACTACT
GCAAT
>Aegithalos_concinnus-KIZ-LSZS008_AMER3
CTTGYGAGGAGGGATTTTTTGGAAAGGGCAAGGGCCGACTTGTCAACAGCATCAGCTTTT
CAGGGATGTCCAGCTCCAGCAGTAAGAAGGAGTGTGTGGTCAGCCCTAGCCAGTCTGCAT
GCAGCAGTCAGATGATTGATTACAGGAACTTTGTGCCACAGATGCCTTTTGTACCGGCTG
TCGCAAAAACCATTCCCAGGAAGAGGATTTCCCTCAAGAGATCTAAGAAAGGGCTCAGAG
ATATATTTCATATAAGAAAAAATAAACCAGACAGCCTCTCRTTTCTGGTGGAGAAGGACA
AGAACCTGTCTGGACGTCTTGCAAAGTATCTTTTCAAAACTGGAGAGACTTGTGCAGCTG
ATTGCTTGTCACAGGACTGCTCAGACAATGAACTGCAGTCTGACTCCTCCTACGACTACT
GCAAT
>Aegithalos_concinnus-KIZ-LSZS019_BEGAIN
TTTGGGCTTGGCAAACCTGGGGCTCCCCTGGTGCTCGTAGCCCGCGGGTGACTTCCTCTC
AAACAGCTCCTCGCGGTTGCTCATGTAGATGGCCTGCTGGGAGGCGGTCAGGGTGTTGGC
TTGGGCGTTCTCCTTCTCCTCAGACGTGACGCTGAAGCTGGAGTAGGAGCTGGAGGTTGG
CAGAGAGGTAATGTACTCTGGGAAGGCTTCGTGGGAGAAGCTGGAATGGAAACCGTCTTC
CTCGACAGTGCTGTC
>Aegithalos_concinnus-KIZ-AH10051_BEGAIN
TTTGGGCTTGGCAAACCTGGGGCTCCCCTGGTGCTCGTAGCCCGCGGGTGACTTCCTCTC
AAACAGCTCCTCGCGGTTGCTCATGTAGATGGCCTGCTGGGAGGCGGTCAGGGTGTTGGC
TTGGGCGTTCTCCTTCTCCTCAGACGTGACGCTGAAGCTGGAGTAGGAGCTGGAGGTTGG
CAGAGAGGTAATGTACTCTGGGAAGGCTTCGTGGGAGAAGCTGGAATGGAAACCGTCTTC
CTCGACAGTGCTGTC
>Aegithalos_concinnus-KIZ-AH10035_BEGAIN
TTTGGGCTTGGCAAACCTGGGGCTCCCCTGGTGCTCGTAGCCCGCGGGTGACTTCCTCTC
AAACAGCTCCTCGCGGTTGCTCATGTAGATGGCCTGCTGGGAGGCGGTCAGGGTGTTGGC
TTGGGCGTTCTCCTTCTCCTCAGACGTGACGCTGAAGCTGGAGTAGGAGCTGGAGGTTGG
CAGAGAGGTAATGTACTCTGGGAAGGCTTCGTGGGAGAAGCTGGAATGGAAACCGTCTTC
CTCGACAGTGCTGTC
>Aegithalos_concinnus-KIZ-AH10065_BEGAIN
TTTGGGCTTGGCAAACCTGGGGCTCCCCTGGTGCTCGTAGCCCGCGGGTGACTTCCTCTC
AAACAGCTCCTCGCGGTTGCTCATGTAGATGGCCTGCTGGGAGGCGGTCAGGGTGTTGGC
TTGGGCGTTCTCCTTCTCCTCAGACGTGACGCTGAAGCTGGAGTAGGAGCTGGAGGTTGG
CAGAGAGGTAATGTACTCTGGGAAGGCTTCGTGGGAGAAGCTGGAATGGAAACCGTCTTC
CTCGACAGTGCTGTC
>Aegithalos_concinnus-KIZ-AH10066_BEGAIN
TTTGGGCTTGGCAAACCTGGGGCTCCCCTGGTGCTCGTAGCCCGCGGGTGACTTCCTCTC
AAACAGCTCCTCGCGGTTGCTCATGTAGATGGCCTGCTGGGAGGCGGTCAGGGTGTTGGC
TTGGGCGTTCTCCTTCTCCTCAGACGTGACGCTGAAGCTGGAGTAGGAGCTGGAGGTTGG
CAGAGAGGTAATGTACTCTGGGAAGGCTTCGTGGGAGAAGCTGGAATGGAAACCGTCTTC
CTCGACAGTGCTGTC
>Aegithalos_concinnus-KIZ-LSZS117_BEGAIN
TTTGGGCTTGGCAAACCTGGGGCTCCCCTGGTGCTCGTAGCCCGCGGGTGACTTCCTCTC
AAACAGCTCCTCGCGGTTGCTCATGTAGATGGCCTGCTGGGAGGCRGTCAGGGTGTTGGC
TTGGGCGTTCTCCTTCTCCTCAGAYGTGACGCTGAAGCTGGAGTAGGAGCTGGAGGTTGG
CAGAGAGGTAATGTACTCTGGGAAGGCTTCGTGGGAGAAGCTGGAATGGAAACCGTCTTC
CTCGACAGTGCTGTC
>Aegithalos_concinnus-KIZ-LSZS033_BEGAIN
TTTGGGCTTGGCAAACCTGGGGCTCCCCTGGTGCTCGTAGCCCGCGGGTGACTTCCTCTC
AAACAGCTCCTCGCGGTTGCTCATGTAGATGGCCTGCTGGGAGGCGGTCAGGGTGTTGGC
TTGGGCGTTCTCCTTCTCCTCAGACGTGACGCTGAAGCTGGAGTAGGAGCTGGAGGTTGG
CAGAGAGGTAATGTACTCTGGGAAGGCTTCGTGGGAGAAGCTGGAATGGAAACCGTCTTC
CTCGACAGTGCTGTC
>Aegithalos_concinnus-KIZ-YXBL047_BEGAIN
TTTGGGCTTGGCAAACCTGGGGCTCCCCTGGTGCTCGTAGCCCGCGGGTGACTTCCTCTC
AAACAGCTCCTCGCGGTTGCTCATGTAGATGGCCTGCTGGGAGGCGGTCAGGGTGTTGGC
TTGGGCGTTCTCCTTCTCCTCAGACGTGACGCTGAAGCTGGAGTAGGAGCTGGAGGTTGG
CAGAGAGGTAATGTACTCTGGGAAGGCTTCGTGGGAGAAGCTGGAATGGAAACCRTCTTC
CTCGACAGTGCTGTC
>Aegithalos_concinnus-KIZ-AH09067_BEGAIN
TTTGGGCTTGGCAAACCTGGGGCTCCCCTGGTGCTCGTAGCCCGCGGGTGACTTCCTCTC
AAACAGCTCCTCGCGGTTGCTCATGTAGATGGCCTGCTGGGAGGCGGTCAGGGTGTTGGC
TTGGGCGTTCTCCTTCTCCTCAGACGTGACGCTGAAGCTGGAGTAGGAGCTGGAGGTTGG
CAGAGAGGTAATGTACTCTGGGAAGGCTTCGTGGGAGAAGCTGGAATGGAAACCGTCTTC
CTCGACAGTGCTGTC
>Aegithalos_concinnus-KIZ-LSZS112_BEGAIN
TTTGGGCTTGGCAAACCTGGGGCTCCCCTGGTGCTCGTAGCCCGCGGGTGACTTCCTCTC
AAACAGCTCCTCGCGGTTGCTCATGTAGATGGCCTGCTGGGAGGCGGTCAGGGTGTTGGC
TTGGGCGTTCTCCTTCTCCTCAGACGTGACGCTGAAGCTGGAGTAGGAGCTGGAGGTTGG
CAGAGAGGTAATGTACTCTGGGAAGGCTTCGTGGGAGAAGCTGGAATGGAAACCGTCTTC
CTCGACAGTGCTGTC
>Aegithalos_concinnus-KIZ-AH09107_BEGAIN
TTTGGGCTTGGCAAACCTGGGGCTCCCCTGGTGCTCGTAGCCCGCGGGTGACTTCCTCTC
AAACAGCTCCTCGCGGTTGCTCATGTAGATGGCCTGCTGGGAGGCGGTCAGGGTGTTGGC
TTGGGCGTTCTCCTTCTCCTCAGACGTGACGCTGAAGCTGGAGTAGGAGCTGGAGGTTGG
CAGAGAGGTAATGTACTCTGGGAAGGCTTCGTGGGAGAAGCTGGAATGGAAACCGTCTTC
CTCGACAGTGCTGTC
>Aegithalos_concinnus-KIZ-LSZS113_BEGAIN
TTTGGGCTTGGCAAACCTGGGGCTCCCCTGGTGCTCGTAGCCCGCGGGTGACTTCCTCTC
AAACAGCTCCTCSCGGTTGCTCATGTAGATGGCCTGCTGGGAGGCGGTCAGGGTGTTGGC
TTGGGCGTTCTCCTTCTCCTCAGACGTGACGCTGAAGCTGGAGTAGGAGCTGGAGGTTGG
CAGAGAGGTAATGTACTCTGGGAAGGCTTCGTGGGAGAAGCTGGAATGGAAACCRTCTTC
CTCGACAGTGCTGTC
>Aegithalos_concinnus-KIZ-LSZS114_BEGAIN
TTTGGGCTTGGCAAACCTGGGGCTCCCCTGGTGCTCGTAGCCCGCGGGTGACTTCCTCTC
AAACAGCTCCTCSCGGTTGCTCATGTAGATGGCCTGCTGGGAGGCGGTCAGGGTGTTGGC
TTGGGCGTTCTCCTTCTCCTCAGACGTGACGCTGAAGCTGGAGTAGGAGCTGGAGGTTGG
CAGAGAGGTAATGTACTCTGGGAAGGCTTCGTGGGAGAAGCTGGAATGGAAACCGTCTTC
CTCGACAGTGCTGTC
>Aegithalos_concinnus-KIZ-LSZS115_BEGAIN
TTTGGGCTTGGCAAACCTGGGGCTCCCCTGGTGCTCGTAGCCCGCGGGTGACTTCCTCTC
AAACAGCTCCTCSCGGTTGCTCATGTAGATGGCCTGCTGGGAGGCGGTCAGGGTGTTGGC
TTGGGCGTTCTCCTTCTCCTCAGACGTGACGCTGAAGCTGGAGTAGGAGCTGGAGGTTGG
CAGAGAGGTAATGTACTCTGGGAAGGCTTCGTGGGAGAAGCTGGAATGGAAACCGTCTTC
CTCGACAGTGCTGTC
>Aegithalos_concinnus-KIZ-YXBL137_BEGAIN
TTTGGGCTTGGCAAACCTGGGGCTCCCCTGGTGCTCGTAGCCCGCGGGTGACTTCCTCTC
AAACAGCTCCTCGCGGTTGCTCATGTAGATGGCCTGCTGGGAGGCGGTCAGGGTGTTGGC
TTGGGCGTTCTCCTTCTCCTCAGACGTGACGCTGAAGCTGGAGTAGGAGCTGGAGGTTGG
CAGAGAGGTAATGTACTCTGGGAAGGCTTCGTGGGAGAAGCTGGAATGGAAACCGTCTTC
CTCGACAGTGCTGTC
>Aegithalos_concinnus-KIZ-AH09037_BEGAIN
TTTGGGCTTGGCAAACCTGGGGCTCCCCTGGTGCTCGTAGCCCGCGGGTGACTTCCTCTC
AAACAGCTCCTCGCGGTTGCTCATGTAGATGGCCTGCTGGGAGGCGGTCAGGGTGTTGGC
TTGGGCGTTCTCCTTCTCCTCAGACGTGACGCTGAAGCTGGAGTAGGAGCTGGAGGTTGG
CAGAGAGGTAATGTACTCTGGGAAGGCTTCGTGGGAGAAGCTGGAATGGAAACCGTCTTC
CTCGACAGTGCTGTC
>Aegithalos_concinnus-KIZ-LSZS125_BEGAIN
TTTGGGCTTGGCAAACCTGGGGCTCCCCTGGTGCTCGTAGCCCGCGGGTGACTTCCTCTC
AAACAGCTCCTCGCGGTTGCTCATGTAGATGGCCTGCTGGGAGGCGGTCAGGGTGTTGGC
TTGGGCGTTCTCCTTCTCCTCAGACGTGACRCTGAAGCTGGAGTAGGAGCTGGAGGTTGG
CAGAGAGGTAATGTACTCTGGGAAGGCTTCGTGGGAGAAGCTGGAATGGAAACCGTCTTC
CTCGACAGTGCTGTC
>Aegithalos_concinnus-KIZ-YXBL090_BEGAIN
TTTGGGCTTGGCAAACCTGGGGCTCCCCTGGTGCTCGTAGCCCGCGGGTGACTTCCTCTC
AAACAGCTCCTCSCGGTTGCTCATGTAGATGGCCTGCTGGGAGGCGGTCAGGGTGTTGGC
TTGGGCGTTCTCCTTCTCCTCAGACGTGACGCTGAAGCTGGAGTAGGAGCTGGAGGTTGG
CAGAGAGGTAATGTACTCTGGGAAGGCTTCGTGGGAGAAGCTGGAATGGAAACCRTCTTC
CTCGACAGTGCTGTC
>Aegithalos_concinnus-KIZ-AH09038_BEGAIN
TTTGGGCTTGGCAAACCTGGGGCTCCCCTGGTGCTCGTAGCCCGCGGGTGACTTCCTCTC
AAACAGCTCCTCSCGGTTGCTCATGTAGATGGCCTGCTGGGAGGCRGTCAGGGTGTTGGC
TTGGGCGTTCTCCTTCTCCTCAGACGTGACGCTGAAGCTGGAGTAGGAGCTGGAGGTTGG
CAGAGAGGTAATGTACTCTGGGAAGGCTTCGTGGGAGAAGCTGGAATGGAAACCGTCTTC
CTCGACAGTGCTGTC
>Aegithalos_concinnus-KIZ-LSZS118_BEGAIN
TTTGGGCTTGGCAAACCTGGGGCTCCCCTGGTGCTCGTAGCCCGCGGGTGACTTCCTCTC
AAACAGCTCCTCGCGGTTGCTCATGTAGATGGCCTGCTGGGAGGCGGTCAGGGTGTTGGC
TTGGGCGTTCTCCTTCTCCTCAGAYGTGACGCTGAAGCTGGAGTAGGAGCTGGAGGTTGG
CAGAGAGGTAATGTACTCTGGGAAGGCTTCGTGGGAGAAGCTGGAATGGAAACCGTCTTC
CTCGACAGTGCTGTC
>Aegithalos_concinnus-KIZ-AH10047_BEGAIN
TTTGGGCTTGGCAAACCTGGGGCTCCCCTGGTGCTCGTAGCCCGCGGGTGACTTCCTCTC
AAACAGCTCCTCGCGGTTGCTCATGTAGATGGCCTGCTGGGAGGCGGTCAGGGTGTTGGC
TTGGGCGTTCTCCTTCTCCTCAGAYGTGACGCTGAAGCTGGAGTAGGAGCTGGAGGTTGG
CAGAGAGGTAATGTACTCTGGGAAGGCTTCGTGGGAGAAGCTGGAATGGAAACCGTCTTC
CTCGACAGTGCTGTC
>Aegithalos_concinnus-KIZ-LSZS116_BEGAIN
TTTGGGCTTGGCAAACCTGGGGCTCCCCTGGTGCTCGTAGCCCGCGGGTGACTTCCTCTC
AAACAGCTCCTCGCGGTTGCTCATGTAGATGGCCTGCTGGGAGGCGGTCAGGGTGTTGGC
TTGGGCGTTCTCCTTCTCCTCAGACGTGACGCTGAAGCTGGAGTAGGAGCTGGAGGTTGG
CAGAGAGGTAATGTACTCTGGGAAGGCTTCGTGGGAGAAGCTGGAATGGAAACCGTCTTC
CTCGACAGTGCTGTC
>Aegithalos_concinnus-KIZ-AH10044_BEGAIN
TTTGGGCTTGGCAAACCTGGGGCTCCCCTGGTGCTCGTAGCCCGCGGGTGACTTCCTCTC
AAACAGCTCCTCGCGGTTGCTCATGTAGATGGCCTGCTGGGAGGCGGTCAGGGTGTTGGC
TTGGGCGTTCTCCTTCTCCTCAGACGTGACGCTGAAGCTGGAGTAGGAGCTGGAGGTTGG
CAGAGAGGTAATGTACTCTGGGAAGGCTTCGTGGGAGAAGCTGGAATGGAAACCGTCTTC
CTCGACAGTGCTGTC
>Aegithalos_concinnus-KIZ-LSZS018_BEGAIN
TTTGGGCTTGGCAAACCTGGGGCTCCCCTGGTGCTCGTAGCCCGCGGGTGACTTCCTCTC
AAACAGCTCCTCGCGGTTGCTCATGTAGATGGCCTGCTGGGAGGCGGTCAGGGTGTTGGC
TTGGGCGTTCTCCTTCTCCTCAGACGTGACGCTGAAGCTGGAGTAGGAGCTGGAGGTTGG
CAGAGAGGTAATGTACTCTGGGAAGGCTTCGTGGGAGAAGCTGGAATGGAAACCRTCTTC
CTCGACAGTGCTGTC
>Aegithalos_concinnus-B18_BEGAIN
TTTGGGCTTGGCAAACCTGGGGCTCCCCTGGTGCTCGTAGCCCGCGGGTGACTTCCTCTC
AAACAGCTCCTCGCGGTTGCTCATGTAGATGGCCTGCTGGGAGGCGGTCAGGGTGTTGGC
TTGGGCGTTCTCCTTCTCCTCAGACGTGACGCTGAAGCTGGAGTAGGAGCTGGAGGTTGG
CAGAGAGGTAATGTACTCTGGGAAGGCTTCGTGGGAGAAGCTGGAATGGAAACCGTCTTC
CTCGACAGTGCTGTC
>Aegithalos_concinnus-KIZ-AH10050_BEGAIN
TTTGGGCTTGGCAAACCTGGGGCTCCCCTGGTGCTCGTAGCCCGCGGGTGACTTCCTCTC
AAACAGCTCCTCGCGGTTGCTCATGTAGATGGCCTGCTGGGAGGCGGTCAGGGTGTTGGC
TTGGGCGTTCTCCTTCTCCTCAGACGTGACGCTGAAGCTGGAGTAGGAGCTGGAGGTTGG
CAGAGAGGTAATGTACTCTGGGAAGGCTTCGTGGGAGAAGCTGGAATGGAAACCGTCTTC
CTCGACAGTGCTGTC
>Aegithalos_concinnus-KIZ-LSZS017_BEGAIN
TTTGGGCTTGGCAAACCTGGGGCTCCCCTGGTGCTCGTAGCCCGCRGGTGACTTCCTCTC
AAACAGCTCCTCGCGGTTGCTCATGTAGATGGCCTGCTGGGAGGCGGTCAGGGTGTTGGC
TTGGGCGTTCTCCTTCTCCTCAGACGTGACGCTGAAGCTGGAGTAGGAGCTGGAGGTTGG
CAGAGAGGTAATGTACTCTGGGAAGGCTTCGTGGGAGAAGCTGGAATGGAAACCGTCTTC
CTCGACAGTGCTGTC
>Aegithalos_concinnus-B17_BEGAIN
TTTGGGCTTGGCAAACCTGGGGCTCCCCTGGTGCTCGTAGCCCGCGGGTGACTTCCTCTC
AAACAGCTCCTCSCGGTTGCTCATGTAGATGGCCTGCTGGGAGGCGGTCAGGGTGTTGGC
TTGGGCGTTCTCCTTCTCCTCAGACGTGACGCTGAAGCTGGAGTAGGAGCTGGAGGTTGG
CAGAGAGGTAATGTACTCTGGGAAGGCTTCGTGGGAGAAGCTGGAATGGAAACCGTCTTC
CTCGACAGTGCTGTC
>Aegithalos_concinnus-KIZ-LSZS004_BEGAIN
TTTGGGCTTGGCAAACCTGGGGCTCCCCTGGTGCTCGTAGCCCGCGGGTGACTTCCTCTC
AAACAGCTCCTCGCGGTTGCTCATGTAGATGGCCTGCTGGGAGGCGGTCAGGGTGTTGGC
TTGGGCGTTCTCCTTCTCCTCAGACGTGACGCTGAAGCTGGAGTAGGAGCTGGAGGTTGG
CAGAGAGGTAATGTACTCTGGGAAGGCTTCGTGGGAGAAGCTGGAATGGAAACCGTCTTC
CTCGACAGTGCTGTC
>Aegithalos_concinnus-KIZ-LSZS112_CCR4
CAGTGAAAAAGGCCAAGGATTTCTGTTACCTGGAAAGCATAGTCCAGGCTCCTGCTCAGT
TGACAGTCTTTAATGACTCCCATAAATTCCAGCAGTTGTAAGAAAATAACAATGTTGTAG
GGGGTCCAAAAAAAGAAAAACACAATCATGACAACAAAAATCATCTTCACAGCCTTATTC
TTTTTGTCATTTCTACAGTGAACTAATGTTTTAATGATCATGGAATAGCAAAATGTCATA
ATTATAAAAGGGATTAGGAGCCCTAAAACGTTGACTTCCAGAGTGGAAAAAATCTTCCAT
GTTGTGATATTGCCTGGAAATCTTGGCTTGCAGGTAGTATAATTTTGTTCATTAAAAGAC
TCTCTAAATACAAGCTCGGGGACTGAAGCTGAAAGAGCTACTAGCCATACAATAAGGCTA
GTAGTCAAGCCACGGAAGGCGGTCCTTGCTTTCAAGGAAAACACTGCACGAACAATTGCC
AGGTATCTGTCTATGCTCATAAGCATAATAAAAAATATCCCACTGTAAAACCCAACCAGG
TAGATCCACGAAATGATTTTACACCAGGGAGTTCCAAAAACCCATTGGTCTACAG
>Aegithalos_concinnus-KIZ-LSZS116_CCR4
CAGTGAAAAAGGCCAAGGATTTCTGTTACCTGGAAAGCATAGTCCAGGCTCCTGCTCAGT
TGACAGTCTTTAATGACTCCCATAAATTCCAGCAGTTGTAAGAAAATAACAATGTTGTAG
GGGGTCCAAAAAAAGAAAAACACAATCATGACAACAAAAATCATCTTCACAGCCTTATTC
TTTTTGTCATTTCTACAGTGAACTAATGTTTTAATGATCATGGAATAGCAAAATGTCATA
ATTATAAAAGGGATTAGGAGCCCTAAAACGTTGACTTCCAGAGTGGAAAAAATCTTCCAT
GTTGTGATATTGCCTGGAAATCTTGGCTTGCAGGTAGTATAATTTTGTTCATTAAAAGAC
TCTCTAAATACAAGCTCGGGGACTGAAGCTGAAAGAGCTACTAGCCATACAATAAGGCTA
GTAGTCAAGCCACGGAAGGCGGTCCTTGCTTTCAAGGAAAACACTGCACGAACAATTGCC
AGGTATCTGTCTATGCTCATAAGCATAATAAAAAATATCCCACTGTAAAACCCAACCAGG
TAGATCCACGAAATGATTTTACACCAGGGAGTTCCAAAAACCCATTGGTCTACAG
>Aegithalos_concinnus-KIZ-YXBL090_CCR4
CAGTGAAAAAGGCCAAGGATTTCTGTTACCTGGAAAGCATAGTCCAGGCTCCTGCTCAGT
TGACAGTCTTTAATGACTCCCATAAATTCCAGCAGTTGTAAGAAAATAACAATGTTGTAG
GGGGTCCAAAAAAAGAAAAAYACAATCATGACAACAAAAATCATCTTCACAGCCTTATTC
TTTTTGTCATTTCTACAGTGAACTAATGTTTTAATGATCATGGAATAGCAAAATGTCATA
ATTATAAAAGGGATTAGGAGCCCTAAAACGTTGACTTCCAGAGTGGAAAAAATCTTCCAT
GTTGTGATATTGCCTGGAAATCTTGGCTTGCAGGTAGTATAATTTTGTTCATTAAAAGAC
TCTCTAAATACAAGCTCGGGGACTGAAGCTGAAAGAGCTACTAGCCATACAATAAGGCTA
GTAGTCAAGCCACGGAAGGCGGTCCTTGCTTTCAAGGAAAACACTGCACGAACAATTGCC
AGGTATCTGTCTATGCTCATAAGCATAATAAAAAATATCCCACTGTAAAACCCAACCAGG
TAGATCCACGAAATGATTTTACACCAGGGAGTTCCAAAAACCCATTGGTCTACAG
>Aegithalos_concinnus-KIZ-LSZS114_CCR4
CAGTGAAAAAGGCCAAGGATTTCTGTTACCTGGAAAGCATAGTCCAGGCTCCTGCTCAGT
TGACAGTCTTTAATGACTCCCATAAATTCCAGCAGTTGTAAGAAAATAACAATGTTGTAG
GGGGTCCAAAAAAAGAAAAAYACAATCATGACAACAAAAATCATCTTCACAGCCTTATTC
TTTTTGTCATTTCTACAGTGAACTAATGTTTTAATGATCATGGAATAGCAAAATGTCATA
ATTATAAAAGGGATTAGGAGCCCTAAAACGTTGACTTCCAGAGTGGAAAAAATCTTCCAT
GTTGTGATATTGCCTGGAAATCTTGGCTTGCAGGTAGTATAATTTTGTTCATTAAAAGAC
TCTCTAAATACAAGCTCGGGGACTGAAGCTGAAAGAGCTACTAGCCATACAATAAGGCTA
GTAGTCAAGCCACGGAAGGCGGTCCTTGCTTTCAAGGAAAACACTGCACGAACAATTGCC
AGGTATCTGTCTATGCTCATAAGCATAATAAAAAATATCCCACTGTAAAACCCAACCAGG
TAGATCCACGAAATGATTTTACACCAGGGAGTTCCAAAAACCCATTGGTCTACAG
>Aegithalos_concinnus-KIZ-LSZS115_CCR4
CAGTGAAAAAGGCCAAGGATTTCTGTTACCTGGAAAGCATAGTCCAGGCTCCTGCTCAGT
TGACAGTCTTTAATGACTCCCATAAATTCCAGCAGTTGTAAGAAAATAACAATGTTGTAG
GGGGTCCAAAAAAAGAAAAAYACAATCATGACAACAAAAATCATCTTCACAGCCTTATTC
TTTTTGTCATTTCTACAGTGAACTAATGTTTTAATGATCATGGAATAGCAAAATGTCATA
ATTATAAAAGGGATTAGGAGCCCTAAAACGTTGACTTCCAGAGTGGAAAAAATCTTCCAT
GTTGTGATATTGCCTGGAAATCTTGGCTTGCAGGTAGTATAATTTTGTTCATTAAAAGAC
TCTCTAAATACAAGCTCGGGGACTGAAGCTGAAAGAGCTACTAGCCATACAATAAGGCTA
GTAGTCAAGCCACGGAAGGCGGTCCTTGCTTTCAAGGAAAACACTGCACGAACAATTGCC
AGGTATCTGTCTATGCTCATAAGCATAATAAAAAATATCCCACTGTAAAACCCAACCAGG
TAGATCCACGAAATGATTTTACACCAGGGAGTTCCAAAAACCCATTGGTCTACAG
>Aegithalos_concinnus-KIZ-LSZS019_CCR4
CAGTGAAAAAGGCCAAGGATTTCTGTTACCTGGAAAGCATAGTCCAGGCTCCTGCTCAGT
TGACAGTCTTTAATGACTCCCATAAATTCCAGCAGTTGTAAGAAAATAACAATGTTGTAG
GGGGTCCAAAAAAAGAAAAATACAATCATGACAACAAAAATCATCTTCACAGCCTTATTC
TTTTTGTCATTTCTACAGTGAACTAATGTTTTAATGATCATGGAATAGCAAAATGTCATA
ATTATAAAAGGGATTAGGAGCCCTAAAACGTTGACTTCCAGAGTGGAAAAAATCTTCCAT
GTTGTGATATTGCCTGGAAATCTTGGCTTGCAGGTAGTATAATTTTGTTCATTAAAAGAC
TCTCTAAATACAAGCTCGGGGACTGAAGCTGAAAGAGCTACTAGCCATACAATAAGGCTA
GTAGTCAAGCCACGGAAGGCGGTCCTTGCTTTCAAGGAAAACACTGCACGAACAATTGCC
AGGTATCTGTCTATGCTCATAAGCATAATAAAAAATATCCCACTGTAAAACCCAACCAGG
TAGATCCACGAAATGATTTTACACCAGGGAGTTCCAAAAACCCATTGGTCTACAG
>Aegithalos_concinnus-KIZ-LSZS113_CCR4
CAGTGAAAAAGGCCAAGGATTTCTGTTACCTGGAAAGCATAGTCCAGGCTCCTGCTCAGT
TGACAGTCTTTAATGACTCCCATAAATTCCAGCAGTTGTAAGAAAATAACAATGTTGTAG
GGGGTCCAAAAAAAGAAAAAYACAATCATGACAACAAAAATCATCTTCACAGCCTTATTC
TTTTTGTCATTTCTACAGTGAACTAATGTTTTAATGATCATGGAATAGCAAAATGTCATA
ATTATAAAAGGGATTAGGAGCCCTAAAACGTTGACTTCCAGAGTGGAAAAAATCTTCCAT
GTTGTGATATTGCCTGGAAATCTTGGCTTGCAGGTAGTATAATTTTGTTCATTAAAAGAC
TCTCTAAATACAAGCTCGGGGACTGAAGCTGAAAGAGCTACTAGCCATACAATAAGGCTA
GTAGTCAAGCCACGGAAGGCGGTCCTTGCTTTCAAGGAAAACACTGCACGAACAATTGCC
AGGTATCTGTCTATGCTCATAAGCATAATAAAAAATATCCCACTGTAAAACCCAACCAGG
TAGATCCACGAAATGATTTTACACCAGGGAGTTCCAAAAACCCATTGGTCTACAG
>Aegithalos_concinnus-KIZ-YXBL047_CCR4
CAGTGAAAAAGGCCAAGGATTTCTGTTACCTGGAAAGCATAGTCCAGGCTCCTGCTCAGT
TGACAGTCTTTAATGACTCCCATAAATTCCAGCAGTTGTAAGAAAATAACAATGTTGTAG
GGGGTCCAAAAAAAGAAAAACACAATCATGACAACAAAAATCATCTTCACAGCCTTATTC
TTTTTGTCATTTCTACAGTGAACTAATGTTTTAATGATCATGGAATAGCAAAATGTCATA
ATTATAAAAGGGATTAGGAGCCCTAAAACGTTGACTTCCAGAGTGGAAAAAATCTTCCAT
GTTGTGATATTGCCTGGAAATCTTGGCTTGCAGGTAGTATAATTTTGTTCATTAAAAGAC
TCTCTAAATACAAGCTCRGGGACTGAAGCTGAAAGAGCTACTAGCCATACAATAAGGCTA
GTAGTCAAGCCACGGAAGGCGGTCCTTGCTTTCAAGGAAAACACTGCACGAACAATTGCC
AGGTATCTGTCTATGCTCATAAGCATAATAAAAAATATCCCACTGTAAAACCCAACCAGG
TAGATCCACGAAATGATTTTACACCAGGGAGTTCCAAAAACCCATTGGTCTACAG
>Aegithalos_concinnus-KIZ-LSZS018_CCR4
CAGTGAAAAAGGCCAAGGATTTCTGTTACCTGGAAAGCATAGTCCAGGCTCCTGCTCAGT
TGACAGTCTTTAATGACTCCCATAAATTCCAGCAGTTGTAAGAAAATAACAATGTTGTAG
GGGGTCCAAAAAAAGAAAAACACAATCATGACAACAAAAATCATCTTCACAGCCTTRTTC
TTTTTGTCATTTCTACAGTGAACTAATGTTTTAATGATCATGGAATAGCAAAATGTCATA
ATTATAAAAGGGATTAGGAGCCCTAAAACRTTGACTTCCAGAGTGGAAAAAATCTTCCAT
GTTGTGATATTGCCTGGAAATCTTGGCTTGCAGGTAGTATAATTTTGTTCATTAAAAGAC
TCTCTAAATACAAGCTCGGGGACTGAAGCTGAAAGAGCTACTAGCCATACAATAAGGCTA
GTAGTCAAGCCACGGAAGGCGGTCCTTGCTTTCAAGGAAAACACTGCACGAACAATTGCC
AGGTATCTGTCTATGCTCATAAGCATAATAAAAAATATCCCACTGTAAAACCCAACCAGG
TAGATCCACGAAATGATTTTACACCAGGGAGTTCCAAAAACCCATTGGTCTACAG
>Aegithalos_concinnus-KIZ-AH09037_CCR4
CAGTGAAAAAGGCCAAGGATTTCTGTTACCTGGAAAGCATAGTCCAGGCTCCTGCTCAGT
TGACAGTCTTTAATGACTCCCATAAATTCCAGCAGTTGTAAGAAAATAACAATGTTGTAG
GGGGTCCAAAAAAAGAAAAACACAATCATGACAACAAAAATCATCTTCACAGCCTTATTC
TTTTTGTCATTTCTACAGTGAACTAATGTTTTAATGATCATGGAATAGCAAAATGTCATA
ATTATAAAAGGGATTAGGAGCCCTAAAACGTTGACTTCCAGAGTGGAAAAAATCTTCCAT
GTTGTGATATTGCCTGGAAATCTTGGCTTGCAGGTAGTATAATTTTGTTCATTAAAAGAC
TCTCTAAATACAAGCTCGGGGACTGAAGCTGAAAGAGCTACTAGCCATACAATAAGGCTA
GTAGTCAAGCCACGGAAGGCGGTCCTTGCTTTCAAGGAAAACACTGCACGAACAATTGCC
AGGTATCTGTCTATGCTCATAAGCATAATAAAAAATATCCCACTGTAAAACCCAACCAGG
TAGATCCACGAAATGATTTTACACCAGGGAGTTCCAAAAACCCATTGGTCTACAG
>Aegithalos_concinnus-KIZ-AH09038_CCR4
CAGTGAAAAAGGCCAAGGATTTCTGTTACCTGGAAAGCATAGTCCAGGCTCCTGCTCAGT
TGACAGTCTTTAATGACTCCCATAAATTCCAGCAGTTGTAAGAAAATAACAATGTTGTAG
GGGGTCCAAAAAAAGAAAAACACAATCATGACAACAAAAATCATCTTCACAGCCTTATTC
TTTTTGTCATTTCTACAGTGAACTAATGTTTTAATGATCATGGAATAGCAAAATGTCATA
ATTATAAAAGGGATTAGGAGCCCTAAAACGTTGACTTCCAGAGTGGAAAAAATCTTCCAT
GTTGTGATATTGCCTGGAAATCTTGGCTTGCAGGTAGTATAATTTTGTTCATTAAAAGAC
TCTCTAAATACAAGCTCGGGGACTGAAGCTGAAAGAGCTACTAGCCATACAATAAGGCTA
GTAGTCAAGCCACGGAAGGCGGTCCTTGCTTTCAAGGAAAACACTGCACGAACAATTGCC
AGGTATCTGTCTATGCTCATAAGCATAATAAAAAATATCCCACTGTAAAACCCAACCAGG
TAGATCCACGAAATGATTTTACACCAGGGAGTTCCAAAAACCCATTGGTCTACAG
>Aegithalos_concinnus-KIZ-YXBL137_CCR4
CAGTGAAAAAGGCCAAGGATTTCTGTTACCTGGAAAGCATAGTCCAGGCTCCTGCTCAGT
TGACAGTCTTTAATGACTCCCATAAATTCCAGCAGTTGTAAGAAAATAACAATGTTGTAG
GGGGTCCAAAAAAAGAAAAACACAATCATGACAACAAAAATCATCTTCACAGCCTTATTC
TTTTTGTCATTTCTACAGTGAACTAATGTTTTAATGATCATGGAATAGCAAAATGTCATA
ATTATAAAAGGGATTAGGAGCCCTAAAACGTTGACTTCCAGAGTGGAAAAAATCTTCCAT
GTTGTGATATTGCCTGGAAATCTTGGCTTGCAGGTAGTATAATTTTGTTCATTAAAAGAC
TCTCTAAATACAAGCTCRGGGACTGAAGCTGAAAGAGCTACTAGCCATACAATAAGGCTA
GTAGTCAAGCCACGGAAGGCGGTCCTTGCTTTCAAGGAAAACACTGCACGAACAATTGCC
AGGTATCTGTCTATGCTCATAAGCATAATAAAAAATATCCCACTGTAAAACCCAACCAGG
TAGATCCACGAAATGATTTTACACCAGGGAGTTCCAAAAACCCATTGGTCTACAG
>Aegithalos_concinnus-KIZ-AH09067_CCR4
CAGTGAAAAAGACCAAGGATTTCTGTTACCTGGAAAGCATAGTCCAGGCTCCTGCTCAGT
TGACAGTCTTTAATGACTCCCATAAATTCCAGCAGTTGTAAGAAAATAACAATGTTGTAG
GGGGTCCAAAAAAAGAAAAACACAATCATGACAACAAAAATCATCTTCACAGCCTTATTC
TTTTTGTCATTTCTACAGTGAACTAATGTTTTAATGATCATGGAATAGCAAAATGTCATA
ATTATAAAAGGGATTAGGAGCCCTAAAACGTTGACTTCCAGAGTGGAAAAAATCTTCCAT
GTTGTGATATTGCCTGGAAATCTTGGCTTGCAGGTAGTATAATTTTGTTCATTAAAAGAC
TCTCTAAATACAAGCTCRGGGACTGAAGCTGAAAGAGCTACTAGCCATACAATAAGGCTA
GTAGTCAAGCCACGGAAGGCGGTCCTTGCTTTCAAGGAAAACACTGCACGAACAATTGCC
AGGTATCTGTCTATGCTCATAAGCATAATAAAAAATATCCCACTGTAAAACCCAACCAGG
TAGATCCACGAAATGATTTTACACCAGGGAGTTCCAAAAACCCATTGGTCTACAG
>Aegithalos_concinnus-KIZ-LSZS033_CCR4
CAGTGAAAAAGGCCAAGGATTTCTGTTACCTGGAAAGCATAGTCCAGGCTCCTGCTCAGT
TGACAGTCTTTAATGACTCCCATAAATTCCAGCAGTTGTAAGAAAATAACAATGTTGTAG
GGGGTCCAAAAAAAGAAAAAYACAATCATGACAACAAAAATCATCTTCACAGCCTTATTC
TTTTTGTCATTTCTACAGTGAACTAATGTTTTAATGATCATGGAATAGCAAAATGTCATA
ATTATAAAAGGGATTAGGAGCCCTAAAACGTTGACTTCCAGAGTGGAAAAAATCTTCCAT
GTTGTGATATTGCCTGGAAATCTTGGCTTGCAGGTAGTATAATTTTGTTCATTAAAAGAC
TCTCTAAATACAAGCTCRGGGACTGAAGCTGAAAGAGCTACTAGCCATACAATAAGGCTA
GTAGTCAAGCCACGGAAGGCGGTCCTTGCTTTCAAGGAAAACACTGCACGAACAATTGCC
AGGTATCTGTCTATGCTCATAAGCATAATAAAAAATATCCCACTGTAAAACCCAACCAGG
TAGATCCACGAAATGATTTTACACCAGGGAGTTCCAAAAACCCATTGGTCTACAG
>Aegithalos_concinnus-KIZ-LSZS118_CCR4
CAGTGAAAAAGGCCAAGGATTTCTGTTACCTGGAAAGCATAGTCCAGGCTCCTGCTCAGT
TGACAGTCTTTAATGACTCCCATAAATTCCAGCAGTTGTAAGAAAATAACAATGTTGTAG
GGGGTCCAAAAAAAGAAAAAYACAATCATGACAACAAAAATCATCTTCACAGCCTTATTC
TTTTTGTCATTTCTACAGTGAACTAATGTTTTAATGATCATGGAATAGCAAAATGTCATA
ATTATAAAAGGGATTAGGAGCCCTAAAACGTTGACTTCCAGAGTGGAAAAAATCTTCCAT
GTTGTGATATTGCCTGGAAATCTTGGCTTGCAGGTAGTATAATTTTGTTCATTAAAAGAC
TCTCTAAATACAAGCTCGGGGACTGAAGCTGAAAGAGCTACTAGCCATACAATAAGGCTA
GTAGTCAAGCCACGGAAGGCGGTCCTTGCTTTCAAGGAAAACACTGCACGAACAATTGCC
AGGTATCTGTCTATGCTCATAAGCATAATAAAAAATATCCCACTGTAAAACCCAACCAGG
TAGATCCACGAAATGATTTTACACCAGGGAGTTCCAAAAACCCATTGGTCTACAG
>Aegithalos_concinnus-KIZ-LSZS117_CCR4
CAGTGAAAAAGGCCAAGGATTTCTGTTACCTGGAAAGCATAGTCCAGGCTCCTGCTCAGT
TGACAGTCTTTAATGACTCCCATAAATTCCAGCAGTTGTAAGAAAATAACAATGTTGTAG
GGGGTCCAAAAAAAGAAAAAYACAATCATGACAACAAAAATCATCTTCACAGCCTTATTC
TTTTTGTCATTTCTACAGTGAACTAATGTTTTAATGATCATGGAATAGCAAAATGTCATA
ATTATAAAAGGGATTAGGAGCCCTAAAACGTTGACTTCCAGAGTGGAAAAAATCTTCCAT
GTTGTGATATTGCCTGGAAATCTTGGCTTGCAGGTAGTATAATTTTGTTCATTAAAAGAC
TCTCTAAATACAAGCTCGGGGACTGAAGCTGAAAGAGCTACTAGCCATACAATAAGGCTA
GTAGTCAAGCCACGGAAGGCGGTCCTTGCTTTCAAGGAAAACACTGCACGAACAATTGCC
AGGTATCTGTCTATGCTCATAAGCATAATAAAAAATATCCCACTGTAAAACCCAACCAGG
TAGATCCACGAAATGATTTTACACCAGGGAGTTCCAAAAACCCATTGGTCTACAG
>Aegithalos_concinnus-KIZ-LSZS125_CCR4
CAGTGAAAAAGGCCAAGGATTTCTGTTACCTGGAAAGCATAGTCCAGGCTCCTGCTCAGT
TGACAGTCTTTAATGACTCCCATAAATTCCAGCAGTTGTAAGAAAATAACAATGTTGTAG
GGGGTCCAAAAAAAGAAAAAYACAATCATGACAACAAAAATCATCTTCACAGCCTTATTC
TTTTTGTCATTTCTACAGTGAACTAATGTTTTAATGATCATGGAATAGCAAAATGTCATA
ATTATAAAAGGGATTAGGAGCCCTAAAACGTTGACTTCCAGAGTGGAAAAAATCTTCCAT
GTTGTGATATTGCCTGGAAATCTTGGCTTGCAGGTAGTATAATTTTGTTCATTAAAAGAC
TCTCTAAATACAAGCTCRGGGACTGAAGCTGAAAGAGCTACTAGCCATACAATAAGGCTA
GTAGTCAAGCCACGGAAGGCGGTCCTTGCTTTCAAGGAAAACACTGCACGAACAATTGCC
AGGTATCTGTCTATGCTCATAAGCATAATAAAAAATATCCCACTGTAAAACCCAACCAGG
TAGATCCACGAAATGATTTTACACCAGGGAGTTCCAAAAACCCATTGGTCTACAG
>Aegithalos_concinnus-KIZ-AH09107_CCR4
CAGTGAAAAAGGCCAAGGATTTCTGTTACCTGGAAAGCATAGTCCAGGCTCCTGCTCAGT
TGACAGTCTTTAATGACTCCCATAAATTCCAGCAGTTGTAAGAAAATAACAATGTTGTAG
GGGGTCCAAAAAAAGAAAAACACAATCATGACAACAAAAATCATCTTCACAGCCTTATTC
TTTTTGTCATTTCTACAGTGAACTAATGTTTTAATGATCATGGAATAGCAAAATGTCATA
ATTATAAAAGGGATTAGGAGCCCTAAAACGTTGACTTCCAGAGTGGAAAAAATCTTCCAT
GTTGTGATATTGCCTGGAAATCTTGGCTTGCAGGTAGTATAATTTTGTTCATTAAAAGAC
TCTCTAAATACAAGCTCGGGGACTGAAGCTGAAAGAGCTACTAGCCATACAATAAGGCTA
GTAGTCAAGCCACGGAAGGCGGTCCTTGCTTTCAAGGAAAACACTGCACGAACAATTGCC
AGGTATCTGTCTATGCTCATAAGCATAATAAAAAATATCCCACTGTAAAACCCAACCAGG
TAGATCCACGAAATGATTTTACACCAGGGAGTTCCAAAAACCCATTGGTCTACAG
>Aegithalos_concinnus-KIZ-LSZS009_CCR4
CAGTGAAAAAGGCCAAGGATTTCTGTTACCTGGAAAGCATAGTCCAGGCTCCTGCTCAGT
TGACAGTCTTTAATGACTCCCATAAATTCCAGCAGTTGTAAGAAAATAACAATGTTGTAG
GGGGTCCAAAAAAAGAAAAACACAATCATGACAACAAAAATCATCTTCACAGCCTTRTTC
TTTTTGTCATTTCTACAGTGAACTAATGTTTTAATGATCATGGAATAGCAAAATGTCATA
ATTATAAAAGGGATTAGGAGCCCTAAAACGTTGACTTCCAGAGTGGAAAAAATCTTCCAT
GTTGTGATATTGCCTGGAAATCTTGGCTTGCAGGTAGTATAATTTTGTTCATTAAAAGAC
TCTCTAAATACAAGCTCGGGGACTGAAGCTGAAAGAGCTACTAGCCATACAATAAGGCTA
GTAGTCAAGCCACGGAAGGCGGTCCTTGCTTTCAAGGAAAACACTGCACGAACAATTGCC
AGGTATCTGTCTATGCTCATAAGCATAATAAAAAATATCCCACTGTAAAACCCAACCAGG
TAGATCCACGAAATGATTTTACACCAGGGAGTTCCAAAAACCCATTGGTCTACAG
>Aegithalos_concinnus-KIZ-LSZS017_CCR4
CAGTGAAAAAGGCCAAGGATTTCTGTTACCTGGAAAGCATAGTCCAGGCTCCTGCTCAGT
TGACAGTCTTTAATGACTCCCATAAATTCCAGCAGTTGTAAGAAAATAACAATGTTGTAG
GGGGTCCAAAAAAAGAAAAAYACAATCATGACAACAAAAATCATCTTCACAGCCTTATTC
TTTTTGTCATTTCTACAGTGAACTAATGTTTTAATGATCATGGAATAGCAAAATGTCATA
ATTATAAAAGGGATTAGGAGCCCTAAAACGTTGACTTCCAGAGTGGAAAAAATCTTCCAT
GTTGTGATATTGCCTGGAAATCTTGGCTTGCAGGTAGTATAATTTTGTTCATTAAAAGAC
TCTCTAAATACAAGCTCRGGGACTGAAGCTGAAAGAGCTACTAGCCATACAATAAGGCTA
GTAGTCAAGCCACGGAAGGCGGTCCTTGCTTTCAAGGAAAACACTGCACGAACAATTGCC
AGGTATCTGTCTATGCTCATAAGCATAATAAAAAATATCCCACTGTAAAACCCAACCAGG
TAGATCCACGAAATGATTTTACACCAGGGAGTTCCAAAAACCCATTGGTCTACAG
>Aegithalos_concinnus-KIZ-LSZS008_CCR4
CAGTGAAAAAGGCCAAGGATTTCTGTTACCTGGAAAGCATAGTCCAGGCTCCTGCTCAGT
TGACAGTCTTTAATGACTCCCATAAATTCCAGCAGTTGTAAGAAAATAACAATGTTGTAG
GGGGTCCAAAAAAAGAAAAAYACAATCATGACAACAAAAATCATCTTCACAGCCTTATTC
TTTTTGTCATTTCTACAGTGAACTAATGTTTTAATGATCATGGAATAGCAAAATGTCATA
ATTATAAAAGGGATTAGGAGCCCTAAAACGTTGACTTCCAGAGTGGAAAAAATCTTCCAT
GTTGTGATATTGCCTGGAAATCTTGGCTTGCAGGTAGTATAATTTTGTTCATTAAAAGAC
TCTCTAAATACAAGCTCGGGGACTGAAGCTGAAAGAGCTACTAGCCATACAATAAGGCTA
GTAGTCAAGCCACGGAAGGCRGTCCTTGCTTTCAAGGAAAACACTGCACGAACAATTGCC
AGGTATCTGTCTATGCTCATAAGCATAATAAAAAATATCCCACTGTAAAACCCAACCAGG
TAGATCCACGAAATGATTTTACACCAGGGAGTTCCAAAAACCCATTGGTCTACAG
>Aegithalos_concinnus-KIZ-LSZS004_CCR4
CAGTGAAAAAGGCCAAGGATTTCTGTTACCTGGAAAGCATAGTCCAGGCTCCTGCTCAGT
TGACAGTCTTTAATGACTCCCATAAATTCCAGCAGTTGTAAGAAAATAACAATGTTGTAG
GGGGTCCAAAAAAAGAAAAACACAATCATGACAACAAAAATCATCTTCACAGCCTTRTTC
TTTTTGTCATTTCTACAGTGAACTAATGTTTTAATGATCATGGAATAGCAAAATGTCATA
ATTATAAAAGGGATTAGGAGCCCTAAAACGTTGACTTCCAGAGTGGAAAAAATCTTCCAT
GTTGTGATATTGCCTGGAAATCTTGGCTTGCAGGTAGTATAATTTTGTTCATTAAAAGAC
TCTCTAAATACAAGCTCGGGGACTGAAGCTGAAAGAGCTACTAGCCATACAATAAGGCTA
GTAGTCAAGCCACGGAAGGCGGTCCTTGCTTTCAAGGAAAACACTGCACGAACAATTGCC
AGGTATCTGTCTATGCTCATAAGCATAATAAAAAATATCCCACTGTAAAACCCAACCAGG
TAGATCCACGAAATGATTTTACACCAGGGAGTTCCAAAAACCCATTGGTCTACAG
>Aegithalos_concinnus-KIZ-AH10047_CCR4
CAGTGAAAAAGGCCAAGGATTTCTGTTACCTGGAAAGCATAGTCCAGGCTCCTGCTCAGT
TGACAGTCTTTAATGACTCCCATAAATTCCAGCAGTTGTAAGAAAATAACAATGTTGTAG
GGGGTCCAAAAAAAGAAAAACACAATCATGACAACAAAAATCATCTTCACAGCCTTATTC
TTTTTGTCATTTCTACAGTGAACTAATGTTTTAATGATCATGGAATAGCAAAATGTCATA
ATTATAAAAGGGATTAGGAGCCCTAAAACGTTGACTTCCAGAGTGGAAAAAATCTTCCAT
GTTGTGATATTGCCTGGAAATCTTGGCTTGCAGGTAGTATAATTTTGTTCATTAAAAGAC
TCTCTAAATACAAGCTCRGGGACTGAAGCTGAAAGAGCTACTAGCCATACAATAAGGCTA
GTAGTCAAGCCACGGAAGGCGGTCCTTGCTTTCAAGGAAAACACTGCACGAACAATTGCC
AGGTATCTGTCTATGCTCATAAGCATAATAAAAAATATCCCACTGTAAAACCCAACCAGG
TAGATCCACGAAATGATTTTACACCAGGGAGTTCCAAAAACCCATTGGTCTACAG
>Aegithalos_concinnus-KIZ-AH10050_CCR4
CAGTGAAAAAGGCCAAGGATTTCTGTTACCTGGAAAGCATAGTCCAGGCTCCTGCTCAGT
TGACAGTCTTTAATGACTCCCATAAATTCCAGCAGTTGTAAGAAAATAACAATGTTGTAG
GGGGTCCAAAAAAAGAAAAACACAATCATGACAACAAAAATCATCTTCACAGCCTTATTC
TTTTTGTCATTTCTACAGTGAACTAATGTTTTAATGATCATGGAATAGCAAAATGTCATA
ATTATAAAAGGGATTAGGAGCCCTAAAACGTTGACTTCCAGAGTGGAAAAAATCTTCCAT
GTTGTGATATTGCCTGGAAATCTTGGCTTGCAGGTAGTATAATTTTGTTCATTAAAAGAC
TCTCTAAATACAAGCTCGGGGACTGAAGCTGAAAGAGCTACTAGCCATACAATAAGGCTA
GTAGTCAAGCCACGGAAGGCGGTCCTTGCTTTCAAGGAAAACACTGCACGAACAATTGCC
AGGTATCTGTCTATGCTCATAAGCATAATAAAAAATATCCCACTGTAAAACCCAACCAGG
TAGATCCACGAAATGATTTTACACCAGGGAGTTCCAAAAACCCATTGGTCTACAG
>Aegithalos_concinnus-KIZ-AH10051_CCR4
CAGTGAAAAAGRCCAAGGATTTCTGTTACCTGGAAAGCATAGTCCAGGCTCCTGCTCAGT
TGACAGTCTTTAATGACTCCCATAAATTCCAGCAGTTGTAAGAAAATAACAATGTTGTAG
GGGGTCCAAAAAAAGAAAAACACAATCATGACAACAAAAATCATCTTCACAGCCTTATTC
TTTTTGTCATTTCTACAGTGAACTAATGTTTTAATGATCATGGAATAGCAAAATGTCATA
ATTATAAAAGGGATTAGGAGCCCTAAAACGTTGACTTCCAGAGTGGAAAAAATCTTCCAT
GTTGTGATATTGCCTGGAAATCTTGGCTTGCAGGTAGTATAATTTTGTTCATTAAAAGAC
TCTCTAAATACAAGCTCGGGGACTGAAGCTGAAAGAGCTACTAGCCATACAATAAGGCTA
GTAGTCAAGCCACGGAAGGCGGTCCTTGCTTTCAAGGAAAACACTGCACGAACAATTGCC
AGGTATCTGTCTATGCTCATAAGCATAATAAAAAATATCCCACTGTAAAACCCAACCAGG
TAGATCCACGAAATGATTTTACACCAGGGAGTTCCAAAAACCCATTGGTCTACAG
>Aegithalos_concinnus-KIZ-AH10035_CCR4
CAGTGAAAAAGGCCAAGGATTTCTGTTACCTGGAAAGCATAGTCCAGGCTCCTGCTCAGT
TGACAGTCTTTAATGACTCCCATAAATTCCAGCAGTTGTAAGAAAATAACAATGTTGTAG
GGGGTCCAAAAAAAGAAAAACACAATCATGACAACAAAAATCATCTTCACAGCCTTATTC
TTTTTGTCATTTCTACAGTGAACTAATGTTTTAATGATCATGGAATAGCAAAATGTCATA
ATTATAAAAGGGATTAGGAGCCCTAAAACGTTGACTTCCAGAGTGGAAAAAATCTTCCAT
GTTGTGATATTGCCTGGAAATCTTGGCTTGCAGGTAGTATAATTTTGTTCATTAAAAGAC
TCTCTAAATACAAGCTCGGGGACTGAAGCTGAAAGAGCTACTAGCCATACAATAAGGCTA
GTAGTCAAGCCACGGAAGGCGGTCCTTGCTTTCAAGGAAAACACTGCACGAACAATTGCC
AGGTATCTGTCTATGCTCATAAGCATAATAAAAAATATCCCACTGTAAAACCCAACCAGG
TAGATCCACGAAATGATTTTACACCAGGGAGTTCCAAAAACCCATTGGTCTACAG
>Aegithalos_concinnus-KIZ-AH10044_CCR4
CAGTGAAAAAGGCCAAGGATTTCTGTTACCTGGAAAGCATAGTCCAGGCTCCTGCTCAGT
TGACAGTCTTTAATGACTCCCATAAATTCCAGCAGTTGTAAGAAAATAACAATGTTGTAG
GGGGTCCAAAAAAAGAAAAAYACAATCATGACAACAAAAATCATCTTCACAGCCTTATTC
TTTTTGTCATTTCTACAGTGAACTAATGTTTTAATGATCATGGAATAGCAAAATGTCATA
ATTATAAAAGGGATTAGGAGCCCTAAAACGTTGACTTCCAGAGTGGAAAAAATCTTCCAT
GTTGTGATATTGCCTGGAAATCTTGGCTTGCAGGTAGTATAATTTTGTTCATTAAAAGAC
TCTCTAAATACAAGCTCGGGGACTGAAGCTGAAAGAGCTACTAGCCATACAATAAGGCTA
GTAGTCAAGCCACGGAAGGCGGTCCTTGCTTTCAAGGAAAACACTGCACGAACAATTGCC
AGGTATCTGTCTATGCTCATAAGCATAATAAAAAATATCCCACTGTAAAACCCAACCAGG
TAGATCCACGAAATGATTTTACACCAGGGAGTTCCAAAAACCCATTGGTCTACAG
>Aegithalos_concinnus-KIZ-AH10066_CCR4
CAGTGAAAAAGGCCAAGGATTTCTGTTACCTGGAAAGCATAGTCCAGGCTCCTGCTCAGT
TGACAGTCTTTAATGACTCCCATAAATTCCAGCAGTTGTAAGAAAATAACAATGTTGTAG
GGGGTCCAAAAAAAGAAAAACACAATCATGACAACAAAAATCATCTTCACAGCCTTATTC
TTTTTGTCATTTCTACAGTGAACTAATGTTTTAATGATCATGGARTAGCAAAATGTCATA
ATTATAAAAGGGATTAGGAGCCCTAAAACGTTGACTTCCAGAGTGGAAAAAATCTTCCAT
GTTGTGATATTGCCTGGAAATCTTGGCTTGCAGGTAGTATAATTTTGTTCATTAAAAGAC
TCTCTAAATACAAGCTCGGGGACTGAAGCTGAAAGAGCTACTAGCCATACAATAAGGCTA
GTAGTCAAGCCACGGAAGGCGGTCCTTGCTTTCAAGGAAAACACTGCACGAACAATTGCC
AGGTATCTGTCTATGCTCATAAGCATAATAAAAAATATCCCACTGTAAAACCCAACCAGG
TAGATCCACGAAATGATTTTACACCAGGGAGTTCCAAAAACCCATTGGTCTACAG
>Aegithalos_concinnus-KIZ-AH10065_CCR4
CAGTGAAAAAGGCCAAGGATTTCTGTTACCTGGAAAGCATAGTCCAGGCTCCTGCTCAGT
TGACAGTCTTTAATGACTCCCATAAATTCCAGCAGTTGTAAGAAAATAACAATGTTGTAG
GGGGTCCAAAAAAAGAAAAACACAATCATGACAACAAAAATCATCTTCACAGCCTTATTC
TTTTTGTCATTTCTACAGTGAACTAATGTTTTAATGATCATGGAATAGCAAAATGTCATA
ATTATAAAAGGGATTAGGAGCCCTAAAACRTTGACTTCCAGAGTGGAAAAAATCTTCCAT
GTTGTGATATTGCCTGGAAATCTTGGCTTGCAGGTAGTATAATTTTGTTCATTAAAAGAC
TCTCTAAATACAAGCTCGGGGACTGAAGCTGAAAGAGCTACTAGCCATACAATAAGGCTA
GTAGTCAAGCCACGGAAGGCGGTCCTTGCTTTCAAGGAAAACACTGCACGAACAATTGCC
AGGTATCTGTCTATGCTCATAAGCATAATAAAAAATATCCCACTGTAAAACCCAACCAGG
TAGATCCACGAAATGATTTTACACCAGGGAGTTCCAAAAACCCATTGGTCTACAG
>Aegithalos_concinnus-KIZ-LSZS017_CCR7
GTTTTGATGATGATGAGGTAGCAGAAAGACATGACCAGGAGGGGAATTAAGAAGCCAAAC
ACCATTTGGGACACTTTGATGCCGGTGCTGAAGGTCTGCAAGTCATTAGCAATGATGGAA
CAACGGGGATTGCTCTCCGAGTTGTTCACACCGCTGTGAACCAGCTCAGGGATGGAGAGG
AAGAAGGCCAGGAGCCAGATGAGGATGCACGTCACCTTGCTGATGAATATCATCCGGGGA
CGCAGGCGATGGGCTGAGGCAGCCTGGACGATGGCAAAGTACCTGTCGATGCTGATGGAC
AGGAGGAGCAGCATCCCACTGAAGAAACTCATTTTGCAGATGCAGTAGACAGCTTTGCAG
GCAAAGCTCCCAAAAA
>Aegithalos_concinnus-KIZ-LSZS004_CCR7
GTTTTGATGATGATGAGGTAGCAGAAAGACATGACCAGGAGGGGAATTAAGAAGCCAAAC
ACCATTTGGGACACTTTGATGCCGGTGCTGAAGGTCTGCAAGTCATTAGCAATGATGGAA
CAACGGGGATTGCTCTCCGAGTTGTTCACACCGCTGTGAACCAGCTCAGGGATGGAGAGG
AAGAAGGCCAGGAGCCAGATGAGGATGCACGTCACCTTGCTGATGAATATCATCCGGGGA
CGCAGGCGATGGGCTGAGGCAGCCTGGACGATGGCAAAGTACCTGTCRATGCTGATGGAC
AGGAGGAGCAGCATCCCACTGAAGAAACTCATTTTGCAGATGCAGTAGACAGCTTTGCAG
GCAAAGCTCCCAAAAA
>Aegithalos_concinnus-KIZ-LSZS112_CCR7
GTTTTGATGATGATGAGGTAGCAGAAAGACATGACCAGGAGGGGAATTAAGAAGCCAAAC
ACCATTTGGGACACTTTGATGCCGGTGCTGAAGGTCTGCAAGTCATTAGCAATGATGGAR
CAACGGGGATTGCTCTCCGAGTTGTTCACACCGCTGTGAACCAGCTCAGGGATGGAGAGG
AAGAAGGCCAGGAGCCAGATGAGGATGCACGTCACCTTGCTGATGAATATCATCCGGGGA
CGCAGGCGATGGGCTGAGGCAGCCTGGACGATGGCAAAGTACCTGTCGATGCTGATGGAC
AGGAGGAGCAGCATCCCACTGAAGAAACTCATTTTGCAGATGCAGTAGACAGCTTTGCAG
GCAAAGCTCCCAAAAA
>Aegithalos_concinnus-KIZ-LSZS115_CCR7
GTTTTGATGATGATGAGGTAGCAGAAAGACATGACCAGGAGGGGAATTAAGAAGCCAAAC
ACCATTTGGGACACTTTGATGCCGGTGCTGAAGGTCTGCAAGTCATTAGCAATGATGGAR
CAACGGGGATTGCTCTCCGAGTTGTTCACACCGCTGTGAACCAGCTCAGGGATGGAGAGG
AAGAAGGCCAGGAGCCAGATGAGGATGCACGTCACCTTGCTGATGAATATCATCCGGGGA
CGCAGGCGATGGGCTGAGGCAGCCTGGACGATGGCAAAGTACCTGTCRATGCTGATGGAC
AGGAGGAGCAGCATCCCACTGAAGAAACTCATTTTGCAGATGCAGTAGACAGCTTTGCAG
GCAAAGCTCCCAAAAA
>Aegithalos_concinnus-KIZ-LSZS113_CCR7
GTTTTGATGATGATGAGGTAGCAGAAAGACATGACCAGGAGGGGAATTAAGAAGCCAAAC
ACCATTTGGGACACTTTGATGCCRGTGCTGAAGGTCTGCAAGTCATTAGCAATGATGGAA
CAACGGGGATTGCTCTCCGAGTTGTTCACACCGCTGTGAACCAGCTCAGGGATGGAGAGG
AAGAAGGCCAGGAGCCAGATGAGGATGCACGTCACCTTGCTGATGAATATCATCCGGGGA
CGCAGGCGATGGGCTGAGGCAGCCTGGACGATGGCAAAGTACCTGTCRATGCTGATGGAC
AGGAGGAGCAGCATCCCACTGAAGAAACTCATTTTGCAGATGCAGTAGACAGCTTTGCAG
GCAAAGCTCCCAAAAA
>Aegithalos_concinnus-KIZ-LSZS116_CCR7
GTTTTGATGATGATGAGGTAGCAGAAAGACATGACCAGGAGAGGAATTAAGAAGCCAAAC
ACCATTTGGGACACTTTGATGCCGGTGCTGAAGGTCTGCAAGTCATTAGCAATGATGGAA
CAACGGGGATTGCTCTCCGAGTTGTTCACACCRCTGTGAACCAGCTCAGGGATGGAGAGG
AAGAAGGCCAGGAGCCAGATGAGGATGCACGTCACCTTGCTGATGAATATCATCCGGGGA
CGCAGGCGATGGGCTGAGGCAGCCTGGACGATGGCAAAGTACCTGTCRATGCTGATGGAC
AGGAGGAGCAGCATCCCACTGAAGAAACTCATTTTGCAGATGCAGTAGACAGCTTTGCAG
GCAAAGCTCCCAAAAA
>Aegithalos_concinnus-KIZ-AH09067_CCR7
GTTTTGATGATGATGAGGTAGCAGAAAGACATGACCAGGAGGGGAATTAAGAAGCCAAAC
ACCATTTGGGACACTTTGATGCCGGTGCTGAAGGTCTGCAAGTCATTAGCAATGATGGAA
CAACGGGGATTGCTCTCCGAGTTGTTCACACCGCTGTGAACCAGCTCAGGGATGGAGAGG
AAGAAGGCCAGGAGCCAGATGAGGATGCACGTCACCTTGCTGATGAATATCATCCGGGGA
CGCAGGCGATGGGCTGAGGCAGCCTGGACGATGGCAAAGTACCTGTCRATGCTGATGGAC
AGGAGGAGCAGCATCCCACTGAAGAAACTCATTTTGCAGATGCAGTAGACAGCTTTGCAG
GCAAAGCTCCCAAAAA
>Aegithalos_concinnus-KIZ-LSZS009_CCR7
GTTTTGATGATGATGAGGTAGCAGAAAGACATGACCAGGAGGGGAATTAAGAAGCCAAAC
ACCATTTGGGACACTTTGATGCCGGTGCTGAAGGTCTGCAAGTCATTAGCAATGATGGAR
CAACGGGGATTGCTCTCCGAGTTGTTCACACCGCTGTGAACCAGCTCAGGGATGGAGAGG
AAGAAGGCCAGGAGCCAGATGAGGATGCACGTCACCTTGCTGATGAATATCATCCGGGGA
CGCAGGCGATGGGCTGAGGCAGCCTGGACGATGGCAAAGTACCTGTCRATGCTGATGGAC
AGGAGGAGCAGCATCCCACTGAAGAAACTCATTTTGCAGATGCAGTAGACAGCTTTGCAG
GCAAAGCTCCCAAAAA
>Aegithalos_concinnus-KIZ-AH10044_CCR7
GTTTTGATGATGATGAGGTAGCAGAAAGACATGACCAGGAGGGGAATTAAGAAGCCAAAC
ACCATTTGGGACACTTTGATGCCGGTGCTGAAGGTCTGCAAGTCATTAGCAATGATGGAA
CAACGGGGATTGCTCTCCGAGTTGTTCACACCGCTGTGAACCAGCTCAGGGATGGAGAGG
AAGAAGGCCAGGAGCCAGATGAGGATGCACGTCACCTTGCTGATGAATATCATCCGGGGA
CGCAGGCGATGGGCTGAGGCAGCCTGGACGATGGCAAAGTACCTGTCRATGCTGATGGAC
AGGAGGAGCAGCATCCCACTGAAGAAACTCATTTTGCAGATGCAGTAGACAGCTTTGCAG
GCAAAGCTCCCAAAAA
>Aegithalos_concinnus-KIZ-LSZS018_CCR7
GTTTTGATGATGATGAGGTAGCAGAAAGACATGACCAGGAGGGGAATTAAGAAGCCAAAC
ACCATTTGGGACACTTTGATGCCGGTGCTGAAGGTCTGCAAGTCATTAGCAATGATGGAA
CAACGGGGATTGCTCTCCRAGTTGTTCACACCGCTGTGAACCAGCTCAGGGATGGAGAGG
AAGAAGGCCAGGAGCCAGATGAGGATGCACGTCACCTTGCTGATGAATATCATCCGGGGA
CGCAGGCGATGGGCTGAGGCAGCCTGGACGATGGCAAAGTACCTGTCGATGCTGATGGAC
AGGAGGAGCAGCATCCCACTGAAGAAACTCATTTTGCAGATGCAGTAGACAGCTTTGCAG
GCAAAGCTCCCAAAAA
>Aegithalos_concinnus-KIZ-AH10051_CCR7
GTTTTGATGATGATGAGGTAGCAGAAAGACATGACCAGGAGGGGAATTAAGAAGCCAAAC
ACCATTTGGGACACTTTGATGCCGGTGCTGAAGGTCTGCAAGTCATTAGCAATGATGGAA
CAACGGGGATTGCTCTCCRAGTTGTTCACACCGCTGTGAACCAGCTCAGGGATGGAGAGG
AAGAAGGCCAGGAGCCAGATGAGGATGCACGTCACCTTGCTGATGAATATCATCCGGGGA
CGCAGGCGATGGGCTGAGGCAGCCTGGACGATGGCAAAGTACCTGTCGATGCTGATGGAC
AGGAGGAGCAGCATCCCACTGAAGAAACTCATTTTGCAGATGCAGTAGACAGCTTTGCAG
GCAAAGCTCCCAAAAA
>Aegithalos_concinnus-KIZ-AH09107_CCR7
GTTTTGATGATGATGAGGTAGCAGAAAGACATGACCAGGAGGGGAATTAAGAAGCCAAAC
ACCATTTGGGACACTTTGATGCCGGTGCTGAAGGTCTGCAAGTCATTAGCAATGATGGAA
CAACGGGGATTGCTCTCCRAGTTGTTCACACCGCTGTGAACCAGCTCAGGGATGGAGAGG
AAGAAGGCCAGGAGCCAGATGAGGATGCACGTCACCTTGCTGATGAATATCATCCGGGGA
CGCAGGCGATGGGCTGAGGCAGCCTGGACGATGGCAAAGTACCTGTCRATGCTGATGGAC
AGGAGGAGCAGCATCCCACTGAAGAAACTCATTTTGCAGATGCAGTAGACAGCTTTGCAG
GCAAAGCTCCCAAAAA
>Aegithalos_concinnus-KIZ-LSZS125_CCR7
GTTTTGATGATGATGAGGTAGCAGAAAGACATGACCAGGAGGGGAATTAAGAAGCCAAAC
ACCATTTGGGACACTTTGATGCCGGTGCTGAAGGTCTGCAAGTCATTAGCAATGATGGAA
CAACGGGGATTGCTCTCCGAGTTGTTCACACCGCTGTGAACCAGCTCAGGGATGGAGAGG
AAGAAGGCCAGGAGCCAGATGAGGATGCACGTCACCTTGCTGATGAATATCATCCGGGGA
CGCAGGCGATGGGCTGAGGCAGCCTGGACGATGGCAAAGTACCTGTCGATGCTGATGGAC
AGGAGGAGCAGCATCCCACTGAAGAAACTCATTTTGCAGATGCAGTAGACAGCTTTGCAG
GCAAAGCTCCCAAAAA
>Aegithalos_concinnus-KIZ-YXBL090_CCR7
GTTTTGATGATGATGAGGTAGCAGAAAGACATGACCAGGAGGGGAATTAAGAAGCCAAAC
ACCATTTGGGACACTTTGATGCCGGTGCTGAAGGTCTGCAAGTCATTAGCAATGATGGAA
CAACGGGGATTGCTCTCCGAGTTGTTCACACCGCTGTGAACCAGCTCAGGGATGGAGAGG
AAGAAGGCCAGGAGCCAGATGAGGATGCAYGTCACCTTGCTGATGAATATCATCYGGGGA
CGCAGGCGATGGGCTGAGGCAGCCTGGACGATGGCAAAGTACCTGTCRATGCTGATGGAC
AGGAGGAGCAGCATCCCACTGAAGAAACTCATTTTGCAGATGCAGTAGACAGCTTTGCAG
GCAAAGCTCCCAAAAA
>Aegithalos_concinnus-KIZ-LSZS033_CCR7
GTTTTGATGATGATGAGGTAGCAGAAAGACATGACCAGGAGGGGAATTAAGAAGCCAAAC
ACCATTTGGGACACTTTGATGCCGGTGCTGAAGGTCTGCAAGTCATTAGCAATGATGGAA
CAACGGGGATTGCTCTCCAAGTTGTTCACACCGCTGTGAACCAGCTCAGGGATGGAGAGG
AAGAAGGCCAGGAGCCAGATGAGGATGCAYGTCACCTTGCTGATGAATATCATCCGGGGA
CGCAGGCGATGGGCTGAGGCAGCCTGGACGATGGCAAAGTACCTGTCGATGCTGATGGAC
AGGAGGAGCAGCATCCCACTGAAGAAACTCATTTTGCAGATGCAGTAGACAGCTTTGCAG
GCAAAGCTCCCAAAAA
>Aegithalos_concinnus-KIZ-LSZS114_CCR7
GTTTTGATGATGATGAGGTAGCAGAAAGACATGACCAGGAGGGGAATTAAGAAGCCAAAC
ACCATTTGGGACACTTTGATGCCGGTGCTGAAGGTCTGCAAGTCATTAGCAATGATGGAA
CAACGGGGATTGCTCTCCGAGTTGTTCACACCGCTGTGAACCAGCTCAGGGATGGAGAGG
AAGAAGGCCAGGAGCCAGATGAGGATGCACGTCACCTTGCTGATGAATATCATCCGGGGA
CGCAGGCGATGGGCTGAGGCAGCCTGGACGATGGCAAAGTACCTGTCGATGCTGATGGAC
AGGAGGAGCAGCATCCCACTGAAGAAACTCATTTTGCAGATGCAGTAGACAGCTTTGCAG
GCAAAGCTCCCAAAAA
>Aegithalos_concinnus-KIZ-LSZS019_CCR7
GTTTTGATGATGATGAGGTAGCAGAAAGACATGACCAGGAGGGGAATTAAGAAGCCAAAC
ACCATTTGGGACACTTTGATGCCGGTGCTGAAGGTCTGCAAGTCATTAGCAATGATGGAA
CAACGGGGATTGCTCTCCGAGTTGTTCACACCGCTGTGAACCAGCTCAGGGATGGAGAGG
AAGAAGGCCAGGAGCCAGATGAGGATGCACGTCACCTTGCTGATGAATATCATCCGGGGA
CGCAGGCGATGGGCTGAGGCAGCCTGGACGATGGCAAAGTACCTGTCGATGCTGATGGAC
AGGAGGAGCAGCATCCCACTGAAGAAACTCATTTTGCAGATGCAGTAGACAGCTTTGCAG
GCAAAGCTCCCAAAAA
>Aegithalos_concinnus-KIZ-LSZS118_CCR7
GTTTTGATGATGATGAGGTAGCAGAAAGACATGACCAGGAGGGGAATTAAGAAGCCAAAC
ACCATTTGGGACACTTTGATGCCGGTGCTGAAGGTCTGCAAGTCATTAGCAATGATGGAA
CAACGGGGATTGCTCTCCGAGTTGTTCACACCGCTGTGAACCAGCTCAGGGATGGAGAGG
AAGAAGGCCAGGAGCCAGATGAGGATGCACGTCACCTTGCTGATGAATATCATCCGGGGA
CGCAGGCGATGGGCTGAGGCAGCCTGGACGATGGCAAAGTACCTGTCRATGCTGATGGAC
AGGAGGAGCAGCATCCCACTGAAGAAACTCATTTTGCAGATGCAGTAGACAGCTTTGCAG
GCAAAGCTCCCAAAAA
>Aegithalos_concinnus-KIZ-YXBL137_CCR7
GTTTTGATGATGATGAGGTAGCAGAAAGACATGACCAGGAGGGGAATTAAGAAGCCAAAC
ACCATTTGGGACACTTTGATGCCGGTGCTGAAGGTCTGCAAGTCATTAGCAATGATGGAA
CAACGGGGATTGCTCTCCGAGTTGTTCACACCRCTGTGAACCAGCTCAGGGATGGAGAGG
AAGAAGGCCAGGAGCCAGATGAGGATGCACGTCACCTTGCTGATGAATATCATCCGGGGA
CGCAGGCGATGGGCTGAGGCAGCCTGGACGATGGCAAAGTACCTGTCGATGCTGATGGAC
AGGAGGAGCAGCATCCCACTGAAGAAACTCATTTTGCAGATGCAGTAGACAGCTTTGCAG
GCAAAGCTCCCAAAAA
>Aegithalos_concinnus-KIZ-LSZS117_CCR7
GTTTTGATGATGATGAGGTAGCAGAAAGACATGACCAGGAGGGGAATTAAGAAGCCAAAC
ACCATTTGGGACACTTTGATGCCGGTGCTGAAGGTCTGCAAGTCATTAGCAATGATGGAA
CAACGGGGATTGCTCTCCRAGTTGTTCACACCGCTGTGAACCAGCTCAGGGATGGAGAGG
AAGAAGGCCAGGAGCCAGATGAGGATGCACGTCACCTTGCTGATGAATATCATCCGGGGA
CGCARGCGATGGGCTGAGGCAGCCTGGACGATGGCAAAGTACCTGTCAATGCTGATGGAC
AGGAGGAGCAGCATCCCACTGAAGAAACTCATTTTGCAGATGCAGTAGACAGCTTTGCAG
GCAAAGCTCCCAAAAA
>Aegithalos_concinnus-KIZ-AH10047_CCR7
GTTTTGATGATGATGAGGTAGCAGAAAGACATGACCAGGAGGGGAATTAAGAAGCCAAAC
ACCATTTGGGACACTTTGATGCCGGTGCTGAAGGTCTGCAAGTCATTAGCAATGATGGAA
CAACGGGGATTGCTCTCCRAGTTGTTCACACCGCTGTGAACCAGCTCAGGGATGGAGAGG
AAGAAGGCCAGGAGCCAGATGAGGATGCACGTCACCTTGCTGATGAATATCATCCGGGGA
CGCAGGCGATGGGCTGAGGCAGCCTGGACGATGGCAAAGTACCTGTCGATGCTGATGGAC
AGGAGGAGCAGCATCCCACTGAAGAAACTCATTTTGCAGATGCAGTAGACAGCTTTGCAG
GCAAAGCTCCCAAAAA
>Aegithalos_concinnus-KIZ-YXBL047_CCR7
GTTTTGATGATGATGAGGTAGCAGAAAGACATGACCAGGAGGGGAATTAAGAAGCCAAAC
ACCATTTGGGACACTTTGATGCCGGTGCTGAAGGTCTGCAAGTCATTAGCAATGATGGAA
CAACGGGGATTGCTCTCCGAGTTGTTCACACCGCTGTGAACCAGCTCAGGGATGGAGAGG
AAGAAGGCCAGGAGCCAGATGAGGATGCACGTCACCTTGCTGATGAATATCATCCGGGGA
CGCAGGCGATGGGCTGAGGCAGCCTGGACGATGGCAAAGTACCTGTCGATGCTGATGGAC
AGGAGGAGCAGCATCCCACTGAAGAAACTCATTTTGCAGATGCAGTAGACAGCTTTGCAG
GCAAAGCTCCCAAAAA
>Aegithalos_concinnus-KIZ-AH10050_CCR7
GTTTTGATGATGATGAGGTAGCAGAAAGACATGACCAGGAGGGGAATTAAGAAGCCAAAC
ACCATTTGGGACACTTTGATGCCGGTGCTGAAGGTCTGCAAGTCATTAGCAATGATGGAA
CAACGGGGATTGCTCTCCGAGTTGTTCACACCGCTGTGAACCAGCTCAGGGATGGAGAGG
AAGAAGGCCAGGAGCCAGATGAGGATGCACGTCACCTTGCTGATGAATATCATCCGGGGA
CGCAGGCGATGGGCTGAGGCAGCCTGGACGATGGCAAAGTACCTGTCRATGCTGATGGAC
AGGAGGAGCAGCATCCCACTGAAGAAACTCATTTTGCAGATGCAGTAGACAGCTTTGCAG
GCAAAGCTCCCAAAAA
>Aegithalos_concinnus-KIZ-AH10065_CCR7
GTTTTGATGATGATGAGGTAGCAGAAAGACATGACCAGGAGGGGAATTAAGAAGCCAAAC
ACCATTTGGGACACTTTGATGCCGGTGCTGAAGGTCTGCAAGTCATTAGCAATGATGGAA
CAACGGGGATTGCTCTCCGAGTTGTTCACACCGCTGTGAACCAGCTCAGGGATGGAGAGG
AAGAAGGCCAGGAGCCAGATGAGGATGCACGTCACCTTGCTGATGAATATCATCCGGGGA
CGCAGGCGATGGGCTGAGGCAGCCTGGACGATGGCAAAGTACCTGTCGATGCTGATGGAC
AGGAGGAGCAGCATCCCACTGAAGAAACTCATTTTGCAGATGCAGTAGACAGCTTTGCAG
GCAAAGCTCCCAAAAA
>Aegithalos_concinnus-KIZ-AH09038_CCR7
GTTTTGATGATGATGAGGTAGCAGAAAGACATGACCAGGAGGGGAATTAAGAAGCCAAAC
ACCATTTGGGACACTTTGATGCCGGTGCTGAAGGTCTGCAAGTCATTAGCAATGATGGAA
CAACGGGGATTGCTCTCCGAGTTGTTCACACCGCTGTGAACCAGCTCAGGGATGGAGAGG
AAGAAGGCCAGGAGCCAGATGAGGATGCACGTCACCTTGCTGATGAATATCATCCGGGGA
CGCAGGCGATGGGCTGAGGCAGCCTGGACGATGGCAAAGTACCTGTCGATGCTGATGGAC
AGGAGGAGCAGCATCCCACTGAAGAAACTCATTTTGCAGATGCAGTAGACAGCTTTGCAG
GCAAAGCTCCCAAAAA
>Aegithalos_concinnus-KIZ-YXBL066_CCR7
GTTTTGATGATGATGAGGTAGCAGAAAGACATGACCAGGAGGGGAATTAAGAAGCCAAAC
ACCATTTGGGACACTTTGATGCCGGTGCTGAAGGTCTKCAAGTCATTAGCAATGATGGAA
CAACGGGGATTGCTCTCCGAGTTGTTCACACCGCTGTGAACCAGCTCAGGGATGGAGAGG
AAGAAGGCCAGGAGCCAGATGAGGATGCACGTCACCTTGCTGATGAATATCATCCGGGGA
CGCAGGCGATGGGCTGAGGCAGCCTGGACGATGGCAAAGTACCTGTCGATGCTGATGGAC
AGGAGGAGCAGCATCCCACTGAAGAAACTCATTTTGCAGATGCAGTAGACAGCTTTGCAG
GCAAAGCTCCCAAAAA
>Aegithalos_concinnus-KIZ-AH10035_CCR7
GTTTTGATGATGATGAGGTAGCAGAAAGACATGACCAGGAGGGGAATTAAGAAGCCAAAC
ACCATTTGGGACACTTTGATGCCGGTGCTGAAGGTCTGCAAGTCATTAGCAATGATGGAA
CAACGGGGATTGCTCTCCGAGTTGTTCACACCGCTGTGAACCAGCTCAGGGATGGAGAGG
AAGAAGGCCAGGAGCCAGATGAGGATGCACGTCACCTTGCTGATGAATATCATCCGGGGA
CGCAGGCGATGGGCTGAGGCAGCCTGGACGATGGCAAAGTACCTGTCAATGCTGATGGAC
AGGAGGAGCAGCATCCCACTGAAGAAACTCATTTTGCAGATGCAGTAGACAGCTTTGCAG
GCAAAGCTCCCAAAAA
>Aegithalos_concinnus-KIZ-LSZS017_CEP350
TCTCAGCTGCTTTCTGAAACTCCTTTATGGGCTCAAAAGCATTTCTCTCCCGAATGCAAA
AATCTTTCTCTTTCAACATCTCCAACATCTTCAGTGGCAGCTGCTTGTGCTGGCCTCCTT
CCTCTTCTGAGAGGTTTTCATCACTCAGGAGAGGCCCTTCACTGATGGAGTCAATGCTGG
ATGCATGAGGAGTAACGGTTTTGCTCAGAGGATATGCCTGGTTCTCACGCCCTGGGGAGT
CTGTCTGCCTCTTGGATAAATGTCCCAGGATCCCTTCGTGCCTGTTAGCAGCAGGAGACC
TCAATCCAAGGCTGACTACATCAGTAAGAGGTCTGATGGTCTCAGGGAGCTTTTTAAACT
CACTAAGGTTGCCTACCCCAGGAAGGTTGTCATCAAAGG
>Aegithalos_concinnus-KIZ-LSZS115_CEP350
TCTCAGCTGCTTTCTGAAACTCCTTTATGGGCTCAAAAGCATTTCTCTCCCGAATGCAAA
AATCTTTCTCTTTCAACATCTCCAACATCTTCAGTGGCAGCTGCTTGTGCTGGCCTCCTT
CCTCTTCTGAGAGGTTTTCATCACTCAGGAGAGGCCCTTCACTGATGGAGTCAATGCTGG
ATGCATGAGGAGTAACGGTTTTGCTCAGAGGATATGCCTGGTTCTCACGCCCTGGGGAGT
CTGTCTGCCTCTTGGATAAATGTCCCAGGATCCCTTCGTGCCTGTTAGCAGCAGGAGACC
TCAATCCAAGGCTGACTACATCAGTAAGAGGTCTGATGGTCTCAGGGAGCTTTTTAAACT
CACTAAGGTTGCCTACCCCAGGAAGGTTGTCATCAAAGG
>Aegithalos_concinnus-KIZ-LSZS112_CEP350
TCTCAGCTGCTTTCTGAAACTCCTTTATGGGCTCAAAAGCATTTCTCTCCCGAATGCAAA
AATCTTTCTCTTTCAACATCTCCAACATCTTCAGTGGCAGCTGCTTGTGCTGGCCTCCTT
CCTCTTCTGAGAGGTTTTCATCACTCAGGAGAGGCCCTTCACTGATGGAGTCAATGCTGG
ATGCATGAGGAGTAACGGTTTTGCTCAGAGGATATGCCTGGTTCTCACGCCCTGGGGAGT
CTGTCTGCCTCTTGGATAAATGTCCCAGGATCCCTTCGTGCCTGTTAGCAGCAGGAGACC
TCAATCCAAGGCTGACTACATCAGTAAGAGGTCTGATGGTCTCAGGGAGCTTTTTAAACT
CACTAAGGTTGCCTACCCCAGGAAGGTTGTCATCAAAGG
>Aegithalos_concinnus-KIZ-LSZS117_CEP350
TCTCAGCTGCTTTCTGAAACTCCTTTATGGGCTCAAAAGCATTTCTCTCCCGAATGCAAA
AATCTTTCTCTTTCAACATCTCCAACATCTTCAGTGGCAGCTGCTTGTGCTGGCCTCCTT
CCTCTTCTGAGAGGTTTTCATCACTCAGGAGAGGCCCTTCACTGATGGAGTCAATGCTGG
ATGCATGAGGAGTAACGGTTTTGCTCAGAGGATATGCCTGGTTCTCACGCCCTGGGGAGT
CTGTCTGCCTCTTGGATAAATGTCCCAGGATCCCTTCGTGCCTGTTAGCAGCAGGAGACC
TCAATCCAAGGCTGACTACATCAGTAAGAGGTCTGATGGTCTCAGGGAGCTTTTTAAACT
CACTAAGGTTGCCTACCCCAGGAAGGTTGTCATCAAAGG
>Aegithalos_concinnus-KIZ-YXBL047_CEP350
TCTCAGCTGCTTTCTGAAACTCCTTTATGGGCTCAAAAGCATTTCTCTCCCGAATGCAAA
AATCTTTCTCTTTCAACATCTCCAACATCTTCAGTGGCAGCTGCTTGTGCTGGCCTCCTT
CCTCTTCTGAGAGGTTTTCATCACTCAGGAGAGGCCCTTCACTGATGGAGTCAATGCTGG
ATGCATGAGGAGTAACGGTTTTGCTCAGAGGATATGCCTGGTTCTCACGCCCTGGGGAGT
CTGTCTGCCTCTTGGATAAATGTCCCAGGATCCCTTCGTGCCTGTTAGCAGCAGGAGACC
TCAATCCAAGGCTGACTACATCAGTAAGAGGTCTGATGGTCTCAGGGAGCTTTTTAAACT
CACTAAGGTTGCCTACCCCAGGAAGGTTGTCATCAAAGG
>Aegithalos_concinnus-KIZ-LSZS019_CEP350
TCTCAGCTGCTTTCTGAAACTCCTTTATGGGCTCAAAAGCATTTCTCTCCCGAATGCAAA
AATCTTTCTCTTTCAACATCTCCAACATCTTCAGTGGCAGCTGCTTGTGCTGGCCTCCTT
CCTCTTCTGAGAGGTTTTCATCACTCAGGAGAGGCCCTTCACTGATGGAGTCAATGCTGG
ATGCATGAGGAGTAACGGTTTTGCTCAGAGGATATGCCTGGTTCTCACGCCCTGGGGAGT
CTGTCTGCCTCTTGGATAAATGTCCCAGGATCCCTTCGTGCCTGTTAGCAGCAGGAGACC
TCAATCCAAGGCTGACTACATCAGTAAGAGGTCTGATGGTCTCAGGGAGCTTTTTAAACT
CACTAAGGTTGCCTACCCCAGGAAGGTTGTCATCAAAGG
>Aegithalos_concinnus-KIZ-AH10051_CEP350
TCTCAGCTGCTTTCTGAAACTCCTTTATGGGCTCAAAAGCATTTCTCTCCCGAATGCAAA
AATCTTTCTCTTTCAACATCTCCAACATCTTCAGTGGCAGCTGCTTGTGCTGGCCTCCTT
CCTCTTCTGAGAGGTTTTCATCACTCAGGAGAGGCCCTTCACTGATGGAGTCAATGCTGG
ATGCATGAGGAGTAACGGTTTTGCTCAGAGGATATGCCTGGTTCTCACGCCCTGGGGAGT
CTGTCTGCCTCTTGGATAAATGTCCCAGGATCCCTTCGTGCCTGTTAGCAGCAGGAGACC
TCAATCCAAGGCTGACTACATCAGTAAGAGGTCTGATGGTCTCAGGGAGCTTTTTAAACT
CACTAAGGTTGCCTACCCCAGGAAGGTTGTCATCAAAGG
>Aegithalos_concinnus-KIZ-LSZS004_CEP350
TCTCAGCTGCTTTCTGAAACTCCTTTATGGGCTCAAAAGCATTTCTCTCCCGAATGCAAA
AATCTTTCTCTTTCAAYATCTCCAACATCTTCAGTGGCAGCTGCTTGTGCTGGCCTCCTT
CCTCTTCTGAGAGGTTTTCATCACTCAGGAGAGGCCCTTCACTGATGGAGTCAATGCTGG
ATGCATGAGGAGTAACGGTTTTGCTCAGAGGATATGCCTGGTTCTCACGCCCTGGGGAGT
CTGTCTGCCTCTTGGATAAATGTCCCAGGATCCCTTCGTGCCTGTTAGCAGCAGGAGACC
TCAATCCAAGGCTGACTACATCAGTAAGAGGTCTGATGGTCTCAGGGAGCTTTTTAAACT
CACTAAGGTTGCCTACCCCAGGAAGGTTGTCATCAAAGG
>Aegithalos_concinnus-KIZ-LSZS118_CEP350
TCTCAGCTGCTTTCTGAAACTCCTTTATGGGCTCAAAAGCATTTCTCTCCCGAATGCAAA
AATCTTTCTCTTTCAACATCTCCAACATCTTCAGTGGCAGCTGCTTGTGCTGGCCTCCTT
CCTCTTCTGAGAGGTTTTCATCACTCAGGAGAGGCCCTTCACTGATGGAGTCAATGCTGG
ATGCATGAGGAGTAACGGTTTTGCTCAGAGGATATGCCTGGTTCTCACGCCCTGGGGAGT
CTGTCTGCCTCTTGGATAAATGTCCCAGGATCCCTTCGTGCCTGTTAGCAGCAGGAGACC
TCAATCCAAGGCTGACTACATCAGTAAGAGGTCTGATGGTCTCAGGGAGCTTTTTAAACT
CACTAAGGTTGCCTACCCCAGGAAGGTTGTCATCAAAGG
>Aegithalos_concinnus-KIZ-YXBL090_CEP350
TCTCAGCTGCTTTCTGAAACTCCTTTATGGGCTCAAAAGCATTTCTCTCCCGAATGCAAA
AATCTTTCTCTTTCAACATCTCCAACATCTTCAGTGGCAGCTGCTTGTGCTGGCCTCCTT
CCTCTTCTGAGAGGTTTTCATCACTCAGGAGAGGCCCTTCACTGATGGAGTCAATGCTGG
ATGCATGAGGAGTAACGGTTTTGCTCAGAGGATATGCCTGGTTCTCACGCCCTGGGGAGT
CTGTCTGCCTCTTGGATAAATGTCCCAGGATCCCTTCGTGCCTGTTAGCAGCAGGAGACC
TCAATCCAAGGCTGACTACATCAGTAAGAGGTCTGATGGTCTCAGGGAGCTTTTTAAACT
CACTAAGGTTGCCTACCCCAGGAAGGTTGTCATCAAAGG
>Aegithalos_concinnus-KIZ-AH09107_CEP350
TCTCAGCTGCTTTCTGAAACTCCTTTATGGGCTCAAAAGCATTTCTCTCCCGAATGCAAA
AATCTTTCTCTTTCAACATCTCCAACATCTTCAGTGGCAGCTGCTTGTGCTGGCCTCCTT
CCTCTTCTGAGAGGTTTTCATCACTCAGGAGAGGCCCTTCACTGATGGAGTCAATGCTGG
ATGCATGAGGAGTAACGGTTTTGCTCAGAGGATATGCCTGGTTCTCACGCCCTGGGGAGT
CTGTCTGCCTCTTGGATAAATGTCCCAGGATCCCTTCGTGCCTGTTAGCAGCAGGAGACC
TCAATCCAAGGCTGACTACATCAGTAAGAGGTCTGATGGTCTCAGGGAGCTTTTTAAACT
CACTAAGGTTGCCTACCCCAGGAAGGTTGTCATCAAAGG
>Aegithalos_concinnus-KIZ-LSZS009_CEP350
TCTCAGCTGCTTTCTGAAACTCCTTTATGGGCTCAAAAGCATTTCTCTCCCGAATGCAAA
AATCTTTCTCTTTCAACATCTCCAACATCTTCAGTGGCAGCTGCTTGTGCTGGCCTCCTT
CCTCTTCTGAGAGGTTTTCATCACTCAGGAGAGGCCCTTCACTGATGGAGTCAATGCTGG
ATGCATGAGGAGTAACGGTTTTGCTCAGAGGATATGCCTGGTTCTCACGCCCTGGGGAGT
CTGTCTGCCTCTTGGATAAATGTCCCAGGATCCCTTCGTGCCTGTTAGCAGCAGGAGACC
TCAATCCAAGGCTGACTACATCAGTAAGAGGTCTGATGGTCTCAGGGAGCTTTTTAAACT
CACTAAGGTTGCCTACCCCAGGAAGGTTGTCATCAAAGG
>Aegithalos_concinnus-KIZ-LSZS018_CEP350
TCTCAGCTGCTTTCTGAAACTCCTTTATGGGCTCAAAAGCATTTCTCTCCCGAATGCAAA
AATCTTTCTCTTTCAACATCTCCAACATCTTCAGTGGCAGCTGCTTGTGCTGGCCTCCTT
CCTCTTCTGAGAGGTTTTCATCACTCAGGAGAGGCCCTTCACTGATGGAGTCAATGCTGG
ATGCATGAGGAGTAACGGTTTTGCTCAGAGGATATGCCTGGTTCTCACGCCCTGGGGAGT
CTGTCTGCCTCTTGGATAAATGTCCCAGGATCCCTTCGTGCCTGTTAGCAGCAGGAGACC
TCAATCCAAGGCTGACTACATCAGTAAGAGGTCTGATGGTCTCAGGGAGCTTTTTAAACT
CACTAAGGTTGCCTACCCCAGGAAGGTTGTCATCAAAGG
>Aegithalos_concinnus-KIZ-AH10047_CEP350
TCTCAGCTGCTTTCTGAAACTCCTTTATGGGCTCAAAAGCATTTCTCTCCCGAATGCAAA
AATCTTTCTCTTTCAACATCTCCAACATCTTCAGTGGCAGCTGCTTGTGCTGGCCTCCTT
CCTCTTCTGAGAGGTTTTCATCACTCAGGAGAGGCCCTTCACTGATGGAGTCAATGCTGG
ATGCATGAGGAGTAACGGTTTTGCTCAGAGGATATGCCTGGTTCTCACGCCCTGGGGAGT
CTGTCTGCCTCTTGGATAAATGTCCCAGGATCCCTTCGTGCCTGTTAGCAGCAGGAGACC
TCAATCCAAGGCTGACTACATCAGTAAGAGGTCTGATGGTCTCAGGGAGCTTTTTAAACT
CACTAAGGTTGCCTACCCCAGGAAGGTTGTCATCAAAGG
>Aegithalos_concinnus-KIZ-LSZS125_CEP350
TCTCAGCTGCTTTCTGAAACTCCTTTATGGGCTCAAAAGCATTTCTCTCCCGAATGCAAA
AATCTTTYTCTTTCAACATCTCCAACATCTTCAGTGGCAGCTGCTTGTGCTGGCCTCCTT
CCTCTTCTGAGAGGTTTTCATCACTCAGGAGAGGCCCTTCACTGATGGAGTCAATGCTGG
ATGCATGAGGAGTAACGGTTTTGCTCAGAGGATATGCCTGGTTCTCACGCCCTGGGGAGT
CTGTCTGCCTCTTGGATAAATGTCCCAGGATCCCTTCGTGCCTGTTAGCAGCAGGAGACC
TCAATCCAAGGCTGACTACATCAGTAAGAGGTCTGATGGTCTCAGGGAGCTTTTTAAACT
CACTAAGGTTGCCTACCCCAGGAAGGTTGTCATCAAAGG
>Aegithalos_concinnus-KIZ-AH10035_CEP350
TCTCAGCTGCTTTCTGAAACTCCTTTATGGGCTCAAAAGCATTTCTCTCCCGAATGCAAA
AATCTTTCTCTTTCAACATCTCCAACATCTTCAGTGGCAGCTGCTTGTGCTGGCCTCCTT
CCTCTTCTGAGAGGTTTTCATCACTCAGGAGAGGCCCTTCACTGATGGAGTCAATGCTGG
ATGCATGAGGAGTAACGGTTTTGCTCAGAGGATATGCCTGGTTCTCACGCCCTGGGGAGT
CTGTCTGCCTCTTGGATAAATGTCCCAGGATCCCTTCGTGCCTGTTAGCAGCAGGAGACC
TCAATCCAAGGCTGACTACATCAGTAAGAGGTCTGATGGTCTCAGGGAGCTTTTTAAACT
CACTAAGGTTGCCTACCCCAGGAAGGTTGTCATCAAAGG
>Aegithalos_concinnus-KIZ-LSZS113_CEP350
TCTCAGCTGCTTTCTGAAACTCCTTTATGGGCTCAAAAGCATTTCTCTCCCGAATGCAAA
AATCTTTCTCTTTCAACATCTCCAACATCTTCAGTGGCAGCTGCTTGTGCTGGCCTCCTT
CCTCTTCTGAGAGGTTTTCATCACTCAGGAGAGGCCCTTCACTGATGGAGTCAATGCTGG
ATGCATGAGGAGTAACGGTTTTGCTCAGAGGATATGCCTGGTTCTCACGCCCTGGGGAGT
CTGTCTGCCTCTTGGATAAATGTCCCAGGATCCCTTCGTGCCTGTTAGCAGCAGGAGACC
TCAATCCAAGGCTGACTACATCAGTAAGAGGTCTGATGGTCTCAGGGAGCTTTTTAAACT
CACTAAGGTTGCCTACCCCAGGAAGGTTGTCATCAAAGG
>Aegithalos_concinnus-KIZ-LSZS008_CEP350
TCTCAGCTGCTTTCTGAAACTCCTTTATGGGCTCAAAAGCATTTCTCTCCCGAATGCAAA
AATCTTTYTCTTTCAACATCTCCAACATCTTCAGTGGCAGCTGCTTGTGCTGGCCTCCTT
CCTCTTCTGAGAGGTTTTCATCACTCAGGAGAGGCCCTTCACTGATGGAGTCAATGCTGG
ATGCATGAGGAGTAACGGTTTTGCTCAGAGGATATGCCTGGTTCTCACGCCCTGGGGAGT
CTGTCTGCCTCTTGGATAAATGTCCCAGGATCCCTTCGTGCCTGTTAGCAGCAGGAGACC
TCAATCCAAGGCTGACTACATCAGTAAGAGGTCTGATGGTCTCAGGGAGCTTTTTAAACT
CACTAAGGTTGCCTACCCCAGGAAGGTTGTCATCAAAGG
>Aegithalos_concinnus-KIZ-AH10065_CEP350
TCTCAGCTGCTTTCTGAAACTCCTTTATGGGCTCAAAAGCATTTCTCTCCCGAATGCAAA
AATCTTTCTCTTTCAACATCTCCAACATCTTCAGTGGCAGCTGCTTGTGCTGGCCTCCTT
CCTCTTCTGAGAGGTTTTCATCACTCAGGAGAGGCCCTTCACTGATGGAGTCAATGCTGG
ATGCATGAGGAGTAACGGTTTTGCTCAGAGGATATGCCTGGTTCTCACGCCCTGGGGAGT
CTGTCTGCCTCTTGGATAAATGTCCCAGGATCCCTTCGTGCCTGTTAGCAGCAGGAGACC
TCAATCCAAGGCTGACTACATCAGTAAGAGGTCTGATGGTCTCAGGGAGCTTTTTAAACT
CACTAAGGTTGCCTACCCCAGGAAGGTTGTCATCAAAGG
>Aegithalos_concinnus-KIZ-LSZS114_CEP350
TCTCAGCTGCTTTCTGAAACTCCTTTATGGGCTCAAAAGCATTTCTCTCCCGAATGCAAA
AATCTTTCTCTTTCAACATCTCCAACATCTTCAGTGGCAGCTGCTTGTGCTGGCCTCCTT
CCTCTTCTGAGAGGTTTTCATCACTCAGGAGAGGCCCTTCACTGATGGAGTCAATGCTGG
ATGCATGAGGAGTAACGGTTTTGCTCAGAGGATATGCCTGGTTCTCACGCCCTGGGGAGT
CTGTCTGCCTCTTGGATAAATGTCCCAGGATCCCTTCGTGCCTGTTAGCAGCAGGAGACC
TCAATCCAAGGCTGACTACATCAGTAAGAGGTCTGATGGTCTCAGGGAGCTTTTTAAACT
CACTAAGGTTGCCTACCCCAGGAAGGTTGTCATCAAAGG
>Aegithalos_concinnus-KIZ-LSZS116_CEP350
TCTCAGCTGCTTTCTGAAACTCCTTTATGGGCTCAAAAGCATTTCTCTCCCGAATGCAAA
AATCTTTCTCTTTCAACATCTCCAACATCTTCAGTGGCAGCTGCTTGTGCTGGCCTCCTT
CCTCTTCTGAGAGGTTTTCATCACTCAGGAGAGGCCCTTCACTGATGGAGTCAATGCTGG
ATGCATGAGGAGTAACGGTTTTGCTCAGAGGATATGCCTGGTTCTCACGCCCTGGGGAGT
CTGTCTGCCTCTTGGATAAATGTCCCAGGATCCCTTCGTGCCTGTTAGCAGCAGGAGACC
TCAATCCAAGGCTGACTACATCAGTAAGAGGTCTGATGGTCTCAGGGAGCTTTTTAAACT
CACTAAGGTTGCCTACCCCAGGAAGGTTGTCATCAAAGG
>Aegithalos_concinnus-KIZ-AH09038_CEP350
TCTCAGCTGCTTTCTGAAACTCCTTTATGGGCTCAAAAGCATTTCTCTCCCGAATGCAAA
AATCTTTCTCTTTCAACATCTCCAACATCTTCAGTGGCAGCTGCTTGTGCTGGCCTCCTT
CCTCTTCTGAGAGGTTTTCATCACTCAGGAGAGGCCCTTCACTGATGGAGTCAATGCTGG
ATGCATGAGGAGTAACGGTTTTGCTCAGAGGATATGCCTGGTTCTCACGCCCTGGGGAGT
CTGTCTGCCTCTTGGATAAATGTCCCAGGATCCCTTCGTGCCTGTTAGCAGCAGGAGACC
TCAATCCAAGGCTGACTACATCAGTAAGAGGTCTGATGGTCTCAGGGAGCTTTTTAAACT
CACTAAGGTTGCCTACCCCAGGAAGGTTGTCATCAAAGG
>Aegithalos_concinnus-KIZ-AH10050_CEP350
TCTCAGCTGCTTTCTGAAACTCCTTTATGGGCTCAAAAGCATTTCTCTCCCGAATGCAAA
AATCTTTCTCTTTCAACATCTCCAACATCTTCAGTGGCAGCTGCTTGTGCTGGCCTCCTT
CCTCTTCTGAGAGGTTTTCATCACTCAGGAGAGGCCCTTCACTGATGGAGTCAATGCTGG
ATGCATGAGGAGTAACGGTTTTGCTCAGAGGATATGCCTGGTTCTCACGCCCTGGGGAGT
CTGTCTGCCTCTTGGATAAATGTCCCAGGATCCCTTCGTGCCTGTTAGCAGCAGGAGACC
TCAATCCAAGGCTGACTACATCAGTAAGAGGTCTGATGGTCTCAGGGAGCTTTTTAAACT
CACTAAGGTTGCCTACCCCAGGAAGGTTGTCATCAAAGG
>Aegithalos_concinnus-KIZ-LSZS033_CEP350
TCTCAGCTGCTTTCTGAAACTCCTTTATGGGCTCAAAAGCATTTCTCTCCCGAATGCAAA
AATCTTTCTCTTTCAACATCTCCAACATCTTCAGTGGCAGCTGCTTGTGCTGGCCTCCTT
CCTCTTCTGAGAGGTTTTCATCACTCAGGAGAGGCCCTTCACTGATGGAGTCAATGCTGG
ATGCATGAGGAGTAACGGTTTTGCTCAGAGGATATGCCTGGTTCTCACGCCCTGGGGAGT
CTGTCTGCCTCTTGGATAAATGTCCCAGGATCCCTTCGTGCCTGTTAGCAGCAGGAGACC
TCAATCCAAGGCTGACTACATCAGTAAGAGGTCTGATGGTCTCAGGGAGCTTTTTAAACT
CACTAAGGTTGCCTACCCCAGGAAGGTTGTCATCAAAGG
>Aegithalos_concinnus-KIZ-YXBL137_CEP350
TCTCAGCTGCTTTCTGAAACTCCTTTATGGGCTCAAAAGCATTTCTCTCCCGAATGCAAA
AATCTTTCTCTTTCAACATCTCCAACATCTTCAGTGGCAGCTGCTTGTGCTGGCCTCCTT
CCTCTTCTGAGAGGTTTTCATCACTCAGGAGAGGCCCTTCACTGATGGAGTCAATGCTGG
ATGCATGAGGAGTAACGGTTTTGCTCAGAGGATATGCCTGGTTCTCACGCCCTGGGGAGT
CTGTCTGCCTCTTGGATAAATGTCCCAGGATCCCTTCGTGCCTGTTAGCAGCAGGAGACC
TCAATCCAAGGCTGACTACATCAGTAAGAGGTCTGATGGTCTCAGGGAGCTTTTTAAACT
CACTAAGGTTGCCTACCCCAGGAAGGTTGTCATCAAAGG
>Aegithalos_concinnus-KIZ-AH09037_CEP350
TCTCAGCTGCTTTCTGAAACTCCTTTATGGGCTCAAAAGCATTTCTCTCCCGAATGCAAA
AATCTTTCTCTTTCAACATCTCCAACATCTTCAGTGGCAGCTGCTTGTGCTGGCCTCCTT
CCTCTTCTGAGAGGTTTTCATCACTCAGGAGAGGCCCTTCACTGATGGAGTCAATGCTGG
ATGCATGAGGAGTAACGGTTTTGCTCAGAGGATATGCCTGGTTCTCACGCCCTGGGGAGT
CTGTCTGCCTCTTGGATAAATGTCCCAGGATCCCTTCGTGCCTGTTAGCAGCAGGAGACC
TCAATCCAAGGCTGACTACATCAGTAAGAGGTCTGATGGTCTCAGGGAGCTTTTTAAACT
CACTAAGGTTGCCTACCCCAGGAAGGTTGTCATCAAAGG
>Aegithalos_concinnus-KIZ-AH10066_CEP350
TCTCAGCTGCTTTCTGAAACTCCTTTATGGGCTCAAAAGCATTTCTCTCCCGAATGCAAA
AATCTTTYTCTTTCAACATCTCCAACATCTTCAGTGGCAGCTGCTTGTGCTGGCCTCCTT
CCTCTTCTGAGAGGTTTTCATCACTCAGGAGAGGCCCTTCACTGATGGAGTCAATGCTGG
ATGCATGAGGAGTAACGGTTTTGCTCAGAGGATATGCCTGGTTCTCACGCCCTGGGGAGT
CTGTCTGCCTCTTGGATAAATGTCCCAGGATCCCTTCGTGCCTGTTAGCAGCAGGAGACC
TCAATCCAAGGCTGACTACATCAGTAAGAGGTCTGATGGTCTCAGGGAGCTTTTTAAACT
CACTAAGGTTGCCTACCCCAGGAAGGTTGTCATCAAAGG
>Aegithalos_concinnus-KIZ-AH09067_CEP350
TCTCAGCTGCTTTCTGAAACTCCTTTATGGGCTCAAAAGCATTTCTCTCCCGAATGCAAA
AATCTTTCTCTTTCAACATCTCCAACATCTTCAGTGGCAGCTGCTTGTGCTGGCCTCCTT
CCTCTTCTGAGAGGTTTTCATCACTCAGGAGAGGCCCTTCACTGATGGAGTCAATGCTGG
ATGCATGAGGAGTAACGGTTTTGCTCAGAGGATATGCCTGGTTCTCACGCCCTGGGGAGT
CTGTCTGCCTCTTGGATAAATGTCCCAGGATCCCTTCGTGCCTGTTAGCAGCAGGAGACC
TCAATCCAAGGCTGACTACATCAGTAAGAGGTCTGATGGTCTCAGGGAGCTTTTTAAACT
CACTAAGGTTGCCTACCCCAGGAAGGTTGTCATCAAAGG
>Aegithalos_concinnus-KIZ-LSZS017_DACT2
GGGAACAGACTCGACTCTGAGCACGATCTGCCAGCCATGTCACCAGAATACGAAGGTCTC
CGCACGAGGCTCTTCATTCCTTGTGGTCTTTGGAGCTGATTCCACTCAGCAGGCAGCTTG
GTGGCCCCATGAGACCCTCTCACCTTCTCCATGCAGAAGGSTTGCTTCCCAGGCCGAACG
ACTTTTTCGCTGTTCCTCCTCTTTATCTTCACTGCCTTTGTTTTGGAGCTGGCAAACTTT
ACCCGGACTTGATGGGATTCTGCAGGGACAAACTGAGCATGAACAAACTCAGCTCG
>Aegithalos_concinnus-KIZ-LSZS019_DACT2
GGGAACAGACTCGACTCTGAGCACGATCTGCCAGCCATGTCACCAGAATACGAAGGTCTC
CGCACGAGGCTCTTCATTCCTTGTGGTCTTTGGAGCTGATTCCACTCAGCAGGCAGCTTG
GTGGCCCCATGAGACCCTCTCACCTTCTCCATGCAGAAGGSTTGCTTCCCAGGCCGAACG
ACTTTTTCGCTGTTCCTCCTCTTTATCTTCACTGCCTTTGTTTTGGAGCTGGCAAACTTT
ACCCGGACTTGATGGGATTCTGCAGGGACAAACTGAGCATGAACAAACTCAGCTCG
>Aegithalos_concinnus-KIZ-LSZS008_DACT2
GGGAACAGACTCGACTCTGAGCACGATCTGCCAGCCATGTCACCAGAATACGAAGGTCTC
CGCACGAGGCTCTTCATTCCTTGTGGTCTTTGGAGCTGATTCCACTCAGCAGGCAGCTTG
GTGGCCCCATGAGACCCTCTCACCTTCTCCATGCAGAAGGSTTGCTTCCCAGGCCGAACG
ACTTTTTCGCTGTTCCTCCTCTTTATCTTCACTGCCTTTGTTTTGGAGCTGGCAAACTTT
ACCCGGACTTGATGGGATTCTGCAGGGACAAACTGAGCATGAACAAACTCAGCTCG
>Aegithalos_concinnus-KIZ-LSZS004_DACT2
GGGAACAGACTCGACTCTGAGCACGATCTGCCAGCCATGTCACCAGAATACGAAGGTCTC
CGCACGAGGCTCTTCATTCCTTGTGGTCTTTGGAGCTGATTCCACTCAGCAGGCAGCTTG
GTGGCCCCATGAGACCCTCTCACCTTCTCCATGCAGAAGGGTTGCTTCCCAGGCCGAACR
ACTTTTTCGCTGTTCCTCCTCTTTATCTTCACTGCCTTTGTTTTGGAGCTGGCAAACTTT
ACCCGGACTTGATGGGATTCTGCAGGGACAAACTGAGCATGAACAAACTCAGCTCG
>Aegithalos_concinnus-KIZ-AH09037_DACT2
GGGAACAGACTCGACTCTGAGCACGATCTGCCAGCCATGTCACCAGAATACGAAGGTCTC
CGCACGAGGCTCTTCATTCCTTGTGGTCTTTGGAGCTGATTCCACTCAGCAGGCAGCTTG
GTGGCCCCATGAGACCCTCTCACCTTCTCCATGCAGAAGGGTTGCTTCCCAGGCCGAACR
ACTTTTTCGCTGTTCCTCCTCTTTATCTTCACTGCCTTTGTTTTGGAGCTGGCAAACTTT
ACCCGGACTTGATGGGATTCTGCAGGGACAAACTGAGCATGAACAAACTCAGCTCG
>Aegithalos_concinnus-KIZ-LSZS009_DACT2
GGGAACAGACTCGACTCTGAGCACGATCTGCCAGCCATGTCACCAGAATACGAAGGTCTC
CGCACGAGGCTCTTCATTCCTTGTGGTCTTTGGAGCTGATTCCACTCAGCAGGCAGCTTG
GTGGCCCCATGAGACCCTCYCACCTTCTCCATGCAGAAGGGTTGCTTCCCAGGCCGAACG
ACTTTTTCGCTGTTCCTCCTCTTTATCTTCACTGCCTTTGTTTTGGAGCTGGCAAACTTT
ACCCGGACTTGATGGGATTCTGCAGGGACAAACTGAGCATGAACAAACTCAGCTCG
>Aegithalos_concinnus-KIZ-AH09067_DACT2
GGGAACAGACTCGACTCTGAGCACGATCTGCCAGCCATGTCACCAGAATACGAAGGTCTC
CGCACGAGGCTCTTCATTCCTTGTGGTCTTTGGAGCTGATTCCACTCAGCAGGCAGCTTG
GTGGCCCCATGAGACCCTCTCACYTTCTCCATGCAGAAGGGTTGCTTCCCAGGCCGAACR
ACTTTTTCGCTGTTCCTCCTCTTTATCTTCACTGCCTTTGTTTTGGAGCTGGCAAACTTT
ACCCGGACTTGATGGGATTCTGCAGGGACAAACTGAGCATGAACAAACTCAGCTCG
>Aegithalos_concinnus-KIZ-AH10047_DACT2
GGGAACAGACTCGACTCTGAGCACGATCTGCCAGCCATGTCACCAGAATACGAAGGTCTC
CGCACGAGGSTCTTCATTCCTTGTGGTCTTTGGAGCTGATTCCACTCAGCAGGCARCTTG
GTGGCCCCATGAGACCCTCTCACCTTCTCCATGCAGAAGGSTTGCTTCCCAGGCCGAACG
ACTTTTTCGCTGTTCCTCCTCTTTATCTTCACTGCCTTTGTTTTGGAGCTGGCAAACTTT
ACCCGGACTTGATGGGATTCTGCAGGGACAAACTGAGCATGAACAAACTCAGCTCG
>Aegithalos_concinnus-KIZ-AH10051_DACT2
GGGAACAGACTCGACTCTGAGCACGATCTGCCAGCCATGTCACCAGAATACGAAGGTCTC
CGCACGAGGCTCTTCATTCCTTGTGGTCTTTGGAGCTGATTCCACTCAGCAGGCARCTTG
GTGGCCCCATGAGACCCTCTCACCTTCTCCATGCAGAAGGSTTGCTTCCCAGGCCGAACG
ACTTTTTCGCTGTTCCTCCTCTTTATCTTCACTGCCTTTGTTTTGGAGCTGGCAAACTTT
ACCCGGACTTGATGGGATTCTGCAGGGACAAACTGAGCATGAACAAACTCAGCTCG
>Aegithalos_concinnus-KIZ-LSZS112_DACT2
GGGAACAGACTCGACTCTGAGCACGATCTGCCAGCCATGTCACCAGAATACGAAGGTCTC
CGCACGAGGCTCTTCATTCCTTGTGGTCTTTGGAGCTGATTCCACTCAGCAGGCARCTTG
GTGGCCCCATGAGACCCTCTCACCTTCTCCATGCAGAAGGGTTGCTTCCCAGGCCGAACR
ACTTTTTCGCTGTTCCTCCTCTTTATCTTCACTGCCTTTGTTTTGGAGCTGGCAAACTTT
ACCCGGACTTGATGGGATTCTGCAGGGACAAACTGAGCATGAACAAACTCAGCTCG
>Aegithalos_concinnus-KIZ-YXBL090_DACT2
GGGAACAGACTCGACTCTGAGCACGATCTGCCAGCCATGTCACCAGAATACGAAGGTCTC
CGCACGAGGCTCTTCATTCCTTGTGGTCTTTGGAGCTGATTCCACTCAGCAGGCARCTTG
GTGGCCCCATGAGACCCTCTCACCTTCTCCATGCAGAAGGCTTGCTTCCCAGGCCGAACG
ACTTTTTCGCTGTTCCTCCTCTTTATCTTCACTGCCTTTGTTTTGGAGCTGGCAAACTTT
ACCCGGACTTGATGGGATTCTGCAGGGACAAACTGAGCATGAACAAACTCAGCTCG
>Aegithalos_concinnus-KIZ-LSZS116_DACT2
GGGAACAGACTCGACTCTGAGCACGATCTGCCAGCCATGTCACCAGAATACGAAGGTCTC
CGCACGAGGCTCTTCATTCCTTGTGGTCTTTGGAGCTGATTCCACTCAGCAGGCARCTTG
GTGGCCCCATGAGACCCTCTCACCTTCTCCATGCAGAAGGGTTGCTTCCCAGGCCGAACG
ACTTTTTCGCTGTTCCTCCTCTTTATCTTCACTGCCTTTGTTTTGGAGCTGGCAAACTTT
ACCCGGACTTGATGGGATTCTGCAGGGACAAACTGAGCATGAACAAACTCAGCTCG
>Aegithalos_concinnus-KIZ-LSZS125_DACT2
GGGAACAGACTCGACTCTGAGCACGATCTGCCAGCCATGTCACCAGAATACGAAGGTCTC
CGCACGAGGCTCTTCATTCCTTGTGGTCTTTGGAGCTGATTCCACTCAGCAGGCARCTTG
GTGGCCCCATGAGACCCTCTCACCTTCTCCATGCAGAAGGSTTGCTTCCCAGGCCGAACG
ACTTTTTCGCTGTTCCTCCTCTTTATCTTCACTGCCTTTGTTTTGGAGCTGGCAAACTTT
ACCCGGACTTGATGGGATTCTGCAGGGACAAACTGAGCATGAACAAACTCAGCTCG
>Aegithalos_concinnus-KIZ-LSZS117_DACT2
GGGAACAGACTCGACTCTGAGCACGATCTGCCAGCCATGTCACCAGAATACGAAGGTCTC
CGCACGAGGCTCTTCATTCCTTGTGGTCTTTGGAGCTGATTCCACTCAGCAGGCARCTTG
GTGGCCCCATGAGACCCTCTCACCTTCTCCATGCAGAAGGGTTGCTTCCCAGGCCGAACG
ACTTTTTCGCTGTTCCTCCTCTTTATCTTCACTGCCTTTGTTTTGGAGCTGGCAAACTTT
ACCCGGACTTGATGGGATTCTGCAGGGACAAACTGAGCATGAACAAACTCAGCTCG
>Aegithalos_concinnus-KIZ-AH09038_DACT2
GGGAACAGACTCGACTCTGAGCACGATCTGCCAGCCATGTCACCAGAATACGAAGGTCTC
CGCACGAGGCTCTTCATTCCTTGTGGTCTTTGGAGCTGATTCCACTCAGCAGGCAGCTTG
GTGGCCCCATGAGACCCTCTCACCTTCTCCATGCAGAAGGGTTGCTTCCCAGGCCGAACG
ACTTTTTCGCTGTTCCTCCTCTTTATCTTCACTGCCTTTGTTTTGGAGCTGGCAAACTTT
ACCCGGACTTGATGGGATTCTGCAGGGACAAACTGAGCATGAACAAACTCAGCTCG
>Aegithalos_concinnus-KIZ-LSZS118_DACT2
GGGAACAGACTCGACTCTGAGCACGATCTGCCAGCCATGTCACCAGAATACGAAGGTCTC
CGCACGAGGCTCTTCATTCCTTGTGGTCTTTGGAGCTGATTCCACTCAGCAGGCARCTTG
GTGGCCCCATGAGACCCTCTCACCTTCTCCATGCAGAAGGGTTGCTTCCCAGGCCGAACG
ACTTTTTCGCTGTTCCTCCTCTTTATCTTCACTGCCTTTGTTTTGGAGCTGGCAAACTTT
ACCCGGACTTGATGGGATTCTGCAGGGACAAACTGAGCATGAACAAACTCAGCTCG
>Aegithalos_concinnus-KIZ-LSZS018_DACT2
GGGAACAGACTYGACTCTGAGCACGATCTGCCAGCCATGTCACCAGAATACGAAGGTCTC
CGCACRAGGCTCTTCATTCCTTGTGGTCTTTGGAGCTGATTCCACTCAGCAGGCAGCTTG
GTGGCCCCATGAGACCCTCTCACCTTCTCCATGCAGAAGGSTTGCTTCCCAGGCCGAACG
ACTTTTTCGCTGTTCCTCCTCTTTATCTTCACTGCCTTTGTTTTGGAGCTGGCAAACTTT
ACCCGGACTTGATGGGATTCTGCAGGGACAAACTGAGCATGAACAAACTCAGCTCG
>Aegithalos_concinnus-KIZ-AH10065_DACT2
GGGAACAGACTCGACTCTGAGCACGATCTGCCAGCCATGTCACCAGAATACGAAGGTCTC
CGCACGAGGCTCTTCATTCCTTGTGGTCTTTGGAGCTGATTCCACTCAGCAGGCAGCTTG
GTGGCCCCATGAGACCCTCTCACCTTCTCCATGCAGAAGGGTTGCTTCCCAGGCCGAACG
ACTTTTTCGCTGTTCCTCCTCTTTATCTTCACTGCCTTTGTTTTGGAGCTGGCAAACTTT
ACCCGGACTTGATGGGATTCTGCAGGGACAAACTGAGCATGAACAAACTCAGCTCG
>Aegithalos_concinnus-KIZ-LSZS033_DACT2
GGGAACAGACTYGACTCTGAGCACGATCTGCCAGCCATGTCACCAGAATACGAAGGTCTC
CGCACRAGGCTCTTCATTCCTTGTGGTCTTTGGAGCTGATTCCACTCAGCAGGCAGCTTG
GTGGCCCCATGAGACCCTCTCACCTTCTCCATGCAGAAGGGTTGCTTCCCAGGCCGAACG
ACTTTTTCGCTGTTCCTCCTCTTTATCTTCACTGCCTTTGTTTTGGAGCTGGCAAACTTT
ACCCGGACTTGATGGGATTCTGCAGGGACAAACTGAGCATGAACAAACTCAGCTCG
>Aegithalos_concinnus-KIZ-AH10066_DACT2
GGGAACAGACTCGACTCTGAGCACGATCTGCCAGCCATGTCACCAGAATACGAAGGTCTC
CGCACGAGGCTCTTCATTCCTTGYGGTCTTTGGAGCTGATTCCACTCAGCAGGCAGCTTG
GTGGCCCCATGAGACCCTCTCACCTTCTCCATGCAGAAGGGTTGCTTCCCAGGCCGAACG
ACTTTTTCGCTGTTCCTCCTCTTTATCTTCACTGCCTTTGTTTTGGAGCTGGCAAACTTT
ACCCGGACTTGATGGGATTCTGCAGGGACAAACTGAGCATGAACAAACTCAGCTCG
>Aegithalos_concinnus-KIZ-LSZS113_DACT2
GGGAACAGACTCGACTCTGAGCACGATCTGCCAGCCATGTCACCAGAATACGAAGGTCTC
CGCACGAGGCTCTTCATTCCTTGTGGTCTTTGGAGCTGATTCCACTCAGCAGGCAGCTTG
GTGGCCCCATGAGACCCTCTCACCTTCTCCATGCAGAAGGGTTGCTTCCCAGGCCGAACG
ACTTTTTCGCTGTTCCTCCTCTTTATCTTCACTGCCTTTGTTTTGGAGCTGGCAAACTTT
ACCCGGACTTGATGGGATTCTGCAGGGACAAACTGAGCATGAACAAACTCAGCTCG
>Aegithalos_concinnus-KIZ-AH10044_DACT2
GGGAACAGACTCGACTCTGAGCACGATCTGCCAGCCATGTCACCAGAATACGAAGGTCTC
CGCACGAGGCTCTTCATTCCTTGTGGTCTTTGGAGCTGATTCCACTCAGCAGGCAGCTTG
GTGGCCCCATGAGACCCTCTCACCTTCTCCATGCAGAAGGGTTGCTTCCCAGGCCGAACG
ACTTTTTCGCTGTTCCTCCTCTTTATCTTCACTGCCTTTGTTTTGGAGCTGGCAAACTTT
ACCCGGACTTGATGGGATTCTGCAGGGACAAACTGAGCATGAACAAACTCAGCTCG
>Aegithalos_concinnus-KIZ-AH10050_DACT2
GGGAACAGACTCGACTCTGAGCACGATCTGCCAGCCATGTCACCAGAATACGAAGGTCTC
CGCACGAGGCTCTTCATTCCTTGTGGTCTTTGGAGCTGATTCCACTCAGCAGGCAGCTTG
GTGGCCCCATGAGACCCTCTCACCTTCTCCATGCAGAAGGSTTGCTTCCCAGGCCGAACG
ACTTTTTCGCTGTTCCTCCTCTTTATCTTCACTGCCTTTGTTTTGGAGCTGGCAAACTTT
ACCCGGACTTGATGGGATTCTGCAGGGACAAACTGAGCATGAACAAACTCAGCTCG
>Aegithalos_concinnus-KIZ-AH10035_DACT2
GGGAACAGACTCGACTCTGAGCACGATCTGCCAGCCATGTCACCAGAATACGAAGGTCTC
CGCAYGAGGCTCTTCATTCCTTGTGGTCTTTGGAGCTGATTCCACTCAGCAGGCAACTTG
GTGGCCCCATGAGACCCTCTCACCTTCTCCATGCAGAAGGSTTGCTTCCCAGGCCGAAYG
ACTTTTTCGCTGTTCCTCCTCTTTATCTTCACTGCCTTTGTTTTGGAGCTGGCAAACTTT
ACCCGGACTTGATGGGATTCTGCAGGGACAAACTGAGCATGAACAAACTCAGCTCG
>Aegithalos_concinnus-KIZ-YXBL137_DACT2
GGGAACAGACTCGACTCTGAGCACGATCTGCCAGCCATGTCACCAGAATACGAAGGTCTC
CGCACGAGGCTCTTCATTCCTTGTGGTCTTTGGAGCTGATTCCACTCAGCAGGCAGCTTG
GTGGCCCCATGAGACCCTCTCACCTTCTCCATGCAGAAGGGTTGCTTCCCAGGCCGAACG
ACTTTTTCGCTGTTCCTCCTCTTTATCTTCACTGCCTTTGTTTTGGAGCTGGCAAACTTT
ACCCGGACTTGATGGGATTCTGCAGGGACAAACTGAGCATGAACAAACTCAGCTCG
>Aegithalos_concinnus-KIZ-AH09107_DACT2
GGGAACAGACTCGACTCTGAGCACGATCTGCCAGCCATGTCACCAGAATACGAAGGTCTC
CGCACGAGGCTCTTCATTCCTTGTGGTCTTTGGAGCTGATTCCACTCAGCAGGCAGCTTG
GTGGCCCCATGAGACCCTCTCACCTTCTCCATGCAGAAGGGTTGCTTCCCAGGCCGAACG
ACTTTTTCGCTGTTCCTCCTCTTTATCTTCACTGCCTTTGTTTTGGAGCTGGCAAACTTT
ACCYGGACTTGATGGGATTCTGCAGGGACAAACTGAGCATGAACAAACTCAGCTCG
>Aegithalos_concinnus-KIZ-LSZS004_GPR15
CACTGCCTTTCTGGGTGGACATGGAGGTGTCAGATGAGAGCTGGAGGGCAGGATCTTTCC
TCTGCAAAGCTAGCTCCTATGTCATCTCAGTCAACATGTACTGCAGCATCCTGCTCCTCA
CCTGCATGAGTGCTGACCGGTACCTTGCCATCATACACCCCTCTATCGCCCGACGGATCA
GGACGAGGTCCTATTCCAGAGCACTCTGCATCTGTGTCTGGTTGGTATCCTGCTGCTTAG
GGATGCCAACCCTTCTGTCCAGAGAAGTGAAGAAGCAGTATGGAAAGACTTACTGCACAG
ACAAAGCCGTGACAGAAGTCAAACAGATCATGTCACTGATGCTTTTAATCCTGGCCTTCT
TCTTCCCACTGTTGAGTATCTTAACCTTTTACTGCTCCATCACCAAGAGACTCTGTGTGC
ACTATCAGAAGGCTGGGAAACGTGATAAGAAACTGAGAAAATCCATCAAGATCGTCTTCA
TTGTAGTGGCAGCTTTTGTTGTCTCCTGGGTTCCTTTCAATCTTTTCAAGCTTATGGCCA
TCCTTTTGCGACTCCTAAAGCAGCCCGACTGTTTTTCTGGCA
>Aegithalos_concinnus-KIZ-LSZS009_GPR15
CACTGCCTTTCTGGGTGGACATGGAGGTGTCAGATGAGAGCTGGAGGGCAGGATCTTTCC
TCTGCAAAGCTAGCTCCTATGTCATCTCAGTCAACATGTACTGCAGCATCCTGCTCCTCA
CCTGCATGAGTGCTGACCGGTACCTTGCCATCATACACCCCTCTATCGCCCGACGGATCA
GGACGAGGTCCTATTCCAGAGCACTCTGCATCTGTGTCTGGTTGGTATCCTGCTGCTTAG
GGATGCCAACCCTTCTGTCCAGAGAAGTGAAGAAGCAGTATGGAAAGACTTACTGCACAG
ACAAAGCCGTGACAGAAGTCAAACAGATCATGTCACTGATGCTTTTAATCCTGGCCTTCT
TCTTCCCACTGTTGAGTATCTTAACCTTTTACTGCTCCATCACCAAGAGACTCTGTGTGC
ACTATCAGAAGGCTGGGAAACGTGATAAGAAACTGAGAAAATCCATCAAGATCGTCTTCA
TTGTAGTGGCAGCTTTTGTTGTCTCCTGGGTTCCTTTCAATCTTTTCAAGCTTATGGCCA
TCCTTTTGCGACTCCTAAAGCAGCCCGACTGTTTTTCTGGCA
>Aegithalos_concinnus-KIZ-LSZS115_GPR15
CACTGCCTTTCTGGGTGGACATGGAGGTGTCAGATGAGAGCTGGAGGGCAGGATCTTTCC
TCTGCAAAGCTAGCTCCTATGTCATCTCAGTCAACATGTACTGCAGCATCCTGCTCCTCA
CCTGCATGAGTGCTGACCGGTACCTTGCCATCATACACCCCTCTATCGCCCGACGGATCA
GGACGAGGTCCTATTCCAGAGCACTCTGCATCTGTGTCTGGTTGGTATCCTGCTGCTTAG
GGATGCCAACCCTTCTGTCCAGAGAAGTGAAGAAGCAGTATGGAAAGACTTACTGCACAG
ACAAAGCCGTGACAGAAGTCAAACAGATCATGTCACTGATGCTTTTAATCCTGGCCTTCT
TCTTCCCACTGTTGAGTATCTTAACCTTTTACTGCTCCATCACCAAGAGACTCTGTGTGC
ACTATCAGAAGGCTGGGAAACGTGATAAGAAACTGAGAAAATCCATCAAGATCGTCTTCA
TTGTAGTGGCAGCTTTTGTTGTCTCCTGGGTTCCTTTCAATCTTTTCAAGCTTATGGCCA
TCCTTTTGCGACTCCTAAAGCAGCCCGACTGTTTTTCTGGCA
>Aegithalos_concinnus-KIZ-LSZS008_GPR15
CACTGCCTTTCTGGGTGGACATGGAGGTGTCAGATGAGAGCTGGAGGGCAGGATCTTTCC
TCTGCAAAGCTAGCTCCTATGTCATCTCAGTCAACATGTACTGCAGCATCCTGCTCCTCA
CCTGCATGAGTGCTGACCGGTACCTTGCCATCATACACCCCTCTATCGCCCGACGGATCA
GGACGAGGTCCTATTCCAGAGCACTCTGCATCTGTGTCTGGTTGGTATCCTGCTGCTTAG
GGATGCCAACCCTTCTGTCCAGAGAAGTGAAGAAGCAGTATGGAAAGACTTACTGCACAG
ACAAAGCCGTGACAGAAGTCAAACAGATCATGTCACTGATGCTTTTAATCCTGGCCTTCT
TCTTCCCACTGTTGAGTATCTTAACCTTTTACTGCTCCATCACCAAGAGACTCTGTGTGC
ACTATCAGAAGGCTGGGAAACGTGATAAGAAACTGAGAAAATCCATCAAGATCGTCTTCA
TTGTAGTGGCAGCTTTTGTTGTCTCCTGGGTTCCTTTCAATCTTTTCAAGCTTATGGCCA
TCCTTTTGCGACTCCTAAAGCAGCCCGACTGTTTTTCTGGCA
>Aegithalos_concinnus-KIZ-LSZS018_GPR15
CACTGCCTTTCTGGGTGGACATGGAGGTGTCAGATGAGAGCTGGAGGGCAGGATCTTTCC
TCTGCAAAGCTAGCTCCTATGTCATCTCAGTCAACATGTACTGCAGCATCCTGCTCCTCA
CCTGCATGAGTGCTGACCGGTACCTTGCCATCATACACCCCTCTATCGCCCGACGGATCA
GGACGAGGTCCTATTCCAGAGCACTCTGCATCTGTGTCTGGTTGGTATCCTGCTGCTTAG
GGATGCCAACCCTTCTGTCCAGAGAAGTGAAGAAGCAGTATGGAAAGACTTACTGCACAG
ACAAAGCCGTGACAGAAGTCAAACAGATCATGTCACTGATGCTTTTAATCCTGGCCTTCT
TCTTCCCACTGTTGAGTATCTTAACCTTTTACTGCTCCATCACCAAGAGACTCTGTGTGC
ACTATCAGAAGGCTGGGAAACGTGATAAGAAACTGAGAAAATCCATCAAGATCGTCTTCA
TTGTAGTGGCAGCTTTTGTTGTCTCCTGGGTTCCTTTCAATCTTTTCAAGCTTATGGCCA
TCCTTTTGCGACTCCTAAAGCAGCCCGACTGTTTTTCTGGCA
>Aegithalos_concinnus-KIZ-LSZS116_GPR15
CACTGCCTTTCTGGGTGGACATGGAGGTGTCAGATGAGAGCTGGAGGGCAGGATCTTTCC
TCTGCAAAGCTAGCTCCTATGTCATCTCAGTCAACATGTACTGCAGCATCCTGCTCCTCA
CCTGCATGAGTGCTGACCGGTACCTTGCCATCATACACCCCTCTATCGCCCGACGGATCA
GGACGAGGTCCTATTCCAGAGCACTCTGCATCTGTGTCTGGTTGGTATCCTGCTGCTTAG
GGATGCCAACCCTTCTGTCCAGAGAAGTGAAGAAGCAGTATGGAAAGACTTACTGCACAG
ACAAAGCCGTGACAGAAGTCAAACAGATCATGTCACTGATGCTTTTAATCCTGGCCTTCT
TCTTCCCACTGTTGAGTATCTTAACCTTTTACTGCTCCATCACCAAGAGACTCTGTGTGC
ACTATCAGAAGGCTGGGAAACGTGATAAGAAACTGAGAAAATCCATCAAGATCGTCTTCA
TTGTAGTGGCAGCTTTTGTTGTCTCCTGGGTTCCTTTCAATCTTTTCAAGCTTATGGCCA
TCCTTTTGCGACTCCTAAAGCAGCCCGACTGTTTTTCTGGCA
>Aegithalos_concinnus-KIZ-AH10044_GPR15
CACTGCCTTTCTGGGTGGACATGGAGGTGTCAGATGAGAGCTGGAGGGCAGGATCTTTCC
TCTGCAAAGCTAGCTCCTATGTCATCTCAGTCAACATGTACTGCAGCATCCTGCTCCTCA
CCTGCATGAGTGCTGACCGGTACCTTGCCATCATACACCCCTCTATCGCCCGACGGATCA
GGACGAGGTCCTATTCCAGAGCACTCTGCATCTGTGTCTGGTTGGTATCCTGCTGCTTAG
GGATGCCAACCCTTCTGTCCAGAGAAGTGAAGAAGCAGTATGGAAAGACTTACTGCACAG
ACAAAGCCGTGACAGAAGTCAAACAGATCATGTCACTGATGCTTTTAATCCTGGCCTTCT
TCTTCCCACTGTTGAGTATCTTAACCTTTTACTGCTCCATCACCAAGAGACTCTGTGTGC
ACTATCAGAAGGCTGGGAAACGTGATAAGAAACTGAGAAAATCCATCAAGATCGTCTTCA
TTGTAGTGGCAGCTTTTGTTGTCTCCTGGGTTCCTTTCAATCTTTTCAAGCTTATGGCCA
TCCTTTTGCGACTCCTAAAGCAGCCCGACTGTTTTTCTGGCA
>Aegithalos_concinnus-KIZ-LSZS017_GPR15
CACTGCCTTTCTGGGTGGACATGGAGGTGTCAGATGAGAGCTGGAGGGCAGGATCTTTCC
TCTGCAAAGCTAGCTCCTATGTCATCTCAGTCAACATGTACTGCAGCATCCTGCTCCTCA
CCTGCATGAGTGCTGACCGGTACCTTGCCATCATACACCCCTCTATCGCCCGACRGATCA
GGACGAGGTCCTATTCCAGAGCACTCTGCATCTGTGTCTGGTTGGTATCCTGCTGCTTAG
GGATGCCAACCCTTCTGTCCAGAGAAGTGAAGAAGCAGTATGGAAAGACTTACTGCACAG
ACAAAGCCGTGACAGAAGTCAAACAGATCATGTCACTGATGCTTTTAATCCTGGCCTTCT
TCTTCCCACTGTTGAGTATCTTAACCTTTTACTGCTCCATCACCAAGAGACTCTGTGTGC
ACTATCAGAAGGCTGGGAAACGTGATAAGAAACTGAGAAAATCCATCAAGATCGTCTTCA
TTGTAGTGGCAGCTTTTGTTGTCTCCTGGGTTCCTTTCAATCTTTTCAAGCTTATGGCCA
TCCTTTTGCGACTCCTAAAGCAGCCCGACTGTTTTTCTGGCA
>Aegithalos_concinnus-KIZ-YXBL047_GPR15
CACTGCCTTTCTGGGTGGACATGGAGGTGTCAGATGAGAGCTGGAGGGCAGGATCTTTCC
TCTGCAAAGCTAGCTCCTATGTCATCTCAGTCAACATGTACTGCAGCATCCTGCTCCTCA
CCTGCATGAGTGCTGACCGGTACCTTGCCATCATACACCCCTCTATCGCCCGACRGATCA
GGACGAGGTCCTATTCCAGAGCACTCTGCATCTGTGTCTGGTTGGTATCCTGCTGCTTAG
GGATGCCAACCCTTCTGTCCAGAGAAGTGAAGAAGCAGTATGGAAAGACTTACTGCACAG
ACAAAGCCGTGACAGAAGTCAAACAGATCATGTCACTGATGCTTTTAATCCTGGCCTTCT
TCTTCCCACTGTTGAGTATCTTAACCTTTTACTGCTCCATCACCAAGAGACTCTGTGTGC
ACTATCAGAAGGCTGGGAAACGTGATAAGAAACTGAGAAAATCCATCAAGATCGTCTTCA
TTGTAGTGGCAGCTTTTGTTGTCTCCTGGGTTCCTTTCAATCTTTTCAAGCTTATGGCCA
TCCTTTTGCGACTCCTAAAGCAGCCCGACTGTTTTTCTGGCA
>Aegithalos_concinnus-KIZ-LSZS019_GPR15
CACTGCCTTTCTGGGTGGACATGGAGGTGTCAGATGAGAGCTGGAGGGCAGGATCTTTCC
TCTGCAAAGCTAGCTCCTATGTCATCTCAGTCAACATGTACTGCAGCATCCTGCTCCTCA
CCTGCATGAGTGCTGACCGGTACCTTGCCATCATACACCCCTCTATCGCCCGACGGATCA
GGACGAGGTCCTATTCCAGAGCACTCTGCATCTGTGTCTGGTTGGTATCCTGCTGCTTAG
GGATGCCAACCCTTCTGTCCAGAGAAGTGAAGAAGCAGTATGGAAAGACTTACTGCACAG
ACAAAGCCGTGACAGAAGTCAAACAGATCATGTCACTGATGCTTTTAATCCTGGCCTTCT
TCTTCCCACTGTTGAGTATCTTAACCTTTTACTGCTCCATCACCAAGAGACTCTGTGTGC
ACTATCAGAAGGCTGGGAAACGTGATAAGAAACTGAGAAAATCCATCAAGATCGTCTTCA
TTGTAGTGGCAGCTTTTGTTGTCTCCTGGGTTCCTTTCAATCTTTTCAAGCTTATGGCCA
TCCTTTTGCGACTCCTAAAGCAGCCCGACTGTTTTTCTGGCA
>Aegithalos_concinnus-KIZ-YXBL137_GPR15
CACTGCCTTTCTGGGTGGACATGGAGGTGTCAGATGAGAGCTGGAGGGCAGGATCTTTCC
TCTGCAAAGCTAGCTCCTATGTCATCTCAGTCAACATGTACTGCAGCATCCTGCTCCTCA
CCTGCATGAGTGCTGACCGGTACCTTGCCATCATACACCCCTCTATCGCCCGACGGATCA
GGACGAGGTCCTATTCCAGAGCACTCTGCATCTGTGTCTGGTTGGTATCCTGCTGCTTAG
GGATGCCAACCCTTCTGTCCAGAGAAGTGAAGAAGCAGTATGGAAAGACTTACTGCACAG
ACAAAGCCGTGACAGAAGTCAAACAGATCATGTCACTGATGCTTTTAATCCTGGCCTTCT
TCTTCCCACTGTTGAGTATCTTAACCTTTTACTGCTCCATCACCAAGAGACTCTGTGTGC
ACTATCAGAAGGCTGGGAAACGTGATAAGAAACTGAGAAAATCCATCAAGATCGTCTTCA
TTGTAGTGGCAGCTTTTGTTGTCTCCTGGGTTCCTTTCAATCTTTTCAAGCTTATGGCCA
TCCTTTTGCGACTCCTAAAGCAGCCCGACTGTTTTTCTGGCA
>Aegithalos_concinnus-KIZ-LSZS117_GPR15
CACTGCCTTTCTGGGTGGACATGGAGGTGTCAGATGAGAGCTGGAGGGCAGGATCTTTCC
TCTGCAAAGCTAGCTCCTATGTCATCTCAGTCAACATGTACTGCAGCATCCTGCTCCTCA
CCTGCATGAGTGCTGACCGGTACCTTGCCATCATACACCCCTCTATCGCCCGACRGATCA
GGACGAGGTCCTATTCCAGAGCACTCTGCATCTGTGTCTGGTTGGTATCCTGCTGCTTAG
GGATGCCAACCCTTCTGTCCAGAGAAGTGAAGAAGCAGTATGGAAAGACTTACTGCACAG
ACAAAGCCGTGACAGAAGTCAAACAGATCATGTCACTGATGCTTTTAATCCTGGCCTTCT
TCTTCCCACTGTTGAGTATCTTAACCTTTTACTGCTCCATCACCAAGAGACTCTGTGTGC
ACTATCAGAAGGCTGGGAAACGTGATAAGAAACTGAGAAAATCCATCAAGATCGTCTTCA
TTGTAGTGGCAGCTTTTGTTGTCTCCTGGGTTCCTTTCAATCTTTTCAAGCTTATGGCCA
TCCTTTTGCGACTCCTAAAGCAGCCCGACTGTTTTTCTGGCA
>Aegithalos_concinnus-KIZ-LSZS033_GPR15
CACTGCCTTTCTGGGTGGACATGGAGGTGTCAGATGAGAGCTGGAGGGCAGGATCTTTCC
TCTGCAAAGCTAGCTCCTATGTCATCTCAGTCAACATGTACTGCAGCATCCTGCTCCTCA
CCTGCATGAGTGCTGACCGGTACCTTGCCATCATACACCCCTCTATCGCCCGACGGATCA
GGACGAGGTCCTATTCCAGAGCACTCTGCATCTGTGTCTGGTTGGTATCCTGCTGCTTAG
GGATGCCAACCCTTCTGTCCAGAGAAGTGAAGAAGCAGTATGGAAAGACTTACTGCACAG
ACAAAGCCGTGACAGAAGTCAAACAGATCATGTCACTGATGCTTTTAATCCTGGCCTTCT
TCTTCCCACTGTTGAGTATCTTAACCTTTTACTGCTCCATCACCAAGAGACTCTGTGTGC
ACTATCAGAAGGCTGGGAAACGTGATAAGAAACTGAGAAAATCCATCAAGATCGTCTTCA
TTGTAGTGGCAGCTTTTGTTGTCTCCTGGGTTCCTTTCAATCTTTTCAAGCTTATGGCCA
TCCTTTTGCGACTCCTAAAGCAGCCCGACTGTTTTTCTGGCA
>Aegithalos_concinnus-KIZ-LSZS112_GPR15
CACTGCCTTTCTGGGTGGACATGGAGGTGTCAGATGAGAGCTGGAGGGCAGGATCTTTCC
TCTGCAAAGCTAGCTCCTATSTCATCTCAGTCAACATGTACTGCAGCATCCTGCTCCTCA
CCTGCATGAGTGCTGACCGGTACCTTGCCATCATACACCCCTCTATCGCCCGACGGATCA
GGACGAGGTCCTATTCCAGAGCACTCTGCATCTGTGTCTGGTTGGTATCCTGCTGCTTAG
GGATGCCAACCCTTCTGTCCAGAGAAGTGAAGAAGCAGTATGGAAAGACTTACTGCACAG
ACAAAGCCGTGACAGAAGTCAAACAGATCATGTCACTGATGCTTTTAATCCTGGCCTTCT
TCTTCCCACTGTTGAGTATCTTAACCTTTTACTGCTCCATCACCAAGAGACTCTGTGTGC
ACTATCAGAAGGCTGGGAAACGTGATAAGAAACTGAGAAAATCCATCAAGATCGTCTTCA
TTGTAGTGGCAGCTTTTGTTGTCTCCTGGGTTCCTTTCAATCTTTTCAAGCTTATGGCCA
TCCTTTTGCGACTCCTAAAGCAGCCCGACTGTTTTTCTGGCA
>Aegithalos_concinnus-KIZ-AH10051_GPR15
CACTGCCTTTCTGGGTGGACATGGAGGTGTCAGATGAGAGCTGGAGGGCAGGATCTTTCC
TCTGCAAAGCTAGCTCCTATGTCATCTCAGTCAACATGTACTGCAGCATCCTGCTCCTCA
CCTGCATGAGTGCTGACCGGTACCTTGCCATCATACACCCCTCTATCGCCCGACGGATCA
GGACGAGGTCCTATTCCAGAGCACTCTGCATCTGTGTCTGGTTGGTATCCTGCTGCTTAG
GGATGCCAACCCTTCTGTCCAGAGAAGTGAAGAAGCAGTATGGAAAGACTTACTGCACAG
ACAAAGCCGTGACAGAAGTCAAACAGATCATGTCACTGATGCTTTTAATCCTGGCCTTCT
TCTTCCCACTGTTGAGTATCTTAACCTTTTACTGCTCCATCACCAAGAGACTCTGTGTGC
ACTATCAGAAGGCTGGGAAACGTGATAAGAAACTGAGAAAATCCATCAAGATCGTCTTCA
TTGTAGTGGCAGCTTTTGTTGTCTCCTGGGTTCCTTTCAATCTTTTCAAGCTTATGGCCA
TCCTTTTGCGACTCCTAAAGCAGCCCGACTGTTTTTCTGGCA
>Aegithalos_concinnus-KIZ-AH10066_GPR15
CACTGCCTTTCTGGGTGGACATGGAGGTGTCAGATGAGAGCTGGAGGGCAGGATCTTTCC
TCTGCAAAGCTAGCTCCTATGTCATCTCAGTCAACATGTACTGCAGCATCCTGCTCCTCA
CCTGCATGAGTGCTGACCGGTACCTTGCCATCATACACCCCTCTATCGCCCGACGGATCA
GGACGAGGTCCTATTCCAGAGCACTCTGCATCTGTGTCTGGTTGGTATCCTGCTGCTTAG
GGATGCCAACCCTTCTGTCCAGAGAAGTGAAGAAGCAGTATGGAAAGACTTACTGCACAG
ACAAAGCCGTGACAGAAGTCAAACAGATCATGTCACTGATGCTTTTAATCCTGGCCTTCT
TCTTCCCACTGTTGAGTATCTTAACCTTTTACTGCTCCATCACCAAGAGACTCTGTGTGC
ACTATCAGAAGGCTGGGAAACGTGATAAGAAACTGAGAAAATCCATCAAGATCGTCTTCA
TTGTAGTGGCAGCTTTTGTTGTCTCCTGGGTTCCTTTCAATCTTTTCAAGCTTATGGCCA
TCCTTTTGCGACTCCTAAAGCAGCCCGACTGTTTTTCTGGCA
>Aegithalos_concinnus-KIZ-AH10065_GPR15
CACTGCCTTTCTGGGTGGACATGGAGGTGTCAGATGAGAGCTGGAGGGCAGGATCTTTCC
TCTGCAAAGCTAGCTCCTATGTCATCTCAGTCAACATGTACTGCAGCATCCTGCTCCTCA
CCTGCATGAGTGCTGACCGGTACCTTGCCATCATACACCCCTCTATCGCCCGACGGATCA
GGACGAGGTCCTATTCCAGAGCACTCTGCATCTGTGTCTGGTTGGTATCCTGCTGCTTAG
GGATGCCAACCCTTCTGTCCAGAGAAGTGAAGAAGCAGTATGGAAAGACTTACTGCACAG
ACAAAGCCGTGACAGAAGTCAAACAGATCATGTCACTGATGCTTTTAATCCTGGCCTTCT
TCTTCCCACTGTTGAGTATCTTAACCTTTTACTGCTCCATCACCAAGAGACTCTGTGTGC
ACTATCAGAAGGCTGGGAAACGTGATAAGAAACTGAGAAAATCCATCAAGATCGTCTTCA
TTGTAGTGGCAGCTTTTGTTGTCTCCTGGGTTCCTTTCAATCTTTTCAAGCTTATGGCCA
TCCTTTTGCGACTCCTAAAGCAGCCCGACTGTTTTTCTGGCA
>Aegithalos_concinnus-KIZ-AH10035_GPR15
CACTGCCTTTCTGGGTGGACATGGAGGTGTCAGATGAGAGCTGGAGGGCAGGATCTTTCC
TCTGCAAAGCTAGCTCCTATGTCATCTCAGTCAACATGTACTGCAGCATCCTGCTCCTCA
CCTGCATGAGTGCTGACCGGTACCTTGCCATCATACACCCCTCTATCGCCCGACGGATCA
GGACGAGGTCCTATTCCAGAGCACTCTGCATCTGTGTCTGGTTGGTATCCTGCTGCTTAG
GGATGCCAACCCTTCTGTCCAGAGAAGTGAAGAAGCAGTATGGAAAGACTTACTGCACAG
ACAAAGCCGTGACAGAAGTCAAACAGATCATGTCACTGATGCTTTTAATCCTGGCCTTCT
TCTTCCCACTGTTGAGTATCTTAACCTTTTACTGCTCCATCACCAAGAGACTCTGTGTGC
ACTATCAGAAGGCTGGGAAACGTGATAAGAAACTGAGAAAATCCATCAAGATCGTCTTCA
TTGTAGTGGCAGCTTTTGTTGTCTCCTGGGTTCCTTTCAATCTTTTCAAGCTTATGGCCA
TCCTTTTGCGACTCCTAAAGCAGCCCGACTGTTTTTCTGGCA
>Aegithalos_concinnus-KIZ-AH10047_GPR15
CACTGCCTTTCTGGGTGGACATGGAGGTGTCAGATGAGAGCTGGAGGGCAGGATCTTTCC
TCTGCAAAGCTAGCTCCTATGTCATCTCAGTCAACATGTACTGCAGCATCCTGCTCCTCA
CCTGCATGAGTGCTGACCGGTACCTTGCCATCATACACCCCTCTATCGCCCGACGGATCA
GGACGAGGTCCTATTCCAGAGCACTCTGCATCTGTGTCTGGTTGGTATCCTGCTGCTTAG
GGATGCCAACCCTTCTGTCCAGAGAAGTGAAGAAGCAGTATGGAAAGACTTACTGCACAG
ACAAAGCCGTGACAGAAGTCAAACAGATCATGTCACTGATGCTTTTAATCCTGGCCTTCT
TCTTCCCACTGTTGAGTATCTTAACCTTTTACTGCTCCATCACCAAGAGACTCTGTGTGC
ACTATCAGAAGGCTGGGAAACGTGATAAGAAACTGAGAAAATCCATCAAGATCGTCTTCA
TTGTAGTGGCAGCTTTTGTTGTCTCCTGGGTTCCTTTCAATCTTTTCAAGCTTATGGCCA
TCCTTTTGCGACTCCTAAAGCAGCCCGACTGTTTTTCTGGCA
>Aegithalos_concinnus-KIZ-AH10050_GPR15
CACTGCCTTTCTGGGTGGACATGGAGGTGTCAGATGAGAGCTGGAGGGCAGGATCTTTCC
TCTGCAAAGCTAGCTCCTATGTCATCTCAGTCAACATGTACTGCAGCATCCTGCTCCTCA
CCTGCATGAGTGCTGACCGGTACCTTGCCATCATACACCCCTCTATCGCCCGACGGATCA
GGACGAGGTCCTATTCCAGAGCACTCTGCATCTGTGTCTGGTTGGTATCCTGCTGCTTAG
GGATGCCAACCCTTCTGTCCAGAGAAGTGAAGAAGCAGTATGGAAAGACTTACTGCACAG
ACAAAGCCGTGACAGAAGTCAAACAGATCATGTCACTGATGCTTTTAATCCTGGCCTTCT
TCTTCCCACTGTTGAGTATCTTAACCTTTTACTGCTCCATCACCAAGAGACTCTGTGTGC
ACTATCAGAAGGCTGGGAAACGTGATAAGAAACTGAGAAAATCCATCAAGATCGTCTTCA
TTGTAGTGGCAGCTTTTGTTGTCTCCTGGGTTCCTTTCAATCTTTTCAAGCTTATGGCCA
TCCTTTTGCGACTCCTAAAGCAGCCCGACTGTTTTTCTGGCA
>Aegithalos_concinnus-KIZ-LSZS114_GPR15
CACTGCCTTTCTGGGTGGACATGGAGGTGTCAGATGAGAGCTGGAGGGCAGGATCTTTCC
TCTGCAAAGCTAGCTCCTATGTCATCTCAGTCAACATGTACTGCAGCATCCTGCTCCTCA
CCTGCATGAGTGCTGACCGGTACCTTGCCATCATACACCCCTCTATCGCCCGACRGATCA
GGACGAGGTCCTATTCCAGAGCACTCTGCATCTGTGTCTGGTTGGTATCCTGCTGCTTAG
GGATGCCAACCCTTCTGTCCAGAGAAGTGAAGAAGCAGTATGGAAAGACTTACTGCACAG
ACAAAGCCGTGACAGAAGTCAAACAGATCATGTCACTGATGCTTTTAATCCTGGCCTTCT
TCTTCCCACTGTTGAGTATCTTAACCTTTTACTGCTCCATCACCAAGAGACTCTGTGTGC
ACTATCAGAAGGCTGGGAAACGTGATAAGAAACTGAGAAAATCCATCAAGATCGTCTTCA
TTGTAGTGGCAGCTTTTGTTGTCTCCTGGGTTCCTTTCAATCTTTTCAAGCTTATGGCCA
TCCTTTTGCGACTCCTAAAGCAGCCCGACTGTTTTTCTGGCA
>Aegithalos_concinnus-KIZ-LSZS125_GPR15
CACTGCCTTTCTGGGTGGACATGGAGGTGTCAGATGAGAGCTGGAGGGCAGGATCTTTCC
TCTGCAAAGCTAGCTCCTATGTCATCTCAGTCAACATGTACTGCAGCATCCTGCTCCTCA
CCTGCATGAGTGCTGACCGGTACCTTGCCATCATACACCCCTCTATCGCCCGACGGATCA
GGACGAGGTCCTATTCCAGAGCACTCTGCATCTGTGTCTGGTTGGTATCCTGCTGCTTAG
GGATGCCAACCCTTCTGTCCAGAGAAGTGAAGAAGCAGTATGGAAAGACTTACTGCACAG
ACAAAGCCGTGACAGAAGTCAAACAGATCATGTCACTGATGCTTTTAATCCTGGCCTTCT
TCTTCCCACTGTTGAGTATCTTAACCTTTTACTGCTCCATCACCAAGAGACTCTGTGTGC
ACTATCAGAAGGCTGGGAAACGTGATAAGAAACTGAGAAAATCCATCAAGATCGTCTTCA
TTGTAGTGGCAGCTTTTGTTGTCTCCTGGGTTCCTTTCAATCTTTTCAAGCTTATGGCCA
TCCTTTTGCGACTCCTAAAGCAGCCCGACTGTTTTTCTGGCA
>Aegithalos_concinnus-KIZ-YXBL090_GPR15
CACTGCCTTTCTGGGTGGACATGGAGGTGTCAGATGAGAGCTGGAGGGCAGGATCTTTCC
TCTGCAAAGCTAGCTCCTATGTCATCTCAGTCAACATGTACTGCAGCATCCTGCTCCTCA
CCTGCATGAGTGCTGACCGGTACCTTGCCATCATACACCCCTCTATCGCCCGACGGATCA
GGACGAGGTCCTATTCCAGAGCACTCTGCATCTGTGTCTGGTTGGTATCCTGCTGCTTAG
GGATGCCAACCCTTCTGTCCAGAGAAGTGAAGAAGCAGTATGGAAAGACTTACTGCACAG
ACAAAGCCGTGACAGAAGTCAAACAGATCATGTCACTGATGCTTTTAATCCTGGCCTTCT
TCTTCCCACTGTTGAGTATCTTAACCTTTTACTGCTCCATCACCAAGAGACTCTGTGTGC
ACTATCAGAAGGCTGGGAAACGTGATAAGAAACTGAGAAAATCCATCAAGATCGTCTTCA
TTGTAGTGGCAGCTTTTGTTGTCTCCTGGGTTCCTTTCAATCTTTTCAAGCTTATGGCCA
TCCTTTTGCGACTCCTAAAGCAGCCCGACTGTTTTTCTGGCA
>Aegithalos_concinnus-KIZ-LSZS118_GPR15
CACTGCCTTTCTGGGTGGACATGGAGGTGTCAGATGAGAGCTGGAGGGCAGGATCTTTCC
TCTGCAAAGCTAGCTCCTATGTCATCTCAGTCAACATGTACTGCAGCATCCTGCTCCTCA
CCTGCATGAGTGCTGACCGGTACCTTGCCATCATACACCCCTCTATCGCCCGACGGATCA
GGACGAGGTCCTATTCCAGAGCACTCTGCATCTGTGTCTGGTTGGTATCCTGCTGCTTAG
GGATGCCAACCCTTCTGTCCAGAGAAGTGAAGAAGCAGTATGGAAAGACTTACTGCACAG
ACAAAGCCGTGACAGAAGTCAAACAGATCATGTCACTGATGCTTTTAATCCTGGCCTTCT
TCTTCCCACTGTTGAGTATCTTAACCTTTTACTGCTCCATCACCAAGAGACTCTGTGTGC
ACTATCAGAAGGCTGGGAAACGTGATAAGAAACTGAGAAAATCCATCAAGATCGTCTTCA
TTGTAGTGGCAGCTTTTGTTGTCTCCTGGGTTCCTTTCAATCTTTTCAAGCTTATGGCCA
TCCTTTTGCGACTCCTAAAGCAGCCCGACTGTTTTTCTGGCA
>Aegithalos_concinnus-KIZ-AH09038_GPR15
CACTGCCTTTCTGGGTGGACATGGAGGTGTCAGATGAGAGCTGGAGGGCAGGATCTTTCC
TCTGCAAAGCTAGCTCCTATGTCATCTCAGTCAACATGTACTGCAGCATCCTGCTCCTCA
CCTGCATGAGTGCTGACCGGTACCTTGCCATCATACACCCCTCTATCGCCCGACGGATCA
GGACGAGGTCCTATTCCAGAGCACTCTGCATCTGTGTCTGGTTGGTATCCTGCTGCTTAG
GGATGCCAACCCTTCTGTCCAGAGAAGTGAAGAAGCAGTATGGAAAGACTTACTGCACAG
ACAAAGCCGTGACAGAAGTCAAACAGATCATGTCACTGATGCTTTTAATCCTGGCCTTCT
TCTTCCCACTGTTGAGTATCTTAACCTTTTACTGCTCCATCACCAAGAGACTCTGTGTGC
ACTATCAGAAGGCTGGGAAACGTGATAAGAAACTGAGAAAATCCATCAAGATCGTCTTCA
TTGTAGTGGCAGCTTTTGTTGTCTCCTGGGTTCCTTTCAATCTTTTCAAGCTTATGGCCA
TCCTTTTGCGACTCCTAAAGCAGCCCGACTGTTTTTCTGGCA
>Aegithalos_concinnus-KIZ-AH09067_GPR15
CACTGCCTTTCTGGGTGGACATGGAGGTGTCAGATGAGAGCTGGAGGGCAGGATCTTTCC
TCTGCAAAGCTAGCTCCTATGTCATCTCAGTCAACATGTACTGCAGCATCCTGCTCCTCA
CCTGCATGAGTGCTGACCGGTACCTTGCCATCATACACCCCTCTATCGCCCGACRGATCA
GGACGAGGTCCTATTCCAGAGCACTCTGCATCTGTGTCTGGTTGGTATCCTGCTGCTTAG
GGATGCCAACCCTTCTGTCCAGAGAAGTGAAGAAGCAGTATGGAAAGACTTACTGCACAG
ACAAAGCCGTGACAGAAGTCAAACAGATCATGTCACTGATGCTTTTAATCCTGGCCTTCT
TCTTCCCACTGTTGAGTATCTTAACCTTTTACTGCTCCATCACCAAGAGACTCTGTGTGC
ACTATCAGAAGGCTGGGAAACGTGATAAGAAACTGAGAAAATCCATCAAGATCGTCTTCA
TTGTAGTGGCAGCTTTTGTTGTCTCCTGGGTTCCTTTCAATCTTTTCAAGCTTATGGCCA
TCCTTTTGCGACTCCTAAAGCAGCCCGACTGTTTTTCTGGCA
>Aegithalos_concinnus-KIZ-AH09037_GPR15
CACTGCCTTTCTGGGTGGACATGGAGGTGTCAGATGAGARCTGGAGGGCAGGATCTTTCC
TCTGCAAAGCTAGCTCCTATGTCATCTCAGTCAACATGTACTGCAGCATCCTGCTCCTCA
CCTGCATGAGTGCTGACCGGTACCTTGCCATCATACACCCCTCTATCGCCCGACGGATCA
GGACGAGGTCCTATTCCAGAGCACTCTGCATCTGTGTCTGGTTGGTATCCTGCTGCTTAG
GGATGCCAACCCTTCTGTCCAGAGAAGTGAAGAAGCAGTATGGAAAGACTTACTGCACAG
ACAAAGCCGTGACAGAAGTCAAACAGATCATGTCACTGATGCTTTTAATCCTGGCCTTCT
TCTTCCCACTGTTGAGTATCTTAACCTTTTACTGCTCCATCACCAAGAGACTCTGTGTGC
ACTATCAGAAGGCTGGGAAACGTGATAAGAAACTGAGAAAATCCATCAAGATCGTCTTCA
TTGTAGTGGCAGCTTTTGTTGTCTCCTGGGTTCCTTTCAATCTTTTCAAGCTTATGGCCA
TCCTTTTGCGACTCCTAAAGCAGCCCGACTGTTTTTCTGGCA
>Aegithalos_concinnus-KIZ-LSZS113_GPR15
CACTGCCTTTCTGGGTGGACATGGAGGTGTCAGATGAGAGCTGGAGGGCAGGATCTTTCC
TCTGCAAAGCTAGCTCCTATGTCATCTCAGTCAACATGTACTGCAGCATCCTGCTCCTCA
CCTGCATGAGTGCTGACCGGTACCTTGCCATCATACACCCCTCTATCGCCCGACGGATCA
GGACGAGGTCCTATTCCAGAGCACTCTGCATCTGTGTCTGGTTGGTATCCTGCTGCTTAG
GGATGCCAACCCTTCTGTCCAGAGAAGTGAAGAAGCAGTATGGAAAGACTTACTGCACAG
ACAAAGCCGTGACAGAAGTCAAACAGATCATGTCACTGATGCTTTTAATCCTGGCCTTCT
TCTTCCCACTGTTGAGTATCTTAACCTTTTACTGCTCCATCACCAAGAGACTCTGTGTGC
ACTATCAGAAGGCTGGGAAACGTGATAAGAAACTGAGAAAATCCATCAAGATCGTCTTCA
TTGTAGTGGCAGCTTTTGTTGTCTCCTGGGTTCCTTTCAATCTTTTCAAGCTTATGGCCA
TCCTTTTGCGACTCCTAAAGCAGCCCGACTGTTTTTCTGGCA
>Aegithalos_concinnus-KIZ-LSZS008_GPRC6A
TTTAGCTTCATTGTAATTCTCTGGCAACTTCCTACCTTTAAAGGCAAATATGAAACAAAT
AAATGCTAGGGCAGCGATGTAGCCCAACATAATCCCAAAAGCTACAATAGACCCCTCATT
GCATTCCAGAATTATTGCTCTTGGGATWGAGAAATTTTGATTTACAAAAGGTGTCCTAAA
TATTAGCCAGAAGGTGCAAATGATAACTTGAATTCCRGTGCAGGTGACCACAGTGGGAAT
AGGTTTATACATGCATTTCAGGAAATTTTGAAGCTTGGGATCAAAGCTGAAAGCTAGTAA
AATTTTTAGTGACTTTATTAAAATACATGAAATGCAGAGTGTAAAACTTATGCCRAAGAG
TGCTTGCCTAGTTTTACATTTGAATTCTGTGGGTACATCTATGAAGAAGACAGTGCTTAA
AAAAATTAAGAAGTGGCTGAAGAGGATAATATAGCAGACAGTCAGACCACCAGACGCCTT
TACGACTGGTGTGTCCAAGTTTTTGGTAAATATTACACAAATGGACAAAACCAGCACAAC
CCCAAAAGTGGAGAGGAGGAGGAGGAAGATAGCAAACCAGTCAGTCCAGGCAAGGAAATA
GAT
>Aegithalos_concinnus-KIZ-LSZS112_GPRC6A
TTTAGCTTCATTGTAATTCTCTGGCAACTTCCTACCTTTAAAGGCAAATATGAAACAAAT
AAATGCTAGGGCAGCGATGTAGCCCAACATAATCCCAAAAGCTACAATAGACCCCTCATT
GCATTCCAGAATTATTGCTCTTGGGATWGAGAAATTTTGATTTACAAAAGGTGTCCTAAA
TATTAGCCAGAAGGTGCAAATGATAACTTGAATTCCRGTGCAGGTGACCACAGTGGGAAT
AGGTTTATACATGCATTTCAGGAAATTTTGAAGCTTGGGATCAAAGCTGAAAGCTAGTAA
AATTTTTAGTGACTTTATTAAAATACATGAAATGCAGAGTGTAAAACTTATGCCRAAGAG
TGCTTGCCTAGTTTTACATTTGAATTCTGTGGGTACATCTATGAAGAAGACAGTGCTTAA
AAAAATTAAGAAGTGGCTGAAGAGGATAATATAGCAGACAGTCAGACCACCAGACGCCTT
TACGACTGGTGTGTCCAAGTTTTTGGTAAATATTACACAAATGGACAAAACCAGCACAAC
CCCAAAAGTGGAGAGGAGGAGGAGGAAGATAGCAAACCAGTCAGTCCAGGCAAGGAAATA
GAT
>Aegithalos_concinnus-KIZ-YXBL090_GPRC6A
TTTAGCTTCATTGTAATTCTCTGGCAACTTCCTACCTTTAAAGGCAAATATGAAACAAAT
AAATGCTAGGGCAGCAATGTAGCCCAACATAATCCCAAAAGCTACAATAGACCCCTCATT
GCATTCCAGAATTATTGCTCTTGGGATTGAGAAATTTTGATTTACAAAAGGTGTCCTAAA
TATTAGCCAGAAGGTGCAAATGATAACTTGAATTCCGGTGCAGGTGACCACAGTGGGAAT
AGGTTTATACATGCATTTCAGGAAATTTTGAAGCTTGGGATCAAAGCTGAAAGCTAGTAA
AATTTTTAGTGACTTTATTAAAATACATGAAATGCAGAGTGTAAAACTTATGCCGAAGAG
TGCTTGCCTAGTTTTACATTTGAATTCTGTGGGTACATCTATGAAGAAGACAGTGCTTAA
AAAAATTAAGAAGTGGCTGAAGAGGATAATATAGCAGACAGTCAGACCACCAGACGCCTT
TACGACTGGTGTGTCCAAGTTTTTGGTAAATATTACACAAATGGACAAAACCAGCACAAC
CCCAAAAGTGGAGAGGAGGAGGAGGAAGATAGCAAACCAGTCAGTCCAGGCAAGGAAATA
GAT
>Aegithalos_concinnus-KIZ-LSZS115_GPRC6A
TTTAGCTTCATTGTAATTCTCTGGCAACTTCCTACCTTTAAAGGCAAATATGAAACAAAT
AAATGCTAGGGCAGCRATGTAGCCCAACATAATCCCAAAAGCTACAATAGACCCCTCATT
GCATTCCAGAATTATTGCTCTTGGGATTGAGAAATTTTGATTTACAAAAGGTGTCCTAAA
TATTAGCCAGAAGGTGCAAATGATAACTTGAATTCCRGTGCAGGTGACCACAGTGGGAAT
AGGTTTATACATGCATTTCAGGAAATTTTGAAGCTTGGGATCAAAGCTGAAAGCTAGTAA
AATTTTTAGTGACTTTATTAAAATACATGAAATGCAGAGYGTAAAACTTATGCCRAAGAG
TGCTTGCCTAGTTTTACATTTGAATTCTGTGGGTACATCTATGAAGAAGACAGTGCTTAA
AAAAATTAAGAAGTGGCTGAAGAGGATAATATAGCAGACAGTCAGACCACCAGACGCCTT
TACGACTGGTGTGTCCAAGTTTTTGGTAAATATTACRCAAATGGACAAAACCAGCACAAC
CCCAAAAGTGGAGAGGAGGAGGAGGAAGATAGCAAACCAGTCAGTCCAGGCAAGGAAATA
GAT
>Aegithalos_concinnus-KIZ-LSZS117_GPRC6A
TTTAGCTTCATTGTAATTCTCTGGCAACTTCCTACCTTTAAAGGCAAATATGAAACAAAT
AAATGCTAGGGCAGCRATGTAGCCCAACATAATCCCAAAAGCTACAATAGACCCCTCATT
GCATTCCAGAATTATTGCTCTTGGGATTGAGAAATTTTGATTTACAAAAGGTGTYCTAAA
TATTAGCCAGAAGGTGCAAATGATAACTTGAATTCCRGTGCAGGTGACCACAGTGGGAAT
AGGTTTATACATGCATTTCAGGAAATTTTGAAKCTTGGGATCAAAGCTGAAAGCTAGTAA
AATTTTTAGTGACTTTATTAAAATACATGAAATGCAGAGYGTAAAACTTATGCCRAAGAG
TGCTTGCCTAGTTTTACATTTGAATTCTGTGGGTACATCTATGAAGAAGACAGTGCTTAA
AAAAATTAAGAAGTGGCTGAAGAGGATAATATAGCAGACAGTCAGACCACCAGACGCCTT
TACGACTGGTGTGTCCAAGTTTTTGGTAAATATTACACAAATGGACAAAACCAGYACAAC
CCCAAAAGTGGAGAGGAGGAGGAGGAAGATAGCAAACCAGTCAGTCCAGGCAAGGAAATA
GAT
>Aegithalos_concinnus-KIZ-LSZS116_GPRC6A
TTTAGCTTCATTGTAATTCTCTGGCAACTTCCTACCTTTAAAGGCAAATATGAAACAAAT
AAATGCTAGGGCAGCRATGTAGCCCAACATAATCCCAAAAGCTACAATAGACCCCTCATT
GCATTCCAGAATTATTGCTCTTGGGATTGAGAAATTTTGATTTACAAAAGGTGTCCTAAA
TATTAGCCAGAAGGTGCAAATGATAACTTGAATTCCRGTGCAGGTGACCACAGTGGGAAT
AGGTTTATACATGCATTTCAGGAAATTTTGAAGCTTGGGATCAAAGCTGAAAGCTAGTAA
AATTTTTAGTGACTTTATTAAAATACATGAAATGCAGAGYGTAAAACTTATGCCRAAGAG
TGCTTGCCTAGTTTTACATTTGAATTCTGTGGGTACATCTATGAAGAAGACAGTGCTTAA
AAAAATTAAGAAGTGGCTGAAGAGGATAATATAGCAGACAGTCAGACCACCAGACGCCTT
TACGACTGGTGTGTCCAAGTTTTTGGTAAATATTACACAAATGGACAAAACCAGCACAAC
CCCAAAAGTGGAGAGGAGGAGGAGGAAGATAGCAAACCAGTCAGTCCAGGCAAGGAAATA
GAT
>Aegithalos_concinnus-KIZ-AH09037_GPRC6A
TTTAGCTTCATTGTAATTCTCTGGCAACTTCCTACCTTTAAAGGCAAATATGAAACAAAT
AAATGCTAGGGCAGCGAYGTAGCCCAACATAATCCCAAAAGCTACAATAGACCCCTCATT
GCATTCCAGAATTATTGCTCTTGGGATTGAGAAATTTTGATTTACAAAAGGTGTCCTAAA
TATTAGCCAGAAGGTGCAAATGATAACTTGAATTCCRGTGCAGGTGACCACAGTGGGAAT
AGGTTTATACATGCATTTCAGGAAATTTTGAAGCTTGGGATCAAAGCTGAAAGCTAGTAA
AATTTTTAGTGACTTTATTAAAATACATGAAATGCAGAGYGTAAAACTTATGCCRAAGAG
TGCTTGCCTAGTTTTACATTTGAATTCTGTGGGTACATCTATGAAGAAGACAGTGCTTAA
AAAAATTAAGAAGTGGCTGAAGAGGATAATATAGCAGACAGTCAGACCACCAGACGCCTT
TACGACTGGTGTGTCCAAGTTTTTGGTAAATATTACACAAATGGACAAAACCAGCACAAC
CCCAAAAGTGGAGAGGAGGAGGAGGAAGATAGCAAACCAGTCAGTCCAGGCAAGGAAATA
GAT
>Aegithalos_concinnus-KIZ-AH09067_GPRC6A
TTTAGCTTCATTGTAATTCTCTGGCAACTTCCTACCTTTAAAGGCAAATATGAAACAAAT
AAATGCTAGGGCAGCGATGTAGCCCAACATAATCCCAAAAGCTACAATAGACCCCTCATT
GCATTCCAGAATTATTGCTCTTGGGATTGAGAAATTTTGATTTACAAAAGGTGTCCTAAA
TATTAGCCAGAAGGTGCAAATGATAACTTGAATTCCAGTGCAGGTGACCACAGTGGGAAT
AGGTTTATACATGCATTTCAGGAAATTTTGAAGCTTGGGATCAAAGCTGAAAGCTAGTAA
AATTTTTAGTGACTTTATTAAAATACATGAAATGCAGAGCGTAAAACTTATGCCAAAGAG
TGCTTGCCTAGTTTTACATTTGAATTCTGTGGGTACATCTATGAAGAAGACAGTGCTTAA
AAAAATTAAGAAGTGGCTGAAGAGGATAATATAGCAGACAGTCAGACCACCAGACGCCTT
TACGACTGGTGTGTCCAAGTTTTTGGTAAATATTACACAAATGGACAAAACCAGCACAAC
CCCAAAAGTGGAGAGGAGGAGGAGGAAGATAGCAAACCAGTCAGTCCAGGCAAGGAAATA
GAT
>Aegithalos_concinnus-KIZ-AH09107_GPRC6A
TTTAGCTTCATTGTAATTCTCTGGCAACTTCCTACCTTTAAAGGCAAATATGAAACAAAT
AAATGCTAGGGCAGCGATGTAGCCCAACATAATCCCAAAAGCTACAATAGACCCCTCATT
GCATTCCAGAATTATTGCTCTTGGGATTGAGAAATTTTGATTTACAAAAGGTGTCCTAAA
TATTAGCCAGAAGGTGCAAATGATAACTTGAATTCCAGTGCAGGTGACCACAGTGGGAAT
AGGTTTATACATGCATTTCAGGAAATTTTGAAGCTTGGGATCAAAGCTGAAAGCTAGTAA
AATTTTTAGTGACTTTATTAAAATACATGAAATGCAGAGCGTAAAACTTATGCCAAAGAG
TGCTTGCCTAGTTTTACATTTGAATTCTGTGGGTACATCTATGAAGAAGACAGTGCTTAA
AAAAATTAAGAAGTGGCTGAAGAGGATAATATAGCAGACAGTCAGACCACCAGACGCCTT
TACGACTGGTGTGTCCAAGTTTTTGGTAAATATTACACAAATGGACAAAACCAGCACAAC
CCCAAAAGTGGAGAGGAGGAGGAGGAAGATAGCAAACCAGTCAGTCCAGGCAAGGAAATA
GAT
>Aegithalos_concinnus-KIZ-LSZS114_GPRC6A
TTTAGCTTCATTGTAATTCTCTGGCAACTTCCTACCTTTAAAGGCAAATATGAAACAAAT
AAATGCTAGGGCAGCGATGTAGCCCAACATAATCCCAAAAGCTACAATAGACCCCTCATT
GCATTCCAGAATTATTGCTCTTGGGATTGAGAAATTTTGATTTACAAAAGGTGTCCTAAA
TATTAGCCAGAAGGTGCAAATGATAACTTGAATTCCAGTGCAGGTGACCACAGTGGGAAT
AGGTTTATACATGCATTTCAGGAAATTTTGAAGCTTGGGATCAAAGCTGAAAGCTAGTAA
AATTTTTAGTGACTTTATTAAAATACATGAAATGCAGAGCGTAAAACTTATGCCAAAGAG
TGCTTGCCTAGTTTTACATTTGAATTCTGTGGGTACATCTATGAAGAAGACAGTGCTTAA
AAAAATTAAGAAGTGGCTGAAGAGGATAATATAGCAGACAGTCAGACCACCAGACGCCTT
TACGACTGGTGTGTCCAAGTTTTTGGTAAATATTACRCAAATGGACAAAACCAGCACAAC
CCCAAAAGTGGAGAGGAGGAGGAGGAAGATAGCAAACCAGTCAGTCCAGGCAAGGAAATA
GAT
>Aegithalos_concinnus-KIZ-LSZS017_GPRC6A
TTTAGCTTCATTGTAATTCTCTGGCAACTTCCTACCTTTAAAGGCAAATATGAAACAAAT
AAATGCTAGGGCAGCGATGTAGCCCAACATAATCCCAAAAGCTACAATAGACCCCTCATT
GCATTCCAGAATTATTGCTCTTGGGATTGAGAAATTTTGATTTACAAAAGGTGTYCTAAA
TATTAGCCAGAAGGTGCAAATGATAACTTGAATTCCAGTGCAGGTGACCACAGTGGGAAT
AGGTTTATACATGCATTTCAGGAAATTTTGAAGCTTGGGATCAAAGCTGAAAGCTAGTAA
AATTTTTAGTGACTTTATTAAAATACATGAAATGCAGAGYGTAAAACTTATGCCAAAGAG
TGCTTGCCTAGTTTTACATTTGAATTCTGTGGGTACATCTATGAAGAAGACAGTGCTTAA
AAAAATTAAGAAGTGGCTGAAGAGGATAATATAGCAGACAGTCAGACCACCAGACGCCTT
TACGACTGGTGTGTCCAAGTTTTTGGTAAATATTACACAAATGGACAAAACCAGCACAAC
CCCAAAAGTGGAGAGGAGGAGGAGGAAGAYAGCAAACCAGTCAGTCCAGGCAAGGAAATA
GAT
>Aegithalos_concinnus-KIZ-YXBL137_GPRC6A
TTTAGCTTCATTGTAATTCTCTGGCAACTTCCTACCTTTAAAGGCAAATATGAAACAAAT
AAATGCTAGGGCAGCGATGTAGCCCAACATAATCCCAAAAGCTACAATAGACCCCTCATT
GCATTCCAGAATTATTGCTCTTGGGATTGAGAAATTTTGATTTACRAAAGGTGTYCTAAA
TATTAGCCAGAAGGTGCAAATGATAACTTGAATTCCAGTGCAGGTGACCACAGTGGGAAT
AGGTTTATACATGCATTTCAGGAAATTTTGAAGCTTGGGATCAAAGCTGAAAGCTAGTAA
AATTTTTAGTGACTTTATTAAAATACATGAAATGCAGAGYGTAAAACTTATGCCAAAGAG
TGCTTGCCTAGTTTTACATTTGAATTCTGTGGGTACATCTATGAAGAAGACAGTGCTTAA
AAAAATTAAGAAGTGGCTGAAGAGGATAATATAGCAGACAGTCAGACCACCAGACGCCTT
TACGACTGGTGTGTCCAAGTTTTTGGTAAATATTACACAAATGGACAAAACCAGCACAAC
CCCAAAAGTGGAGAGGAGGAGGAGGAAGAYAGCAAACCAGTCAGTCCAGGCAAGGAAATA
GAT
>Aegithalos_concinnus-KIZ-AH10044_GPRC6A
TTTAGCTTCATTGTAATTCTCTGGCAACTTCCTACCTTTAAAGGCAAATATGAAACAAAT
AAATGCTAGGGCAGCGATGTAGCCCAACATAATCCCAAAAGCTACAATAGACCCCTCATT
GCATTCCAGAATTATTGCTCTTGGGATTGAGAAATTTTGATTTACRAAAGGTGTCCTAAA
TATTAGCCAGAAGGTGCAAATGATAACTTGAATTCCAGTGCAGGTGACCACAGTGGGAAT
AGGTTTATACATGCATTTCAGGAAATTTTGAAGCTTGGGATCAAAGCTGAAAGCTAGTAA
AATTTTTAGTGAYTTTATTAAAATACATGAAATGCAGAGYGTAAAACTTAYGCCAAAGAG
TGCTTGCCTAGTTTTACATTTGAATTCTGTGGGTACATCTATGAAGAAGACAGTGCTTAA
AAAAATTAAGAAGTGGCTGAAGAGGATAATATAGCAGACAGTCAGACCACCAGACGCCTT
TACGACTGGTGTGTCCAAGTTTTTGGTAAATATTACACAAATGGACAAAACCAGCACAAC
CCCAAAAGTGGAGAGGAGGAGGAGGAAGATAGCAAACCAGTCAGTCCAGGCAAGGAAATA
GAT
>Aegithalos_concinnus-KIZ-AH10066_GPRC6A
TTTAGCTTCATTGTAATTCTCTGGCAACTTCCTACCTTTAAAGGCAAATATGAAACAAAT
AAATGCTAGGGCAGCGATGTAGCCCAACATAATCCCAAAAGCTACAATAGACCCCTCATT
GCATTCCAGAATTATTGCTCTTGGGATTGAGAAATTTTGATTTACAAAAGGTGTCCTAAA
TATTAGCCAGAAGGTGCAAATGATAACTTGAATTCCAGTGCAGGTGACCACAGTGGGAAT
AGGTTTATACATGCATTTCAGGAAATTTTGAAGCTTGGGATCAAAGCTGAAAGCTAGTAA
AATTTTTAGTGACTTTATTAAAATACATGAAATGCAGAGCGTAAAACTTATGCCAAAGAG
TGCTTGCCTAGTTTTACATTTGAATTCTGTGGGTACATCTATGAAGAAGACAGTGCTTAA
AAAAATTAAGAAGTGGCTGAAGAGGATAATATAGCAGACAGTCAGACCACCAGACGCCTT
TACRACTGGTGTGTCCAAGTTTTTGGTAAATATTACACAAATGGACAAAACCAGCACAAC
CCCAAAAGTGGAGAGGAGGAGGAGGAAGATAGCAAACCAGTCAGTCCAGGCAAGGAAATA
GAT
>Aegithalos_concinnus-KIZ-AH10035_GPRC6A
TTTAGCTTCATTGTAATTCTCTGGCAACTTCCTACCTTTAAAGGCAAATATGAAACAAAT
AAATGCTAGGGCAGCGATGTAGCCCAACATAATCCCAAAAGCTACAATAGACCCCTCATT
GCATTCCAGAATTATTGCTCTTGGGATTGAGAAATTTTGATTTACAAAAGGTGTYCTAAA
TATTAGCCAGAAGGTGCAAATGATAACTTGAATTCCAGTGCAGGTGACCACAGTGGGAAT
AGGTTTATACATGCATTTCAGGAAATTTTGAAGCTTGGGATCAAAGCTGAAAGCTAGTAA
AATTTTTAGTGACTTTATTAAAATACATGAAATGCAGAGYGTAAAACTTATGCCAAAGAG
TGCTTGCCTAGTTTTACATTTGAATTCTGTGGGTACATCTATGAAGAAGACAGTGCTTAA
AAAAATTAAGAAGTGGCTGAAGAGGATAATATAGCAGACAGTCAGACCACCAGACGCCTT
TACGACTGGTGTGTCCAAGTTTTTGGTAAATATTACACAAATGGACAAAACCAGCACAAC
CCCAAAAGTGGAGAGGAGGAGGAGGAAGATAGCAAACCAGTCAGTCCAGGCAAGGAAATA
GAT
>Aegithalos_concinnus-KIZ-LSZS118_GPRC6A
TTTAGCTTCATTGTAATTCTCTGGCAACTTCCTACCTTTAAAGGCAAATATGAAACAAAT
AAATGCTAGGGCAGCGATGTAGCCCAACATAATCCCAAAAGCTACAATAGACCCCTCATT
GCATTCCAGAATTATTGCTCTTGGGATTGAGAAATTTTGATTTACAAAAGGTGTYCTAAA
TATTAGCCAGAAGGTGCAAATGATAACTTGAATTCCAGTGCAGGTGACCACAGTGGGAAT
AGGTTTATACATGCATTTCAGGAAATTTTGAAGCTTGGGATCAAAGCTGAAAGCTAGTAA
AATTTTTAGTGACTTTATTAAAATACATGAAATGCAGAGTGTAAAACTTATGCCAAAGAG
TGCTTGCCTAGTTTTACATTTGAATTCTGTGGGTACATCTATGAAGAAGACAGTGCTTAA
AAAAATTAAGAAGTGGCTGAAGAGGATAATATAGCAGACAGTCAGACCACCAGACGCCTT
TACGACTGGTGTGTCCAAGTTTTTGGTAAATATTACACAAATGGACAAAACCAGCACAAC
CCCAAAAGTGGAGAGGAGGAGGAGGAAGAYAGCAAACCAGTCAGTCCAGGCAAGGAAATA
GAT
>Aegithalos_concinnus-KIZ-AH09038_GPRC6A
TTTAGCTTCATTGTAATTCTCTGGCAACTTCCTACCTTTAAAGGCAAATATGAAACAAAT
AAATGCTAGGGCAGCGATGTAGCCCAACATAATCCCAAAAGCTACAATAGACCCCTCATT
GCATTCCAGAATTATTGCTCTTGGGATTGAGAAATTTTGATTTACRAAAGGTGTYCTAAA
TATTAGCCAGAAGGTGCAAATGATAACTTGAATTCCAGTGCAGGTGACCACAGTGGGAAT
AGGTTTATACATGCATTTCAGGAAATTTTGAAGCTTGGGATCAAAGCTGAAAGCTAGTAA
AATTTTTAGTGACTTTATTAAAATACATGAAATGCAGAGCGTAAAACTTATGCCAAAGAG
TGCTTGCCTAGTTTTACATTTGAATTCTGTGGGTACATCTATGAAGAAGACAGTGCTTAA
AAAAATTAAGAAGTGGCTGAAGAGGATAATATAGCAGACAGTCAGACCACCAGACGCCTT
TACGACTGGTGTGTCCAAGTTTTTGGTAAATATTACACAAATGGACAAAACCAGCACAAC
CCCAAAAGTGGAGAGGAGGAGGAGGAAGATAGCAAACCAGTCAGTCCAGGCAAGGAAATA
GAT
>Aegithalos_concinnus-KIZ-LSZS113_GPRC6A
TTTAGCTTCATTGTAATTCTCTGGCAACTTCCTACCTTTAAAGGCAAATATGAAACAAAT
AAATGCTAGGGCAGCGATGTAGCCCAACATAATCCCAAAAGCTACAATAGACCCCTCATT
GCATTCCAGAATTATTGCTCTTGGGATTGAGAAATTTTGATTTACAAAAGGTGTCCTAAA
TATTAGCCAGAAGGTGCAAATGATAACTTGAATTCCAGTGCAGGTGACCACAGTGGGAAT
AGGTTTATACATGCATTTCAGGAAATTTTGAAGCTTGGGATCAAAGCTGAAAGCTAGTAA
AATTTTTAGTGACTTTATTAAAATACATGAAATGCAGAGYGTAAAACTTATGCCAAAGAG
TGCTTGCCTAGTTTTACATTTGAATTCTGTGGGTACATCTATGAAGAAGACAGTGCTTAA
AAAAATTAAGAAGTGGCTGAAGAGGATAATATAGCAGACAGTCAGACCACCAGACGCCTT
TACGACTGGTGTGTCCAAGTTTTTGGTAAATATTACACAAATGGACAAAACCAGCACAAC
CCCAAAAGTGGAGAGGAGGAGGAGGAAGATAGCAAACCAGTCAGTCCAGGCAAGGAAATA
GAT
>Aegithalos_concinnus-KIZ-YXBL047_GPRC6A
TTTAGCTTCATTGTAATTCTCTGGCAACTTCCTACCTTTAAAGGCAAATATGAAACAAAT
AAATGCTAGGGCAGCGATGTAGCCCAACATAATCCCAAAAGCTACAATAGACCCCTCATT
GCATTCCAGAATTATTGCTCTTGGGATTGAGAAATTTTGATTTACAAAAGGTGTCCTAAA
TATTAGCCAGAAGGTGCAAATGATAACTTGAATTCCAGTGCAGGTGACCACAGTGGGAAT
AGGTTTATACATGCATTTCAGGAAATTTTGAAGCTTGGGATCAAAGCTGAAAGCTAGTAA
AATTTTTAGTGACTTTATTAAAATACATGAAATGCAGAGTGTAAAACTTATGCCAAAGAG
TGCTTGCCTAGTTTTACATTTGAATTCTGTGGGTACATCTATGAAGAAGACAGTGCTTAA
AAAAATTAAGAAGTGGCTGAAGAGGATAATATAGCAGACAGTCAGACCACCAGACGCCTT
TACGACTGGTGTGTCCAAGTTTTTGGTAAATATTACACAAATGGACAAAACCAGCACAAC
CCCAAAAGTGGAGAGGAGGAGGAGGAAGATAGCAAACCAGTCAGTCCAGGCAAGGAAATA
GAT
>Aegithalos_concinnus-KIZ-LSZS019_GPRC6A
TTTAGCTTCATTGTAATTCTCTGGCAACTTCCTACCTTTAAAGGCAAATATGAAACAAAT
AAATGCTAGGGCAGCGATGTAGCCCAACATAATCCCAAAAGCTACAATAGACCCCTCATT
GCATTCCAGAATTATTGCTCTTGGGATTGAGAAATTTTGATTTACRAAAGRTGTCCTAAA
TATTAGCCAGAAGGTGCAAATGATAACTTGAATTCCAGTGCAGGTGACCACAGTGGGAAT
AGGTTTATACATGCATTTCAGGAAATTTTGAAGCTTGGGATCAAAGCTGAAAGCTAGTAA
AATTTTTAGTGACTTTATTAAAATACATGAAATGCAGAGYGTAAAACTTATGCCAAAGAG
TGCTTGCCTAGTTTTACATTTGAATTCTGTGGGTACATCTATGAAGAAGACAGTGCTTAA
AAAAATTAAGAAGTGGCTGAAGAGGATAATATAGCAGACAGTCAGACCACCAGACGCCTT
TACGACTGGTGTGTCCAAGTTTTTGGTAAATATTACACAAATGGACAAAACCAGCACAAC
CCCAAAAGTGGAGAGGAGGAGGAGGAAGATAGCAAACCAGTCAGTCCAGGCAAGGAAATA
GAT
>Aegithalos_concinnus-KIZ-LSZS125_GPRC6A
TTTAGCTTCATTGTAATTCTCTGGCAACTTCCTACCTTTAAAGGCAAATATGAAACAAAT
AAATGCTAGGGCAGCGATGTAGCCCAACATAATCCCAAAAGCTACAATAGACCCCTCATT
GCATTCCAGAATTATTGCTCTTGGGATTGAGAAATTTTGATTTACRAAAGGTGTCCTAAA
TATTAGCCAGAAGGTGCAAATGATAACTTGAATTCCAGTGCAGGTGACCACAGTGGGAAT
AGGTTTATACATGCATTTCAGGAAATTTTGAAGCTTGGGATCAAAGCTGAAAGCTAGTAA
AATTTTTAGTGACTTTATTAAAATACATGAAATGCAGAGCGTAAAACTTATGCCAAAGAG
TGCTTGCCTAGTTTTACATTTGAATTCTGTGGGTACATCTATGAAGAAGACAGTGCTTAA
AAAAATTAAGAAGTGGCTGAAGAGGATAATATAGCAGACAGTCAGACCACCAGACGCCTT
TACGACTGGTGTGTCCAAGTTTTTGGTAAATATTACACAAATGGACAAAACCAGCACAAC
CCCAAAAGTGGAGAGGAGGAGGAGGAAGATAGCAAACCAGTCAGTCCAGGCAAGGAAATA
GAT
>Aegithalos_concinnus-KIZ-LSZS033_GPRC6A
TTTAGCTTCATTGTAATTCTCTGGCAACTTCCTACCTTTAAAGGCAAATATGAAACAAAT
AAATGCTAGGGCAGCGATGTAGCCCAACATAATCCCAAAAGCTACAATAGACCCCTCATT
GCATTCCAGAATTATTGCTCTTGGGATTGAGAAATTTTGATTTACAAAAGGTGTCCTAAA
TATTAGCCAGAAGGTGCAAATGATAACTTGAATTCCAGTGCAGGTGACCACAGTGGGAAT
AGGTTTATACATGCATTTCAGGAAATTTTGAAGCTTGGGATCAAAGCTGAAAGCTAGTAA
AATTTTTAGTGACTTTATTAAAATACATGAAATGCAGAGYGTAAAACTTATGCCAAAGAG
TGCTTGCCTAGTTTTACATTTGAATTCTGTGGGTACATCTATGAAGAAGACAGTGCTTAA
AAAAATTAAGAAGTGGCTGAAGAGGATAATATAGCAGACAGTCAGACCACCAGACGCCTT
TACGACTGGTGTGTCCAAGTTTTTGGTAAATATTACACAAATGGACAAAACCAGCACAAC
CCCAAAAGTGGAGAGGAGGAGGAGGAAGATAGCAAACCAGTCAGTCCAGGCAAGGAAATA
GAT
>Aegithalos_concinnus-KIZ-LSZS018_GPRC6A
TTTAGCTTCATTGTAATTCTCTGGCAACTTCCTACCTTTAAAGGCAAATATGAAACAAAT
AAATGCTAGGGCAGCGATGTAGCCCAACATAATCCCAAAAGCTACAATAGACCCCTCATT
GCATTCCAGAATTATTGCTCTTGGGATTGAGAAATTTTGATTTACAAAAGGTGTCCTAAA
TATTAGCCAGAAGGTGCAAATGATAACTTGAATTCCAGTGCAGGTGACCACAGTGGGAAT
AGGTTTATACATGCATTTCAGGAAATTTTGAAGCTTGGGATCAAAGCTGAAAGCTAGTAA
AATTTTTAGTGACTTTATTAAAATACATGAAATGCAGAGCGTAAAACTTATGCCAAAGAG
TGCTTGCCTAGTTTTACATTTGAATTCTGTGGGTACATCTATGAAGAAGACAGTGCTTAA
AAAAATTAAGAAGTGGCTGAAGAGGATAATATAGCAGACAGTCAGACCACCAGACGCCTT
TACGACTGGTGTGTCCAAGTTTTTGGTAAATATTACACAAATGGACAAAACCAGCACAAC
CCCAAAAGTGGAGAGGAGGAGGAGGAAGATAGCAAACCAGTCAGTCCAGGCAAGGAAATA
GAT
>Aegithalos_concinnus-KIZ-LSZS009_GPRC6A
TTTAGCTTCATTGTAATTCTCTGGCAACTTCCTACCTTTAAAGGCAAATATGAAACAAAT
GAATGCTAGGGCAGCGATGTAGCCCAACATAATCCCAAAAGCTACAATAGACCCCTCATT
GCATTCCAGAATTATTGCTCTTGGGATTGAGAAATTTTGATTTACGAAAGGTGTCCTAAA
TATTAGCCAGAAGGTGCAAATGATAACTTGAATTCCAGTGCAGGTGACCACAGTGGGAAT
AGGTTTATACATGCATTTCAGGAAATTTTGAAGCTTGGGATCAAAGCTGAAAGCTAGTAA
AATTTTTAGTGACTTTATTAAAATACATGAAATGCAGAGCGTAAAACTTATGCCAAAGAG
TGCTTGCCTAGTTTTACATTTGAATTCTGTGGGTACATCTATGAAGAAGACAGTGCTTAA
AAAAATTAAGAAGTGGCTGAAGAGGATAATATAGCAGACAGTCAGACCACCAGACGCCTT
TACGACTGGTGTGTCCAAGTTTTTGGTAAATATTACACAAATGGACAAAACCAGCACAAC
CCCAAAAGTGGAGAGGAGGAGGAGGAAGATAGCAAACCAGTCAGTCCAGGCAAGGAAATA
GAT
>Aegithalos_concinnus-KIZ-AH10047_GPRC6A
TTTAGCTTCATTGTAATTCTCTGGCAACTTCCTACCTTTAAAGGCAAATATGAAACAAAT
RAATGCTAGGGCAGCGATGTAGCCCAACATAATCCCAAAAGCTACAATAGACCCCTCATT
GCATTCCAGAATTATTGCTCTTGGGATTGAGAAATTTTGATTTACRAAAGGTGTYCTAAA
TATTAGCCAGAAGGTGCAAATGATAACTTGAATTCCAGTGCAGGTGACCACAGTGGGAAT
AGGTTTATACATGCATTTCAGGAAATTTTGAAGCTTGGGATCAAAGCTGAAAGCTAGTAA
AATTTTTAGTGACTTTATTAAAATACATGAAATGCAGAGCGTAAAACTTATGCCAAAGAG
TGCTTGCCTAGTTTTACATTTGAATTCTGTGGGTACATCTATGAAGAAGACAGTGCTTAA
AAAAATTAAGAAGTGGCTGAAGAGGATAATATAGCAGACAGTCAGACCACCAGACGCCTT
TACGACTGGTGTGTCCAAGTTTTTGGTAAATATTACACAAATGGACAAAACCAGYACAAC
CCCAAAAGTGGAGAGGAGGAGGAGGAAGATAGCAAACCAGTCAGTCCAGGCAAGGAAATA
GAT
>Aegithalos_concinnus-KIZ-AH10051_GPRC6A
TTTAGCTTCATTGTAATTCTCTGGCAACTTCCTACCTTTAAAGGCAAATATGAAACAAAT
AAATGCTAGGGCAGCGATGTAGCCCAACATAATCCCAAAAGCTACAATAGACCCCTCATT
GCATTCCAGAATTATTGCTCTTGGGATTGAGAAATTTTGATTTACRAAAGGTGTYCTAAA
TATTAGCCAGAAGGTGCAAATGATAACTTGAATTCCAGTGCAGGTGACCACAGTGGGAAT
AGGTTTATACATGCATTTCAGGAAATTTTGAAGCTTGGGATCAAAGCTGAAAGCTAGTAA
AATTTTTAGTGACTTTATTAAAATACATGAAATGCAGAGCGTAAAACTTATGCCAAAGAG
TGCTTGCCTAGTTTTACATTTGAATTCTGTGGGTACATCTATGAAGAAGACAGTGCTTAA
AAAAATTAAGAAGTGGCTGAAGAGGATAATATAGCAGACAGTCAGACCACCAGACGCCTT
TACGACTGGTGTGTCCAAGTTTTTGGTAAATATTACACAAATGGACAAAACCAGYACAAC
CCCAAAAGTGGAGAGGAGGAGGAGGAAGATAGCAAACCAGTCAGTCCAGGCAAGGAAATA
GAT
>Aegithalos_concinnus-KIZ-LSZS004_GPRC6A
TTTAGCTTCATTGTAATTCTCTGGCAACTTCCTACCTTTAAAGGCAAATATGAAACAAAT
AAATGCTAGGGCAGCGATGTAGCCCAACATAATCCCAAAAGCTACAATAGACCCCTCATT
GCATTCCAGAATTATTGCTCTTGGGATTGAGAAATTTTGATTTACRAAAGRTGTCCTAAA
TATTAGCCAGAAGGTGCAAATGATAACTTGAATTCCAGTGCAGGTGACCACAGTGGGAAT
AGGTTTATACATGCATTTCAGGAAATTTTGAAGCTTGGGATCAAAGCTGAAAGCTAGTAA
AATTTTTAGTGACTTTATTAAAATACATGAAATGCAGAGCGTAAAACTTATGCCAAAGAG
TGCTTGCCTAGTTTTACATTTGAATTCTGTGGGTACATCTATGAAGAAGACAGTGCTTAA
AAAAATTAAGAAGTGGCTGAAGAGGATAATATAGCAGACAGTCAGACCACCAGACGCCTT
TACGACTGGTGTGTCCAAGTTTTTGGTAAATATTACACAAATGGACAAAACCAGCACAAC
CCCAAAAGTGGAGAGGAGGAGGAGGAAGATAGCAAACCAGTCAGTCCAGGCAAGGAAATA
GAT
>Aegithalos_concinnus-KIZ-AH10050_GPRC6A
TTTAGCTTCATTGTAATTCTCTGGCAACTTCCTACCTTTAAAGGCAAATATGAAACAAAT
AAATGCTAGGGCAGCGATRTAGCCCAACATAATCCCAAAAGCTACAATAGACCCCTCATT
GCATTCCAGAATTATTGCTCTTGGGATWGAGAAATTTTGATTTACAAAAGGTGTCCTAAA
TATTAGCCAGAAGGTGCAAATGATAACTTGAATTCCAGTGCAGGTGACCACAGTGGGAAT
AGGTTTATACATGCATTTCAGGAAATTTTGAAGCTTGGGATCAAAGCTGAAAGCTAGTAA
AATTTTTAGTGACTTTATTAAAATACATGAAATGCAGAGYGTAAAACTTATGCCAAAGAG
TGCTTGCCTAGTTTTACATTTGAATTCTGTGGGTACATCTATGAAGAAGACAGTGCTTAA
AAAAATTAAGAAGTGGCTGAAGAGGATAATATAGCAGACAGTCAGACCACCAGACGCCTT
TACGACTGGTGTGTCCAAGTTTTTGGTAAATATTACACAAATGGACAAAACCAGCACAAC
CCCAAAAGTGGAGAGGAGGAGGAGGAAGATAGCAAACCAGTCAGTCCAGGCAAGGAAATA
GAT
>Aegithalos_concinnus-KIZ-AH10065_GPRC6A
TTTAGCTTCATTGTAATTCTCTGGCAACTTCCTACCTTTAAAGGCAAATATGAAACAAAT
AAATGCTAGGGCAGCGATRTAGCCCAACATAATCCCAAAAGCTACAATAGACCCCTCATT
GCATTCCAGAATTATTGCTCTTGGGATWGAGAAATTTTGATTTACAAAAGGTGTCCTAAA
TATTAGCCAGAAGGTGCAAATGATAACTTGAATTCCAGTGCAGGTGACCACAGTGGGAAT
AGGTTTATACATGCATTTCAGGAAATTTTGAAGCTTGGGATCAAAGCTGAAAGCTAGTAA
AATTTTTAGTGACTTTATTAAAATACATGAAATGCAGAGYGTAAAACTTATGCCAAAGAG
TGCTTGCCTAGTTTTACATTTGAATTCTGTGGGTACATCTATGAAGAAGACAGTGCTTAA
AAAAATTAAGAAGTGGCTGAAGAGGATAATATAGCAGACAGTCAGACCACCAGACGCCTT
TACGACTGGTGTGTCCAAGTTTTTGGTAAATATTACACAAATGGACAAAACCAGCACAAC
CCCAAAAGTGGAGAGGAGGAGGAGGAAGATAGCAAACCAGTCAGTCCAGGCAAGGAAATA
GAT
>Aegithalos_concinnus-KIZ-YXBL090_HERC1
TGCTCACTACAGCTGAAGCACCTAAAGCCATTTCTATCCATTCAAGAAGGTATCTCAAGG
CACCTCGTTGGGCAGCCAAACCAAGAAGCAACTCAGAAGCTAATCTACGACCTAGAGTAT
CTGCCCCAGAGTTTGGAATCGTTACTCCTTTAAGAAAAGTTGTTACTTGCGATAAACAGT
CCAAGCCCATCGGTGGAATCTTGCTTTCATTTGCTAGAGATAAAGGTGGTAAAGAGCTCA
CAACTTCTATTGCAGTATGGATAACATCATTGCAGAGACTAAGGCCAGGTCCTGCTGCAG
GCATCATCCAGCTTTGTCTCAGCAGTGCAAATAACAAGCTCAATCCAGTCCGAACTCCCA
TTTCTATGAGTGCATCTGTGCTTGACCTCGGGCGTTCACTGACCGAGTGCACATCTGTGG
ATCCGGAACTGCTTTCTGGTGAATGCTGTTGCTGTTTCACCTTACCCTTATCGTGATATT
TATTAGAAAGTGCATAGAAGACACGCTGCAGCACAAGGAGACGCTTTCGCAGAGCTCCAG
CAAATGGAGAGTCTGAGCACACCATCTTTGCCAGTGCCAGCTGGCTGCTAAGAAGGGCAT
CCAAGTAGTGGTCCTGTTCATCGCTAGATAGAGATTCCCTCTCAAAATCTGGTAACTGAG
GTCCTTTGAGGCACAGAACCTGCTGG
>Aegithalos_concinnus-KIZ-AH10066_HERC1
TGCTCACTACAGCTGAAGCACCTAAAGCCATTTCTATCCATTCAAGAAGGTATCTCAAGG
CACCTCGTTGGGCAGCCAAACCAAGAAGCAACTCAGAAGCTAATCTACGACCTAGAGTAT
CTGCCCCAGAGTTTGGAATCGTTACTCCTTTAAGAAAAGTTGTTACTTGCGATAAACAGT
CCAAGCCCATCGGTGGAATCTTGCTTTCATTTGCTAGAGATAAAGGTGGTAAAGAGCTCA
CAACTTCTATTGCAGTATGGATAACATCATTGCAGAGACTAAGGCCAGGTCCTGCTGCAG
GCATCATCCAGCTTTGTCTCAGCAGTGCAAATAACAAGCTCAATCCAGTCCGAACTCCCA
TTTCTATGAGTGCATCTGTGCTTGACCTCGGGCGTTCACTGACCGAGTGCACATCTGTGG
ATCCGGAACTGCTTTCTGGTGAATGCTGTTGCTGTTTCACCTTACCCTTATCGTGATATT
TATTAGAAAGTGCATAGAAGACACGCTGCAGCACAAGGAGACGCTTTCGCAGAGCTCCAG
CAAATGGAGAGTCTGAGCACACCATCTTTGCCAGTGCCAGCTGGCTGCTAAGAAGGGCAT
CCAAGTAGTGGTCCTGTTCATCGCTAGATAGAGATTCCCTCTCAAAATCTGGTAACTGAG
GTCCTTTGAGGCACAGAACCTGCTGG
>Aegithalos_concinnus-KIZ-AH10035_HERC1
TGCTCACTACAGCTGAAGCACCTAAAGCCATTTCTATCCATTCAAGAAGGTATCTCAAGG
CACCTCGTTGGGCAGCCAAACCAAGAAGCAACTCAGAAGCTAATCTACGACCTAGAGTAT
CTGCCCCAGAGTTTGGAATCGTTACTCCTTTAAGAAAAGTTGTTACTTGCGATAAACAGT
CCAAGCCCATCGGTGGAATCTTGCTTTCATTTGCTAGAGATAAAGGTGGTAAAGAGCTCA
CAACTTCTATTGCAGTATGGATAACATCATTGCAGAGACTAAGGCCAGGTCCTGCTGCAG
GCATCATCCAGCTTTGTCTCAGCAGTGCAAATAACAAGCTCAATCCAGTCCGAACTCCCA
TTTCTATGAGTGCATCTGTGCTTGACCTCGGGCGTTCACTGACCGAGTGCACATCTGTGG
ATCCGGAACTGCTTTCTGGTGAATGCTGTTGCTGTTTCACCTTACCCTTATCGTGATATT
TATTAGAAAGTGCATAGAAGACACGCTGCAGCACAAGGAGACGCTTTCGCAGAGCTCCAG
CAAATGGAGAGTCTGAGCACACCATCTTTGCCAGTGCCAGCTGGCTGCTAAGAAGGGCAT
CCAAGTAGTGGTCCTGTTCATCGCTAGATAGAGATTCCCTCTCAAAATCTGGTAACTGAG
GTCCTTTGAGGCACAGAACCTGCTGG
>Aegithalos_concinnus-KIZ-LSZS118_HERC1
TGCTCACTACAGCTGAAGCACCTAAAGCCATTTCTATCCATTCAAGAAGGTATCTCAAGG
CACCTCGTTGGGCAGCCAAACCAAGAAGCAACTCAGAAGCTAATCTACGACCTAGAGTAT
CTGCCCCAGAGTTTGGAATCGTTACTCCTTTAAGAAAAGTTGTTACTTGCRATAAACAGT
CCAAGCCCATCGGTGGAATCTTGCTTTCATTTGCTAGAGATAAAGGTGGTAAAGAGCTCA
CAACTTCTATTGCAGTATGGATAACATCATTGCAGAGACTAAGGCCAGGTCCTGCTGCAG
GCATCATCCAGCTTTGTCTCAGCAGTGCAAATAACAAGCTCAATCCAGTCCGAACTCCCA
TTTCTATGAGTGCATCTGTGCTTGACCTCGGGCGTTCACTGACCGAGTGCACATCTGTGG
ATCCGGAACTGCTTTCTGGTGAATGCTGTTGCTGTTTCACCTTACCCTTATCGTGATATT
TATTAGAAAGTGCATAGAAGACACGCTGCAGCACAAGGAGACGCTTTCGCAGAGCTCCAG
CAAATGGAGAGTCTGAGCACACCATCTTTGCCAGTGCCAGCTGGCTGCTAAGAAGGGCAT
CCAAGTAGTGGTCCTGTTCATCGCTAGATAGAGATTCCCTCTCAAAATCTGGTAACTGAG
GTCCTTTGAGGCACAGAACCTGCTGG
>Aegithalos_concinnus-KIZ-LSZS019_HERC1
TGCTCACTACAGCTGAAGCACCTAAAGCCATTTCTATCCATTCAAGAAGGTATCTCAAGG
CACCTCGTTGGGCAGCCAAACCAAGAAGCAACTCAGAAGCTAATCTACGACCTAGAGTAT
CTGCCCCAGAGTTTGGAATCGTTACTCCTTTAAGAAAAGTTGTTACTTGCGATAAACAGT
CCAAGCCCATCGGTGGAATCTTGCTTTCATTTGCTAGAGATAAAGGTGGTAAAGAGCTCA
CAACTTCTATTGCAGTATGGATAACATCATTGCAGAGACTAAGGCCAGGTCCTGCTGCAG
GCATCATCCAGCTTTGTCTCAGCAGTGCAAATAACAAGCTCAATCCAGTCCGAACTCCCA
TTTCTATGAGTGCATCTGTGCTTGACCTCGGGCGTTCACTGACCGAGTGCACATCTGTGG
ATCCGGAACTGCTTTCTGGTGAATGCTGTTGCTGTTTCACCTTACCCTTATCGTGATATT
TATTAGAAAGTGCATAGAAGACACGCTGCAGCACAAGGAGACGCTTTCGCAGAGCTCCAG
CAAATGGAGAGTCTGAGCACACCATCTTTGCCAGTGCCAGCTGGCTGCTAAGAAGGGCAT
CCAAGTAGTGGTCCTGTTCATCGCTAGATAGAGATTCCCTCTCAAAATCTGGTAACTGAG
GTCCTTTGAGGCACAGAACCTGCTGG
>Aegithalos_concinnus-KIZ-AH10065_HERC1
TGCTCACTACAGCTGAAGCACCTAAAGCCATTTCTATCCATTCAAGAAGGTATCTCAAGG
CACCTCGTTGGGCAGCCAAACCAAGAAGCAACTCAGAAGCTAATCTACGACCTAGAGTAT
CTGCCCCAGAGTTTGGAATCGTTACTCCTTTAAGAAAAGTTGTTACTTGCGATAAACAGT
CCAAGCCCATCGGTGGAATCTTGCTTTCATTTGCTAGAGATAAAGGTGGTAAAGAGCTCA
CAACTTCTATTGCAGTATGGATAACATCATTGCAGAGACTAAGGCCAGGTCCTGCTGCAG
GCATCATCCAGCTTTGTCTCAGCAGTGCAAATAACAAGCTCAATCCAGTCCGAACTCCCA
TTTCTATGAGTGCATCTGTGCTTGACCTCGGGCGTTCACTGACCGAGTGCACATCTGTGG
ATCCGGAACTGCTTTCTGGTGAATGCTGTTGCTGTTTCACCTTACCCTTATCGTGATATT
TATTAGAAAGTGCATAGAAGACACGCTGCAGCACAAGGAGACGCTTTCGCAGAGCTCCAG
CAAATGGAGAGTCTGAGCACACCATCTTTGCCAGTGCCAGCTGGCTGCTAAGAAGGGCAT
CCAAGTAGTGGTCCTGTTCATCGCTAGATAGAGATTCCCTCTCAAAATCTGGTAACTGAG
GTCCTTTGAGGCACAGAACCTGCTGG
>Aegithalos_concinnus-KIZ-AH10044_HERC1
TGCTCACTACAGCTGAAGCACCTAAAGCCATTTCTATCCATTCAAGAAGGTATCTCAAGG
CACCTCGTTGGGCAGCCAAACCAAGAAGCAACTCAGAAGCTAATCTACGACCTAGAGTAT
CTGCCCCAGAGTTTGGAATCGTTACTCCTTTAAGAAAAGTTGTTACTTGCGATAAACAGT
CCAAGCCCATCGGTGGAATCTTGCTTTCATTTGCTAGAGATAAAGGTGGTAAAGAGCTCA
CAACTTCTATTGCAGTATGGATAACATCATTGCAGAGACTAAGGCCAGGTCCTGCTGCAG
GCATCATCCAGCTTTGTCTCAGCAGTGCAAATAACAAGCTCAATCCAGTCCGAACTCCCA
TTTCTATGAGTGCATCTGTGCTTGACCTCGGGCGTTCACTGACCGAGTGCACATCTGTGG
ATCCGGAACTGCTTTCTGGTGAATGCTGTTGCTGTTTCACCTTACCCTTATCGTGATATT
TATTAGAAAGTGCATAGAAGACACGCTGCAGCACAAGGAGACGCTTTCGCAGAGCTCCAG
CAAATGGAGAGTCTGAGCACACCATCTTTGCCAGTGCCAGCTGGCTGCTAAGAAGGGCAT
CCAAGTAGTGGTCCTGTTCATCGCTAGATAGAGATTCCCTCTCAAAATCTGGTAACTGAG
GTCCTTTGAGGCACAGAACCTGCTGG
>Aegithalos_concinnus-KIZ-LSZS033_HERC1
TGCTCACTACAGCTGAAGCACCTAAAGCCATTTCTATCCATTCAAGAAGGTATCTCAAGG
CACCTCGTTGGGCAGCCAAACCAAGAAGCAACTCAGAAGCTAATCTACGACCTAGAGTAT
CTGCCCCAGAGTTTGGAATCGTTACTCCTTTAAGAAAAGTTGTTACTTGCGATAAACAGT
CCAAGCCCATCGGTGGAATCTTGCTTTCATTTGCTAGAGATAAAGGTGGTAAAGAGCTCA
CAACTTCTATTGCAGTATGGATAACATCATTGCAGAGACTAAGGCCAGGTCCTGCTGCAG
GCATCATCCAGCTTTGTCTCAGCAGTGCAAATAACAAGCTCAATCCAGTCCGAACTCCCA
TTTCTATGAGTGCATCTGTGCTTGACCTCGGGCGTTCACTGACCGAGTGCACATCTGTGG
ATCCGGAACTGCTTTCTGGTGAATGCTGTTGCTGTTTCACCTTACCCTTATCGTGATATT
TATTAGAAAGTGCATAGAAGACACGCTGCAGCACAAGGAGACGCTTTCGCAGAGCTCCAG
CAAATGGAGAGTCTGAGCACACCATCTTTGCCAGTGCCAGCTGGCTGCTAAGAAGGGCAT
CCAAGTAGTGGTCCTGTTCATCGCTAGATAGAGATTCCCTCTCAAAATCTGGTAACTGAG
GTCCTTTGAGGCACAGAACCTGCTGG
>Aegithalos_concinnus-KIZ-LSZS125_HERC1
TGCTCACTACAGCTGAAGCACCTAAAGCCATTTCTATCCATTCAAGAAGGTATCTCAAGG
CACCTCGTTGGGCAGCCAAACCAAGAAGCAACTCAGAAGCTAATCTACGACCTAGAGTAT
CTGCCCCAGAGTTTGGAATCGTTACTCCTTTAAGAAAAGTTGTTACTTGCGATAAACAGT
CCAAGCCCATCGGTGGAATCTTGCTTTCATTTGCTAGAGATAAAGGTGGTAAAGAGCTCA
CAACTTCTATTGCAGTATGGATAACATCATTGCAGAGACTAAGGCCAGGTCCTGCTGCAG
GCATCATCCAGCTTTGTCTCAGCAGTGCAAATAACAAGCTCAATCCAGTCCGAACTCCCA
TTTCTATGAGTGCATCTGTGCTTGACCTCGGGCGTTCACTGACCGAGTGCACATCTGTGG
ATCCGGAACTGCTTTCTGGTGAATGCTGTTGCTGTTTCACCTTACCCTTATCGTGATATT
TATTAGAAAGTGCATAGAAGACACGCTGCAGCACAAGGAGACGCTTTCGCAGAGCTCCAG
CAAATGGAGAGTCTGAGCACACCATCTTTGCCAGTGCCAGCTGGCTGCTAAGAAGGGCAT
CCAAGTAGTGGTCCTGTTCATCGCTAGATAGAGATTCCCTCTCAAAATCTGGTAACTGAG
GTCCTTTGAGGCACAGAACCTGCTGG
>Aegithalos_concinnus-KIZ-LSZS018_HERC1
TGCTCACTACAGCTGAAGCACCTAAAGCCATTTCTATCCATTCAAGAAGGTATCTCAAGG
CACCTCGTTGGGCAGCCAAACCAAGAAGCAACTCAGAAGCTAATCTACGACCTAGAGTAT
CTGCCCCAGAGTTTGGAATCGTTACTCCTTTAAGAAAAGTTGTTACTTGCGATAAACAGT
CCAAGCCCATCGGTGGAATCTTGCTTTCATTTGCTAGAGATAAAGGTGGTAAAGAGCTCA
CAACTTCTATTGCAGTATGGATAACATCATTGCAGAGACTAAGGCCAGGTCCTGCTGCAG
GCATCATCCAGCTTTGTCTCAGCAGTGCAAATAACAAGCTCAATCCAGTCCGAACTCCCA
TTTCTATGAGTGCATCTGTGCTTGACCTCGGGCGTTCACTGACCGAGTGCACATCTGTGG
ATCCGGAACTGCTTTCTGGTGAATGCTGTTGCTGTTTCACCTTACCCTTATCGTGATATT
TATTAGAAAGTGCATAGAAGACACGCTGCAGCACAAGGAGACGCTTTCGCAGAGCTCCAG
CAAATGGAGAGTCTGAGCACACCATCTTTGCCAGTGCCAGCTGGCTGCTAAGAAGGGCAT
CCAAGTAGTGGTCCTGTTCATCGCTAGATAGAGATTCCCTCTCAAAATCTGGTAACTGAG
GTCCTTTGAGGCACAGAACCTGCTGG
>Aegithalos_concinnus-KIZ-LSZS112_HERC1
TGCTCACTACAGCTGAAGCACCTAAAGCCATTTCTATCCATTCAAGAAGGTATCTCAAGG
CACCTCGTTGGGCAGCCAAACCAAGAAGCAACTCAGAAGCTAATCTACGACCTAGAGTAT
CTGCCCCAGAGTTTGGAATCGTTACTCCTTTAAGAAAAGTTGTTACTTGCGATAAACAGT
CCAAGCCCATCGGTGGAATCTTGCTTTCATTTGCTAGAGATAAAGGTGGTAAAGAGCTCA
CAACTTCTATTGCAGTATGGATAACATCATTGCAGAGACTAAGGCCAGGTCCTGCTGCAG
GCATCATCCAGCTTTGTCTCAGCAGTGCAAATAACAAGCTCAATCCAGTCCGAACTCCCA
TTTCTATGAGTGCATCTGTGCTTGACCTCGGGCGTTCACTGACCGAGTGCACATCTGTGG
ATCCGGAACTGCTTTCTGGTGAATGCTGTTGCTGTTTCACCTTACCCTTATCGTGATATT
TATTAGAAAGTGCATAGAAGACACGCTGCAGCACAAGGAGACGCTTTCGCAGAGCTCCAG
CAAATGGAGAGTCTGAGCACACCATCTTTGCCAGTGCCAGCTGGCTGCTAAGAAGGGCAT
CCAAGTAGTGGTCCTGTTCATCGCTAGATAGAGATTCCCTCTCAAAATCTGGTAACTGAG
GTCCTTTGAGGCACAGAACCTGCTGG
>Aegithalos_concinnus-KIZ-LSZS113_HERC1
TGCTCACTACAGCTGAAGCACCTAAAGCCATTTCTATCCATTCAAGAAGGTATCTCAAGG
CACCTCGTTGGGCAGCCAAACCAAGAAGCAACTCAGAAGCTAATCTACGACCTAGAGTAT
CTGCCCCAGAGTTTGGAATCGTTACTCCTTTAAGAAAAGTTGTTACTTGCGATAAACAGT
CCAAGCCCATCGGTGGAATCTTGCTTTCATTTGCTAGAGATAAAGGTGGTAAAGAGCTCA
CAACTTCTATTGCAGTATGGATAACATCATTGCAGAGACTAAGGCCAGGTCCTGCTGCAG
GCATCATCCAGCTTTGTCTCAGCAGTGCAAATAACAAGCTCAATCCAGTCCGAACTCCCA
TTTCTATGAGTGCATCTGTGCTTGACCTCGGGCGTTCACTGACCGAGTGCACATCTGTGG
ATCCGGAACTGCTTTCTGGTGAATGCTGTTGCTGTTTCACCTTACCCTTATCGTGATATT
TATTAGAAAGTGCATAGAAGACACGCTGCAGCACAAGGAGACGCTTTCGCAGAGCTCCAG
CAAATGGAGAGTCTGAGCACACCATCTTTGCCAGTGCCAGCTGGCTGCTAAGAAGGGCAT
CCAAGTAGTGGTCCTGTTCATCGCTAGATAGAGATTCCCTCTCAAAATCTGGTAACTGAG
GTCCTTTGAGGCACAGAACCTGCTGG
>Aegithalos_concinnus-KIZ-YXBL137_HERC1
TGCTCACTACAGCTGAAGCACCTAAAGCCATTTCTATCCATTCAAGAAGGTATCTCAAGG
CACCTCGTTGGGCAGCCAAACCAAGAAGCAACTCAGAAGCTAATCTACGACCTAGAGTAT
CTGCCCCAGAGTTTGGAATCGTTACTCCTTTAAGAAAAGTTGTTACTTGCGATAAACAGT
CCAAGCCCATCGGTGGAATCTTGCTTTCATTTGCTAGAGATAAAGGTGGTAAAGAGCTCA
CAACTTCTATTGCAGTATGGATAACATCATTGCAGAGACTAAGGCCAGGTCCTGCTGCAG
GCATCATCCAGCTTTGTCTCAGCAGTGCAAATAACAAGCTCAATCCAGTCCGAACTCCCA
TTTCTATGAGTGCATCTGTGCTTGACCTCGGGCGTTCACTGACCGAGTGCACATCTGTGG
ATCCGGAACTGCTTTCTGGTGAATGCTGTTGCTGTTTCACCTTACCCTTATCGTGATATT
TATTAGAAAGTGCATAGAAGACACGCTGCAGCACAAGGAGACGCTTTCGCAGAGCTCCAG
CAAATGGAGAGTCTGAGCACACCATCTTTGCCAGTGCCAGCTGGCTGCTAAGAAGGGCAT
CCAAGTAGTGGTCCTGTTCATCGCTAGATAGAGATTCCCTCTCAAAATCTGGTAACTGAG
GTCCTTTGAGGCACAGAACCTGCTGG
>Aegithalos_concinnus-KIZ-AH10050_HERC1
TGCTCACTACAGCTGAAGCACCTAAAGCCATTTCTATCCATTCAAGAAGGTATCTCAAGG
CACCTCGTTGGGCAGCCAAACCAAGAAGCAACTCAGAAGCTAATCTACGACCTAGAGTAT
CTGCCCCAGAGTTTGGAATCGTTACTCCTTTAAGAAAAGTTGTTACTTGCGATAAACAGT
CCAAGCCCATCGGTGGAATCTTGCTTTCATTTGCTAGAGATAAAGGTGGTAAAGAGCTCA
CAACTTCTATTGCAGTATGGATAACATCATTGCAGAGACTAAGGCCAGGTCCTGCTGCAG
GCATCATCCAGCTTTGTCTCAGCAGTGCAAATAACAAGCTCAATCCAGTCCGAACTCCCA
TTTCTATGAGTGCATCTGTGCTTGACCTCGGGCGTTCACTGACCGAGTGCACATCTGTGG
ATCCGGAACTGCTTTCTGGTGAATGCTGTTGCTGTTTCACCTTACCCTTATCGTGATATT
TATTAGAAAGTGCATAGAAGACACGCTGCAGCACAAGGAGACGCTTTCGCAGAGCTCCAG
CAAATGGAGAGTCTGAGCACACCATCTTTGCCAGTGCCAGCTGGCTGCTAAGAAGGGCAT
CCAAGTAGTGGTCCTGTTCATCGCTAGATAGAGATTCCCTCTCAAAATCTGGTAACTGAG
GTCCTTTGAGGCACAGAACCTGCTGG
>Aegithalos_concinnus-KIZ-LSZS009_HERC1
TGCTCACTACAGCTGAAGCACCTAAAGCCATTTCTATCCATTCAAGAAGGTATCTCAAGG
CACCTCGTTGGGCAGCCAAACCAAGAAGCAACTCAGAAGCTAATCTACGACCTAGAGTAT
CTGCCCCAGAGTTTGGAATCGTTACTCCTTTAAGAAAAGTTGTTACTTGCGATAAACAGT
CCAAGCCCATCGGTGGAATCTTGCTTTCATTTGCTAGAGATAAAGGTGGTAAAGAGCTCA
CAACTTCTATTGCAGTATGGATAACATCATTGCAGAGACTAAGGCCAGGTCCTGCTGCAG
GCATCATCCAGCTTTGTCTCAGCAGTGCAAATAACAAGCTCAATCCAGTCCGAACTCCCA
TTTCTATGAGTGCATCTGTGCTTGACCTCGGGCGTTCACTGACCGAGTGCACATCTGTGG
ATCCGGAACTGCTTTCTGGTGAATGCTGTTGCTGTTTCACCTTACCCTTATCGTGATATT
TATTAGAAAGTGCATAGAAGACACGCTGCAGCACAAGGAGACGCTTTCGCAGAGCTCCAG
CAAATGGAGAGTCTGAGCACACCATCTTTGCCAGTGCCAGCTGGCTGCTAAGAAGGGCAT
CCAAGTAGTGGTCCTGTTCATCGCTAGATAGAGATTCCCTCTCAAAATCTGGTAACTGAG
GTCCTTTGAGGCACAGAACCTGCTGG
>Aegithalos_concinnus-KIZ-LSZS114_HERC1
TGCTCACTACAGCTGAAGCACCTAAAGCCATTTCTATCCATTCAAGAAGGTATCTCAAGG
CACCTCGTTGGGCAGCCAAACCAAGAAGCAACTCAGAAGCTAATCTACGACCTAGAGTAT
CTGCCCCAGAGTTTGGAATCGTTACTCCTTTAAGAAAAGTTGTTACTTGCGATAAACAGT
CCAAGCCCATCGGTGGAATCTTGCTTTCATTTGCTAGAGATAAAGGTGGTAAAGAGCTCA
CAACTTCTATTGCAGTATGGATAACATCATTGCAGAGACTAAGGCCAGGTCCTGCTGCAG
GCATCATCCAGCTTTGTCTCAGCAGTGCAAATAACAAGCTCAATCCAGTCCGAACTCCCA
TTTCTATGAGTGCATCTGTGCTTGACCTCGGGCGTTCACTGACCGAGTGCACATCTGTGG
ATCCGGAACTGCTTTCTGGTGAATGCTGTTGCTGTTTCACCTTACCCTTATCGTGATATT
TATTAGAAAGTGCATAGAAGACACGCTGCAGCACAAGGAGACGCTTTCGCAGAGCTCCAG
CAAATGGAGAGTCTGAGCACACCATCTTTGCCAGTGCCAGCTGGCTGCTAAGAAGGGCAT
CCAAGTAGTGGTCCTGTTCATCGCTAGATAGAGATTCCCTCTCAAAATCTGGTAACTGAG
GTCCTTTGAGGCACAGAACCTGCTGG
>Aegithalos_concinnus-KIZ-LSZS017_HERC1
TGCTCACTACAGCTGAAGCACCTAAAGCCATTTCTATCCATTCAAGAAGGTATCTCAAGG
CACCTCGTTGGGCAGCCAAACCAAGAAGCAACTCAGAAGCTAATCTACGACCTAGAGTAT
CTGCCCCAGAGTTTGGAATCGTTACTCCTTTAAGAAAAGTTGTTACTTGCGATAAACAGT
CCAAGCCCATCGGTGGAATCTTGCTTTCATTTGCTAGAGATAAAGGTGGTAAAGAGCTCA
CAACTTCTATTGCAGTATGGATAACATCATTGCAGAGACTAAGGCCAGGTCCTGCTGCAG
GCATCATCCAGCTTTGTCTCAGCAGTGCAAATAACAAGCTCAATCCAGTCCGAACTCCCA
TTTCTATGAGTGCATCTGTGCTTGACCTCGGGCGTTCACTGACCGAGTGCACATCTGTGG
ATCCGGAACTGCTTTCTGGTGAATGCTGTTGCTGTTTCACCTTACCCTTATCGTGATATT
TATTAGAAAGTGCATAGAAGACACGCTGCAGCACAAGGAGACGCTTTCGCAGAGCTCCAG
CAAATGGAGAGTCTGAGCACACCATCTTTGCCAGTGCCAGCTGGCTGCTAAGAAGGGCAT
CCAAGTAGTGGTCCTGTTCATCGCTAGATAGAGATTCCCTCTCAAAATCTGGTAACTGAG
GTCCTTTGAGGCACAGAACCTGCTGG
>Aegithalos_concinnus-KIZ-AH10051_HERC1
TGCTCACTACAGCTGAAGCACCTAAAGCCATTTCTATCCATTCAAGAAGGTATCTCAAGG
CACCTCGTTGGGCAGCCAAACCAAGAAGCAACTCAGAAGCTAATCTACGACCTAGAGTAT
CTGCCCCAGAGTTTGGAATCGTTACTCCTTTAAGAAAAGTTGTTACTTGCGATAAACAGT
CCAAGCCCATCGGTGGAATCTTGCTTTCATTTGCTAGAGATAAAGGTGGTAAAGAGCTCA
CAACTTCTATTGCAGTATGGATAACATCATTGCAGAGACTAAGGCCAGGTCCTGCTGCAG
GCATCATCCAGCTTTGTCTCAGCAGTGCAAATAACAAGCTCAATCCAGTCCGAACTCCCA
TTTCTATGAGTGCATCTGTGCTTGACCTCGGGCGTTCACTGACCGAGTGCACATCTGTGG
ATCCGGAACTGCTTTCTGGTGAATGCTGTTGCTGTTTCACCTTACCCTTATCGTGATATT
TATTAGAAAGTGCATAGAAGACACGCTGCAGCACAAGGAGACGCTTTCGCAGAGCTCCAG
CAAATGGAGAGTCTGAGCACACCATCTTTGCCAGTGCCAGCTGGCTGCTAAGAAGGGCAT
CCAAGTAGTGGTCCTGTTCATCGCTAGATAGAGATTCCCTCTCAAAATCTGGTAACTGAG
GTCCTTTGAGGCACAGAACCTGCTGG
>Aegithalos_concinnus-KIZ-AH10047_HERC1
TGCTCACTACAGCTGAAGCACCTAAAGCCATTTCTATCCATTCAAGAAGGTATCTCAAGG
CACCTCGTTGGGCAGCCAAACCAAGAAGCAACTCAGAAGCTAATCTACGACCTAGAGTAT
CTGCCCCAGAGTTTGGAATCGTTACTCCTTTAAGAAAAGTTGTTACTTGCGATAAACAGT
CCAAGCCCATCGGTGGAATCTTGCTTTCATTTGCTAGAGATAAAGGTGGTAAAGAGCTCA
CAACTTCTATTGCAGTATGGATAACATCATTGCAGAGACTAAGGCCAGGTCCTGCTGCAG
GCATCATCCAGCTTTGTCTCAGCAGTGCAAATAACAAGCTCAATCCAGTCCGAACTCCCA
TTTCTATGAGTGCATCTGTGCTTGACCTCGGGCGTTCACTGACCGAGTGCACATCTGTGG
ATCCGGAACTGCTTTCTGGTGAATGCTGTTGCTGTTTCACCTTACCCTTATCGTGATATT
TATTAGAAAGTGCATAGAAGACACGCTGCAGCACAAGGAGACGCTTTCGCAGAGCTCCAG
CAAATGGAGAGTCTGAGCACACCATCTTTGCCAGTGCCAGCTGGCTGCTAAGAAGGGCAT
CCAAGTAGTGGTCCTGTTCATCGCTAGATAGAGATTCCCTCTCAAAATCTGGTAACTGAG
GTCCTTTGAGGCACAGAACCTGCTGG
>Aegithalos_concinnus-KIZ-LSZS117_HERC1
TGCTCACTACAGCTGAAGCACCTAAAGCCATTTCTATCCATTCAAGAAGGTATCTCAAGG
CACCTCGTTGGGCAGCCAAACCAAGAAGCAACTCAGAAGCTAATCTACGACCTAGAGTAT
CTGCCCCAGAGTTTGGAATCGTTACTCCTTTAAGAAAAGTTGTTACTTGCGATAAACAGT
CCAAGCCCATCGGTGGAATCTTGCTTTCATTTGCTAGAGATAAAGGTGGTAAAGAGCTCA
CAACTTCTATTGCAGTATGGATAACATCATTGCAGAGACTAAGGCCAGGTCCTGCTGCAG
GCATCATCCAGCTTTGTCTCAGCAGTGCAAATAACAAGCTCAATCCAGTCCGAACTCCCA
TTTCTATGAGTGCATCTGTGCTTGACCTCGGGCGTTCACTGACCGAGTGCACATCTGTGG
ATCCGGAACTGCTTTCTGGTGAATGCTGTTGCTGTTTCACCTTACCCTTATCGTGATATT
TATTAGAAAGTGCATAGAAGACACGCTGCAGCACAAGGAGACGCTTTCGCAGAGCTCCAG
CAAATGGAGAGTCTGAGCACACCATCTTTGCCAGTGCCAGCTGGCTGCTAAGAAGGGCAT
CCAAGTAGTGGTCCTGTTCATCGCTAGATAGAGATTCCCTCTCAAAATCTGGTAACTGAG
GTCCTTTGAGGCACAGAACCTGCTGG
>Aegithalos_concinnus-KIZ-AH09037_HERC1
TGCTCACTACAGCTGAAGCACCTAAAGCCATTTCTATCCATTCAAGAAGGTATCTCAAGG
CACCTCGTTGGGCAGCCAAACCAAGAAGCAACTCAGAAGCTAATCTACGACCTAGAGTAT
CTGCCCCAGAGTTTGGAATCGTTACTCCTTTAAGAAAAGTTGTTACTTGCGATAAACAGT
CCAAGCCCATCGGTGGAATCTTGCTTTCATTTGCTAGAGATAAAGGTGGTAAAGAGCTCA
CAACTTCTATTGCAGTATGGATAACATCATTGCAGAGACTAAGGCCAGGTCCTGCTGCAG
GCATCATCCAGCTTTGTCTCAGCAGTGCAAATAACAAGCTCAATCCAGTCCGAACTCCCA
TTTCTATGAGTGCATCTGTGCTTGACCTCGGGCGTTCACTGACCGAGTGCACATCTGTGG
ATCCGGAACTGCTTTCTGGTGAATGCTGTTGCTGTTTCACCTTACCCTTATCGTGATATT
TATTAGAAAGTGCATAGAAGACACGCTGCAGCACAAGGAGACGCTTTCGCAGAGCTCCAG
CAAATGGAGAGTCTGAGCACACCATCTTTGCCAGTGCCAGCTGGCTGCTAAGAAGGGCAT
CCAAGTAGTGGTCCTGTTCATCGCTAGATAGAGATTCCCTCTCAAAATCTGGTAACTGAG
GTCCTTTGAGGCACAGAACCTGCTGG
>Aegithalos_concinnus-KIZ-LSZS004_HERC1
TGCTCACTACAGCTGAAGCACCTAAAGCCATTTCTATCCATTCAAGAAGGTATCTCAAGG
CACCTCGTTGGGCAGCCAAACCAAGAAGCAACTCAGAAGCTAATCTACGACCTAGAGTAT
CTGCCCCAGAGTTTGGAATCGTTACTCCTTTAAGAAAAGTTGTTACTTGCGATAAACAGT
CCAAGCCCATCGGTGGAATCTTGCTTTCATTTGCTAGAGATAAAGGTGGTAAAGAGCTCA
CAACTTCTATTGCAGTATGGATAACATCATTGCAGAGACTAAGGCCAGGTCCTGCTGCAG
GCATCATCCAGCTTTGTCTCAGCAGTGCAAATAACAAGCTCAATCCAGTCCGAACTCCCA
TTTCTATGAGTGCATCTGTGCTTGACCTCGGGCGTTCACTGACCGAGTGCACATCTGTGG
ATCCGGAACTGCTTTCTGGTGAATGCTGTTGCTGTTTCACCTTACCCTTATCGTGATATT
TATTAGAAAGTGCATAGAAGACACGCTGCAGCACAAGGAGACGCTTTCGCAGAGCTCCAG
CAAATGGAGAGTCTGAGCACACCATCTTTGCCAGTGCCAGCTGGCTGCTAAGAAGGGCAT
CCAAGTAGTGGTCCTGTTCATCGCTAGATAGAGATTCCCTCTCAAAATCTGGTAACTGAG
GTCCTTTGAGGCACAGAACCTGCTGG
>Aegithalos_concinnus-KIZ-LSZS115_HERC1
TGCTCACTACAGCTGAAGCACCTAAAGCCATTTCTATCCATTCAAGAAGGTATCTCAAGG
CACCTCGTTGGGCAGCCAAACCAAGAAGCAACTCAGAAGCTAATCTACGACCTAGAGTAT
CTGCCCCAGAGTTTGGAATCGTTACTCCTTTAAGAAAAGTTGTTACTTGCGATAAACAGT
CCAAGCCCATCGGTGGAATCTTGCTTTCATTTGCTAGAGATAAAGGTGGTAAAGAGCTCA
CAACTTCTATTGCAGTATGGATAACATCATTGCAGAGACTAAGGCCAGGTCCTGCTGCAG
GCATCATCCAGCTTTGTCTCAGCAGTGCAAATAACAAGCTCAATCCAGTCCGAACTCCCA
TTTCTATGAGTGCATCTGTGCTTGACCTCGGGCGTTCACTGACCGAGTGCACATCTGTGG
ATCCGGAACTGCTTTCTGGTGAATGCTGTTGCTGTTTCACCTTACCCTTATCGTGATATT
TATTAGAAAGTGCATAGAAGACACGCTGCAGCACAAGGAGACGCTTTCGCAGAGCTCCAG
CAAATGGAGAGTCTGAGCACACCATCTTTGCCAGTGCCAGCTGGCTGCTAAGAAGGGCAT
CCAAGTAGTGGTCCTGTTCATCGCTAGATAGAGATTCCCTCTCAAAATCTGGTAACTGAG
GTCCTTTGAGGCACAGAACCTGCTGG
>Aegithalos_concinnus-KIZ-LSZS116_HERC1
TGCTCACTACAGCTGAAGCACCTAAAGCCATTTCTATCCATTCAAGAAGGTATCTCAAGG
CACCTCGTTGGGCAGCCAAACCAAGAAGCAACTCAGAAGCTAATCTACGACCTAGAGTAT
CTGCCCCAGAGTTTGGAATCGTTACTCCTTTAAGAAAAGTTGTTACTTGCGATAAACAGT
CCAAGCCCATCGGTGGAATCTTGCTTTCATTTGCTAGAGATAAAGGTGGTAAAGAGCTCA
CAACTTCTATTGCAGTATGGATAACATCATTGCAGAGACTAAGGCCAGGTCCTGCTGCAG
GCATCATCCAGCTTTGTCTCAGCAGTGCAAATAACAAGCTCAATCCAGTCCGAACTCCCA
TTTCTATGAGTGCATCTGTGCTTGACCTCGGGCGTTCACTGACCGAGTGCACATCTGTGG
ATCCGGAACTGCTTTCTGGTGAATGCTGTTGCTGTTTCACCTTACCCTTATCGTGATATT
TATTAGAAAGTGCATAGAAGACACGCTGCAGCACAAGGAGACGCTTTCGCAGAGCTCCAG
CAAATGGAGAGTCTGAGCACACCATCTTTGCCAGTGCCAGCTGGCTGCTAAGAAGGGCAT
CCAAGTAGTGGTCCTGTTCATCGCTAGATAGAGATTCCCTCTCAAAATCTGGTAACTGAG
GTCCTTTGAGGCACAGAACCTGCTGG
>Aegithalos_concinnus-KIZ-YXBL047_HERC1
TGCTCACTACAGCTGAAGCACCTAAAGCCATTTCTATCCATTCAAGAAGGTATCTCAAGG
CACCTCGTTGGGCAGCCAAACCAAGAAGCAACTCAGAAGCTAATCTACGACCTAGAGTAT
CTGCCCCAGAGTTTGGAATCGTTACTCCTTTAAGAAAAGTTGTTACTTGCGATAAACAGT
CCAAGCCCATCGGTGGAATCTTGCTTTCATTTGCTAGAGATAAAGGTGGTAAAGAGCTCA
CAACTTCTATTGCAGTATGGATAACATCATTGCAGAGACTAAGGCCAGGTCCTGCTGCAG
GCATCATCCAGCTTTGTCTCAGCAGTGCAAATAACAAGCTCAATCCAGTCCGAACTCCCA
TTTCTATGAGTGCATCTGTGCTTGACCTCGGGCGTTCACTGACCGAGTGCACATCTGTGG
ATCCGGAACTGCTTTCTGGTGAATGCTGTTGCTGTTTCACCTTACCCTTATCGTGATATT
TATTAGAAAGTGCATAGAAGACACGCTGCAGCACAAGGAGACGCTTTCGCAGAGCTCCAG
CAAATGGAGAGTCTGAGCACACCATCTTTGCCAGTGCCAGCTGGCTGCTAAGAAGGGCAT
CCAAGTAGTGGTCCTGTTCATCGCTAGATAGAGATTCCCTCTCAAAATCTGGTAACTGAG
GTCCTTTGAGGCACAGAACCTGCTGG
>Aegithalos_concinnus-KIZ-AH09038_HERC1
TGCTCACTACAGCTGAAGCACCTAAAGCCATTTCTATCCATTCAAGAAGGTATCTCAAGG
CACCTCGTTGGGCAGCCAAACCAAGAAGCAACTCAGAAGCTAATCTACGACCTAGAGTAT
CTGCCCCAGAGTTTGGAATCGTTACTCCTTTAAGAAAAGTTGTTACTTGCGATAAACAGT
CCAAGCCCATCGGTGGAATCTTGCTTTCATTTGCTAGAGATAAAGGTGGTAAAGAGCTCA
CAACTTCTATTGCAGTATGGATAACATCATTGCAGAGACTAAGGCCAGGTCCTGCTGCAG
GCATCATCCAGCTTTGTCTCAGCAGTGCAAATAACAAGCTCAATCCAGTCCGAACTCCCA
TTTCTATGAGTGCATCTGTGCTTGACCTCGGGCGTTCACTGACCGAGTGCACATCTGTGG
ATCCGGAACTGCTTTCTGGTGAATGCTGTTGCTGTTTCACCTTACCCTTATCGTGATATT
TATTAGAAAGTGCATAGAAGACACGCTGCAGCACAAGGAGACGCTTTCGCAGAGCTCCAG
CAAATGGAGAGTCTGAGCACACCATCTTTGCCAGTGCCAGCTGGCTGCTAAGAAGGGCAT
CCAAGTAGTGGTCCTGTTCATCGCTAGATAGAGATTCCCTCTCAAAATCTGGTAACTGAG
GTCCTTTGAGGCACAGAACCTGCTGG
>Aegithalos_concinnus-KIZ-AH09067_HERC1
TGCTCACTACAGCTGAAGCACCTAAAGCCATTTCTATCCATTCAAGAAGGTATCTCAAGG
CACCTCGTTGGGCAGCCAAACCAAGAAGCAACTCAGAAGCTAATCTACGACCTAGAGTAT
CTGCCCCAGAGTTTGGAATCGTTACTCCTTTAAGAAAAGTTGTTACTTGCGATAAACAGT
CCAAGCCCATCGGTGGAATCTTGCTTTCATTTGCTAGAGATAAAGGTGGTAAAGAGCTCA
CAACTTCTATTGCAGTATGGATAACATCATTGCAGAGACTAAGGCCAGGTCCTGCTGCAG
GCATCATCCAGCTTTGTCTCAGCAGTGCAAATAACAAGCTCAATCCAGTCCGAACTCCCA
TTTCTATGAGTGCATCTGTGCTTGACCTCGGGCGTTCACTGACCGAGTGCACATCTGTGG
ATCCGGAACTGCTTTCTGGTGAATGCTGTTGCTGTTTCACCTTACCCTTATCGTGATATT
TATTAGAAAGTGCATAGAAGACACGCTGCAGCACAAGGAGACGCTTTCGCAGAGCTCCAG
CAAATGGAGAGTCTGAGCACACCATCTTTGCCAGTGCCAGCTGGCTGCTAAGAAGGGCAT
CCAAGTAGTGGTCCTGTTCATCGCTAGATAGAGATTCCCTCTCAAAATCTGGTAACTGAG
GTCCTTTGAGGCACAGAACCTGCTGG
>Aegithalos_concinnus-KIZ-AH09107_HERC1
TGCTCACTACAGCTGAAGCACCTAAAGCCATTTCTATCCATTCAAGAAGGTATCTCAAGG
CACCTCGTTGGGCAGCCAAACCAAGAAGCAACTCAGAAGCTAATCTACGACCTAGAGTAT
CTGCCCCAGAGTTTGGAATCGTTACTCCTTTAAGAAAAGTTGTTACTTGCGATAAACAGT
CCAAGCCCATCGGTGGAATCTTGCTTTCATTTGCTAGAGATAAAGGTGGTAAAGAGCTCA
CAACTTCTATTGCAGTATGGATAACATCATTGCAGAGACTAAGGCCAGGTCCTGCTGCAG
GCATCATCCAGCTTTGTCTCAGCAGTGCAAATAACAAGCTCAATCCAGTCCGAACTCCCA
TTTCTATGAGTGCATCTGTGCTTGACCTCGGGCGTTCACTGACCGAGTGCACATCTGTGG
ATCCGGAACTGCTTTCTGGTGAATGCTGTTGCTGTTTCACCTTACCCTTATCGTGATATT
TATTAGAAAGTGCATAGAAGACACGCTGCAGCACAAGGAGACGCTTTCGCAGAGCTCCAG
CAAATGGAGAGTCTGAGCACACCATCTTTGCCAGTGCCAGCTGGCTGCTAAGAAGGGCAT
CCAAGTAGTGGTCCTGTTCATCGCTAGATAGAGATTCCCTCTCAAAATCTGGTAACTGAG
GTCCTTTGAGGCACAGAACCTGCTGG
>Aegithalos_concinnus-KIZ-AH09037_JMJD1C
GCTAAAATAAAGGCACTGGAGGGGGAGAGAGAGAACTACTCCAGGGTAACGTCCTTATCT
TCAAGTCCCAAAAGCCATTCAGTAAAATATGACAAAGATGCTGAACGCTCTGTGTCAGAA
CTGTATAAAATGAAACATTCAGTTCCACAGAGTTTGCCACAGAGTAACTATTTCACTACC
TTGTCTAACAGTGTAGTAAATGAGCCGCCAAGATCATACCCATCAAAGGAAGCTTCAGGT
GTATATGTTGATAAGCAAACTAATTGTCCTTCAACAGCAGCTAGTCCCCAGGCTCTCCCC
TCTTACGTTTCTTCCCTTTCAAAACCGCCACCTTTAATTAAGCACCAACCAGAGAGCGAA
GGCTCTACGAGCAAGATACCCGAGCAGCTTTCGCAGTCGGTGCA
>Aegithalos_concinnus-KIZ-AH10066_JMJD1C
GCTAAAATAAAGGCACTGGAGGGGGAGAGAGAGAACTACTCCAGGGTAACGTCCTTATCT
TCAAGTCCCAAAAGCCATTCAGTAAAATATGACAAAGATGCTGAACGCTCTGTGTCAGAA
CTGTATAAAATGAAACATTCAGTTCCACAGAGTTTGCCACAGAGTAACTATTTCACTACC
TTGTCTAACAGTGTAGTAAATGAGCCGCCAAGATCATACCCATCAAAGGAAGCTTCAGGT
GTATATGTTGATAAGCAAACTAATTGTCCTTCAACAGCAGCTAGTCCCCAGGCTCTCCCC
TCTTACGTTTCTTCCCTTTCAAAACCGCCACCTTTAATTAAGCACCAGCCAGAGAGCGAA
GGCTCTACGAGCAAGATACCCGAGCAGCTTTCGCAGTCGGTGCA
>Aegithalos_concinnus-KIZ-AH10050_JMJD1C
GCTAAAATAAAGGCACTGGAGGGGGAGAGAGAGAACTACTCCAGGGTAACGTCCTTATCT
TCAAGTCCCAAAAGCCATTCAGTAAAATATGACAAAGATGCTGAACGCTCTGTGTCAGAA
CTGTATAAAATGAAACATTCAGTTCCACAGAGTTTGCCACAGAGTAACTATTTCACTACC
TTGTCTAACAGTGTAGTAAATGAGCCGCCAAGATCATACCCATCAAAGGAAGCTTCAGGT
GTATATGTTGATAAGCAAACTAATTGTCCTTCAACAGCAGCTAGTCCCCAGGCTCTCCCC
TCTTACGTTTCTTCCCTTTCAAAACCGCCACCTTTAATTAAGCACCAACCAGAGAGCGAA
GGCTCTACGAGCAAGATACCCGAGCAGCTTTCRCAGTCGGTGCA
>Aegithalos_concinnus-KIZ-AH10065_JMJD1C
GCTAAAATAAAGGCACTGGAGGGGGAGAGAGAGAACTACTCCAGGGTAACGTCCTTATCT
TCAAGTCCCAAAAGCCATTCAGTAAAATATGACAAAGATGCTGAACGCTCTGTGTCAGAA
CTGTATAAAATGAAACATTCAGTTCCACAGAGTTTGCCACAGAGTAACTATTTCACTACC
TTGTCTAACAGTGTAGTAAATGAGCCGCCAAGATCATACCCATCAAAGGAAGCTTCAGGT
GTATATGTTGATAAGCAAACTAATTGTCCTTCAACAGCAGCTAGTCCCCAGGCTCTCCCC
TCTTACGTTTCTTCCCTTTCAAAACCGCCACCTTTAATTAAGCACCAACCAGAGAGCGAA
GGCTCTACGAGCAAGATACCCGAGCAGCTTTCGCAGTCGGTGCA
>Aegithalos_concinnus-KIZ-YXBL137_JMJD1C
GCTAAAATAAAGGCACTGGAGGGGGAGAGAGAGAACTACTCCAGGGTAACGTCCTTATCT
TCAAGTCCCAAAAGCCATTCAGTAAAATATGACAAAGATGCTGAACGCTCTGTGTCAGAA
CTGTATAAAATGAAACATTCAGTTCCACAGAGTTTGCCACAGAGTAACTATTTCACTACC
TTGTCTAACAGTGTAGTAAATGAGCCGCCAAGATCATACCCATCAAAGGAAGCTTCAGGT
GTATATGTTGATAAGCAAACTAATTGTCCTTCAACAGCAGCTAGTCCCCAGGCTCTCCCC
TCTTACGTTTCTTCCCTTTCAAAACCGCCACCTTTAATTAAGCACCARCCAGARAGCGAA
GGCTCTACGAGCAAGATACCYGAGCAGCTTTCGCAGTCGGTGCA
>Aegithalos_concinnus-KIZ-AH09107_JMJD1C
GCTAAAATAAAGGCACTGGAGGGGGAGAGAGAGAACTACTCCAGGGTAACGTCCTTATCT
TCAAGTCCCAAAAGCCATTCAGTAAAATATGACAAAGATGCTGAACGCTCTGTGTCAGAA
CTGTATAAAATGAAACATTCAGTTCCACAGAGTTTGCCACAGAGTAACTATTTCACTACC
TTGTCTAACAGTGTAGTAAATGAGCCGCCAAGATCATACCCATCAAAGGAAGCTTCAGGT
GTATATGTTGATAAGCAAACTAATTGTCCTTCAACAGCAGCTAGTCCCCAGGCTCTCCCC
TCTTACGTTTCTTCCCTTTCAAAACCGCCACCTTTAATTAAGCACCAACCAGAGAGCGAA
GGCTCTACGAGCAAGATACCCGAGCAGCTTTCGCAGTCGGTGCA
>Aegithalos_concinnus-KIZ-AH09067_JMJD1C
GCTAAAATAAAGGCACTGGAGGGGGAGAGAGAGAACTACTCCAGGGTAACGTCCTTATCT
TCAAGTCCCAAAAGCCATTCAGTAAAATATGACAAAGATGCTGAACGCTCTGTGTCAGAA
CTGTATAAAATGAAACATTCAGTTCCACAGAGTTTGCCACAGAGTAACTATTTCACTACC
TTGTCTAACAGTGTAGTAAATGAGCCGCCAAGATCATACCCATCAAAGGAAGCTTCAGGT
GTATATGTTGATAAGCAAACTAATTGTCCTTCAACAGCAGCTAGTCCCCAGGCTCTCCCC
TCTTACRTTTCTTCCCTTTCAAAACCGCCACCTTTAATTAAGCACCAACCAGAGAGCGAA
GGCTCTACGAGCAAGATACCCGAGCAGCTTTCGCAGTCGGTGCA
>Aegithalos_concinnus-KIZ-AH10035_JMJD1C
GCTAAAATAAAGGCACTGGAGGGGGAGAGAGAGAACTACTCCAGGGTAACGTCCTTATCT
TCAAGTCCCAAAAGCCATTCAGTAAAATATGACAAAGATGCTGAACGCTCTGTGTCAGAA
CTGTATAAAATGAAACATTCAGTTCCACAGAGTTTGCCACAGAGTAACTATTTCACTACC
TTGTCTAACAGTGTAGTAAATGAGCCGCCAAGATCATACCCATCAAAGGAAGCTTCAGGT
GTATATGTTGATAAGCAAACTAATTGTCCTTCAACAGCAGCTAGTCCCCAGGCTCTCCCC
TCTTACRTTTCTTCCCTTTCAAAACCGCCACCTTTAATTAAGCACCAACCAGAGAGCGAA
GGCTCTACGAGCAAGATACCCGAGCAGCTTTCGCAGTCGGTGCA
>Aegithalos_concinnus-KIZ-LSZS018_JMJD1C
GCTAAAATAAAGGCACTGGAGGGGGAGAGAGAGAACTACTCYAGGGTAACGTCCTTATCT
TCAAGTCCCAAAAGCCATTCAGTAAAATATGACAAAGATGCTGAACGCTCTGTGTCAGAA
CTGTATAAAATGAAACATTCAGTTCCACAGAGTTTGCCACAGAGTAACTATTTCACTACC
TTGTCTAACAGTGTAGTAAATGAGCCGCCAAGATCATACCCATCAAAGGAAGCTTCAGGT
GTATATGTTGATAAGCAAACTAATTGTCCTTCAACAGCAGCTAGTCCCCAGGCTCTCCCC
TCTTACGTTTCTTCCCTTTCAAAACCGCCACCTTTAATTAAGCACCAGCCAGAGAGCGAA
GGCTCTACGAGCAAGATACCCGAGCAGCTTTCGCAGTCGGTGCA
>Aegithalos_concinnus-KIZ-LSZS019_JMJD1C
GCTAAAATAAAGGCACTGGAGGGGGAGAGAGAGAACTACTCCAGGGTAACGTCCTTATCT
TCAAGTCCCAAAAGCCATTCAGTAAAATATGACAAAGATGCTGAACGCTCTGTGTCAGAA
CTGTATAAAATGAAACATTCAGTTCCACAGAGTTTGCCACAGAGTAACTATTTCACTACC
TTGTCTAACAGTGTAGTAAATGAGCCGCCAAGATCATACCCATCAAAGGAAGCTTCAGGT
GTATATGTTGATAAGCAAACTAATTGTCCTTCAACAGCAGCTAGTCCCCAGGCTCTCCCC
TCTTACGTTTCTTCCCTTTCAAAACCGCCACCTTTAATTAAGCACCAGCCAGAGAGCGAA
GGCTCTACGAGCAAGATACCCGAGCAGCTTTCGCAGTCGGTGCA
>Aegithalos_concinnus-KIZ-LSZS033_JMJD1C
GCTAAAATAAAGGCACTGGAGGGGGAGAGAGAGAACTACTCYAGGGTAACGTCCTTATCT
TCAAGTCCCAAAAGCCATTCAGTAAAATATGACAAAGATGCTGAACGCTCTGTGTCAGAA
CTGTATAAAATGAAACATTCAGTTCCACAGAGTTTGCCACAGAGTAACTATTTCACTACC
TTGTCTAACAGTGTAGTAAATGAGCCRCCAAGATCATACCCATCAAAGGAAGCTTCAGGT
GTATATGTTGATAAGCAAACTAATTGTCCTTCAACAGCAGCTAGTCCCCAGGCTCTCCCC
TCTTACGTTTCTTCCCTTTCAAAACCGCCACCTTTAATTAAGCACCAACCAGAGAGCGAA
GGCTCTACGAGCAAGATACCCGAGCAGCTTTCACAGTCGGTGCA
>Aegithalos_concinnus-KIZ-LSZS117_JMJD1C
GCTAAAATAAAGGCACTGGAGGGGGAGAGAGAGAACTACTCYAGGGTAACGTCCTTATCT
TCAAGTCCCAAAAGCCATTCAGTAAAATATGACAAAGATGCTGAACGCTCTGTGTCAGAA
CTGTATAAAATGAAACATTCAGTTCCACAGAGTTTGCCACAGAGTAACTATTTCACTACC
TTGTCTAACAGTGTAGTAAATGAGCCGCCAAGATCATACCCATCAAAGGAAGCTTCAGGT
GTATATGTTGATAAGCAAACTAATTGTCCTTCAACAGCAGCTAGTCCCCAGGCTCTCCCC
TCTTACGTTTCTTCCCTTTCAAAACCGCCACCTTTAATTAAGCACCAACCAGAGAGCGAA
GGCTCTACGAGCAAGATACCCGAGCAGCTTTCGCAGTCGGTGCA
>Aegithalos_concinnus-KIZ-LSZS116_JMJD1C
GCTAAAATAAAGGCACTGGAGGGGGAGAGAGAGAACTACTCCAGGGTAACGTCCTTATCT
TCAAGTCCCAAAAGCCATTCAGTAAAATATGACAAAGATGCTGAACGCTCTGTGTCAGAA
CTGTATAAAATGAARCATTCAGTTCCACAGAGTTTGCCACAGAGTAACTATTTCACTACC
TTGTCTAACAGTGTAGTAAATGAGCCGCCAAGATCATACCCATCAAAGGAAGCTTCAGGT
GTATATGTTGATAAGCAAACTAATTGTCCTTCAACAGCAGCTAGTCCCCAGGCTCTCCCC
TCTTACGTTTCTTCCCTTTCAAAACCGCCACCTTTAATTAAGCACCAACCAGAGAGCGAA
GGCTCTACGAGCAAGATACCCGAGCAGCTTTCGCAGTCRGTGCA
>Aegithalos_concinnus-KIZ-LSZS113_JMJD1C
GCTAAAATAAAGGCACTGGAGGGGGAGAGAGAGAACTACTCCAGGGTAACGTCCTTATCT
TCAAGTCCCAAAAGCCATTCAGTAAAATATGACAAAGATGCTGAACGCTCTGTGTCAGAA
CTGTATAAAATGAAACATTCAGTTCCACAGAGTTTGCCACAGAGTAACTATTTCACTACC
TTGTCTAACAGTGTAGTAAATGAGCCGCCAAGATCATACCCATCAAAGGAAGCTTCAGGT
GTATATGTTGATAAGCAAACTAATTGTCCTTCAACAGCAGCTAGTCCCCAGGCTCTCCCC
TCTTACGTTTCTTCCCTTTCAAAACCGCCACCTTTAATTAAGCACCAGCCAGAGAGCGAA
GGCTCTACGAGCAAGATACCCGAGCAGCTTTCGCAGTCGGTGCA
>Aegithalos_concinnus-KIZ-YXBL090_JMJD1C
GCTAAAATAAAGGCACTGGAGGGGGAGAGAGAGAACTACTCCAGGGTAACGTCCTTATCT
TCAAGTCCCAAAAGCCATTCAGTAAAATATGACAAAGATGCTGAACGCTCTGTGTCAGAA
CTGTATAAAATGAARCATTCAGTTCCACAGAGTTTGCCACAGAGTAACTATTTCACTACC
TTGTCTAACAGTGTAGTAAATGAGCCGCCAAGATCATACCCATCAAAGGAAGCTTCAGGT
GTATATGTTGATAAGCAAACTAATTGTCCTTCAACAGCAGCTAGTCCCCAGGCTCTCCCC
TCTTACGTTTCTTCCCTTTCAAAACCGCCACCTTTAATTAAGCACCAGCCAGAGAGCGAA
GGCTCTACGAGCAAGATACCCGAGCAGCTTTCGCAGTCGGTGCA
>Aegithalos_concinnus-KIZ-LSZS112_JMJD1C
GCTAAAATAAAGGCACTGGAGGGGGAGAGAGAGAACTACTCCAGGGTAACGTCCTTATCT
TCAAGTCCCAAAAGCCATTCAGTAAAATATGACAAAGATGCTGAACGCTCTGTGTCAGAA
CTGTATAAAATGAAACATTCAGTTCCACAGAGTTTGCCACAGAGTAACTATTTCACTACC
TTGTCTAACAGTGTAGTAAATGAGCCGCCAAGATCATACCCATCAAAGGAAGCTTCAGGT
GTATATGTTGATAAGCAAACTAATTGTCCTTCAACAGCAGCTAGTCCCCAGGCTCTCCCC
TCTTACGTTTCTTCCCTTTCAAAACCGCCACCTTTAATTAAGCACCAGCCAGAGAGCGAA
GGCTCTACGAGCAAGATACCCGAGCAGCTTTCGCAGTCRGTGCA
>Aegithalos_concinnus-KIZ-LSZS115_JMJD1C
GCTAAAATAAAGGCACTGGAGGGGGAGAGAGAGAACTACTCCAGGGTAACGTCCTTATCT
TCAAGTCCCAAAAGCCATTCAGTAAAATATGACAAAGATGCTGAACGCTCTGTGTCAGAA
CTGTATAAAATGAAACATTCAGTTCCACAGAGTTTGCCACAGAGTAACTATTTCACTACC
TTGTCTAACAGTGTAGTAAATGAGCCGCCAAGATCATACCCATCAAAGGAAGCTTCAGGT
GTATATGTTGATAAGCAAACTAATTGTCCTTCAACAGCAGCTAGTCCCCAGGCTCTCCCC
TCTTACGTTTCTTCCCTTTCAAAACCGCCACCTTTAATTAAGCACCAACCAGAGAGCGAA
GGCTCTACGAGCAAGATACCCGAGCAGCTTTCGCAGTCGGTGCA
>Aegithalos_concinnus-KIZ-AH09038_JMJD1C
GCTAAAATAAAGGCACTGGAGGGGGAGAGAGAGAACTACTCCAGGGTAACGTCCTTATCT
TCAAGTCCCAAAAGCCATTCAGTAAAATATGACAAAGATGCTGAACGCTCTGTGTCAGAA
CTGTATAAAATGAAACATTCAGTTCCACAGAGTTTGCCACAGAGTAACTATTTCACTACC
TTGTCTAACAGTGTAGTAAATGAGCCGCCAAGATCATACCCATCAAAGGAAGCTTCAGGT
GTATATGTTGATAAGCAAACTAATTGTCCTTCAACAGCAGCTAGTCCCCAGGCTCTCCCC
TCTTACGTTTCTTCCCTTTCAAAACCGCCACCTTTAATTAAGCACCAACCAGAGAGCGAA
GGCTCTACGAGCAAGATACCTGAGCAGCTTTCGCAGTCGGTGCA
>Aegithalos_concinnus-KIZ-LSZS114_JMJD1C
GCTAAAATAAAGGCACTGGAGGGGGAGAGAGAGAACTACTCCAGGGTAACGTCCTTATCT
TCAAGTCCCAAAAGCCATTCAGTAAAATATGACAAAGATGCTGAACGCTCTGTGTCAGAA
CTGTATAAAATGAARCATTCAGTTCCACAGAGTTTGCCACAGAGTAACTATTTCACTACC
TTGTCTAACAGTGTAGTAAATGAGCCGCCAAGATCATACCCATCAAAGGAAGCTTCAGGT
GTATATGTTGATAAGCAAACTAATTGTCCTTCAACAGCAGCTAGTCCCCAGGCTCTCCCC
TCTTACGTTTCTTCCCTTTCAAAACCGCCACCTTTAATTAAGCACCAACCAGAGAGCGAA
GGCTCTACGAGCAAGATACCCGAGCAGCTTTCGCAGTCGGTGCA
>Aegithalos_concinnus-KIZ-LSZS118_JMJD1C
GCTAAAATAAAGGCACTGGAGGGGGAGAGAGAGAACTACTCCAGGGTAACGTCCTTATCT
TCAAGTCCCAAAAGCCATTCAGTAAAATATGACAAAGATGCTGAACGCTCTGTGTCAGAA
CTGTATAAAATGAAACATTCAGTTCCACAGAGTTTGCCACAGAGTAACTATTTCACTACC
TTGTCTAACAGTGTAGTAAATGAGCCGCCAAGATCATACCCATCAAAGGAAGCTTCAGGT
GTATATGTTGATAAGCAAACTAATTGTCCTTCAACAGCAGCTAGTCCCCAGGCTCTCCCC
TCTTACGTTTCTTCCCTTTCAAAACCGCCACCTTTAATTAAGCACCARCCAGAGAGCGAA
GGCTCTACGAGCAAGATACCCGAGCAGCTTTCGCAGTCGGTGCA
>Aegithalos_concinnus-KIZ-YXBL047_JMJD1C
GCTAAAATAAAGGCACTGGAGGGGGAGAGAGAGAACTACTCCAGGGTAACGTCCTTATCT
TCAAGTCCCAAAAGCCATTCAGTAAAATATGACAAAGATGCTGAACGCTCTGTGTCAGAA
CTGTATAAAATGAAACATTCAGTTCCACAGAGTTTGCCACAGAGTAACTATTTCACTACC
TTGTCTAACAGTGTAGTAAATGAGCCGCCAAGATCATACCCATCAAAGGAAGCTTCAGGT
GTATATGTTGATAAGCAAACTAATTGTCCTTCAACAGCAGCTAGTCCCCAGGCTCTCCCC
TCTTACGTTTCTTCCCTTTCAAAACCGCCACCTTTAATTAAGCACCARCCAGAGAGCGAA
GGCTCTACGAGCAAGATACCCGAGCAGCTTTCGCAGTCGGTGCA
>Aegithalos_concinnus-KIZ-LSZS125_JMJD1C
GCTAAAATAAAGGCACTGGAGGGGGAGAGAGAGAACTACTCCAGGGTAACGTCCTTATCT
TCAAGTCCCAAAAGCCATTCAGTAAAATATGACAAAGATGCTGAACGCTCTGTGTCAGAA
CTGTATAAAATGAARCATTCAGTTCCACAGAGTTTGCCACAGAGTAACTATTTCACTACC
TTGTCTAACAGTGTAGTAAATGAGCCGCCAAGATCATACCCATCAAAGGAAGCTTCAGGT
GTATATGTTGATAAGCAAACTAATTGTCCTTCAACAGCAGCTAGTCCCCAGGCTCTCCCC
TCTTACGTTTCTTCCCTTTCAAAACCGCCACCTTTAATTAAGCACCAACCAGAGAGCGAA
GGCTCTACGAGCAAGATACCYGAGCAGCTTTCGCAGTCGGTGCA
>Aegithalos_concinnus-KIZ-AH10051_JMJD1C
GCTAAAATAAAGGCACTGGAGGGGGAGAGAGAGAACTACTCCAGGGTAACGTCCTTATCT
TCAAGTCCCAAAAGCCATTCAGTAAAATATGACAAAGATGCTGAACGCTCTGTGTCAGAA
CTGTATAAAATGAAACATTCAGTTCCACAGAGTTTGCCACAGAGTAACTATTTCACTACC
TTGTCTAACAGTGTAGTAAATGAGCCGCCAAGATCATACCCATCAAAGGAAGCTTCAGGT
GTATATGTTGATAAGCAAACTAATTGTCCTTCAACAGCAGCTAGTCCCCAGGCTCTCCCC
TCTTACGTTTCTTCCCTTTCAAAACCGCCACCTTTAATTAAGCACCAGCCAGAGAGCGAA
GGCTCTACGAGCAAGATACCCGAGCAGCTTTCGCAGTCGGTGCA
>Aegithalos_concinnus-KIZ-AH10044_JMJD1C
GCTAAAATAAAGGCACTGGAGGGGGAGAGAGAGAACTACTCCAGGGTAACGTCCTTATCT
TCAAGTCCCAAAAGCCATTCAGTAAAATATGACAAAGATGCTGAACGCTCTGTGTCAGAA
CTGTATAAAATGAAACATTCAGTTCCACAGAGTTTGCCACAGAGTAACTATTTCACTACC
TTGTCTAACAGTGTAGTAAATGAGCCGCCAAGATCATACCCATCAAAGGAAGCTTCAGGT
GTATATGTTGATAAGCAAACTAATTGTCCTTCAACAGCAGCTAGTCCCCAGGCTCTCCCC
TCTTACGTTTCTTCCCTTTCAAAACCGCCACCTTTAATTAAGCACCARCCAGAGAGCGAA
GGCTCTACGAGCAAGATACCCGAGCAGCTTTCGCAGTCGGTGCA
>Aegithalos_concinnus-KIZ-AH10047_JMJD1C
GCTAAAATAAAGGCACTGGAGGGGGAGAGAGAGAACTACTCCAGGGTAACGTCCTTATCT
TCAAGTCCCAAAAGCCATTCAGTAAAATATGACAAAGATGCTGAACGCTCTGTGTCAGAA
CTGTATAAAATGAAACATTCAGTTCCACAGAGTTTGCCACAGAGTAACTATTTCACTACC
TTGTCTAACAGTGTAGTAAATGAGCCGCCAAGATCATACCCATCAAAGGAAGCTTCAGGT
GTATATGTTGATAAGCAAACTAATTGTCCTTCAACAGCAGCTAGTCCCCAGGCTCTCCCC
TCTTACGTTTCTTCCCTTTCAAAACCGCCACCTTTAATTAAGCACCAACCAGAGAGCGAA
GGCTCTACGAGCAAGATACCCGAGCAGCTTTCRCAGTCGGTGCA
>Aegithalos_concinnus-KIZ-LSZS009_JMJD1C
GCTAAAATAAAGGCACTGGAGGGGGAGAGAGAGAACTACTCCAGGGTAACGTCCTTATCT
TCAAGTCCCAAAAGCCATTCAGTAAAATATGACAAAGATGCTGAACGCTCTGTGTCAGAA
CTGTATAAAATGAAACATTCAGTTCCACAGAGTTTGCCACAGAGTAACTATTTCACTACC
TTGTCTAACAGTGTAGTAAATGAGCCGCCAAGATCATACCCATCAAAGGAAGCTTCAGGT
GTATATGTTGATAAGCAAACTAATTGTCCTTCAACAGCAGCTAGTCCCCAGGCTCTCCCC
TCTTACGTTTCTTCCCTTTCAAAACCGCCACCTTTAATTAAGCACCARCCAGAGAGCGAA
GGCTCTACGAGCAAGATACCCGAGCAGCTTTCGCAGTCGGTGCA
>Aegithalos_concinnus-KIZ-LSZS017_JMJD1C
GCTAAAATAAAGGCACTGGAGGGGGAGAGAGAGAACTACTCCAGGGTAACGTCCTTATCT
TCAAGTCCCAAAAGCCATTCAGTAAAATATGACAAAGATGCTGAACGCTCTGTGTCAGAA
CTGTATAAAATGAARCATTCAGTTCCACAGAGTTTGCCACAGAGTAACTATTTCACTACC
TTGTCTAACAGTGTAGTAAATGAGCCGCCAAGATCATACCCATCAAAGGAAGCTTCAGGT
GTATATGTTGATAAGCAAACTAATTGTCCTTCAACAGCAGCTAGTCCCCAGGCTCTCCCC
TCTTACGTTTCTTCCCTTTCAAAACCGCCACCTTTAATTAAGCACCAACCAGAGAGCGAA
GGCTCTACGAGCAAGATACCCGAGCAGCTTTCGCAGTCGGTGCA
>Aegithalos_concinnus-KIZ-LSZS008_JMJD1C
GCTAAAATAAAGGCACTGGAGGGGGAGAGAGAGAACTACTCCAGGGTAACGTCCTTATCT
TCAAGTCCCAAAAGCCATTCAGTAAAATATGACAAAGATGCTGAACGCTCTGTGTCAGAA
CTGTATAAAATGAAACATTCAGTTCCACAGAGTTTGCCACAGAGTAACTATTTCACTACC
TTGTCTAACAGTGTAGTAAATGAGCCGCCAAGATCATACCCATCAAAGGAAGCTTCAGGT
GTATATGTTGATAAGCAAACTAATTGTCCTTCAACAGCAGCTAGTCCCCAGGCTCTCCCC
TCTTACGTTTCTTCCCTTTCAAAACCGCCACCTTTAATTAAGCACCAACCAGAGAGCGAA
GGCTCTACGAGCAAGATACCCGAGCAGCTTTCGCAGTCGGTGCA
>Aegithalos_concinnus-KIZ-LSZS004_JMJD1C
GCTAAAATAAAGGCACTGGAGGGGGAGAGAGAGAACTACTCCAGGGTAACGTCCTTATCT
TCAAGTCCCAAAAGCCATTCAGTAAAATATGACAAAGATGCTGAACGCTCTGTGTCAGAA
CTGTATAAAATGAAACATTCAGTTCCACAGAGTTTGCCACAGAGTAACTATTTCACTACC
TTGTCTAACAGTGTAGTAAATGAGCCGCCAAGATCATACCCATCAAAGGAAGCTTCAGGT
GTATATGTTGATAAGCAAACTAATTGTCCTTCAACAGCAGCTAGTCCCCAGGCTCTCCCC
TCTTACGTTTCTTCCCTTTCAAAACCGCCACCTTTAATTAAGCACCAGCCAGAGAGCGAA
GGCTCTACGAGCAAGATACCCGAGCAGCTTTCGCAGTCGGTGCA
>Aegithalos_concinnus-KIZ-LSZS017_KIAA1462
CCTCGCATTCATCAGGGTATAAAGATCGTCCTCCTGCTCTGACAAAGAGAGCACTCTCTG
TCCAGCCACACTTCCKTCTGCCTTCATAAGAATCTTCTTTTTTTCCTTCTTTGTTACTTA
CTGTGCTCCCTATTGTTGATGACTCAAAGTCCCGAGCACCGTTTGAAGGGCTAGTGCCTG
GGTGGGGCCCAACATGGTCATCTGGAAGGAGAGACTCCACTGCTATATCTATACCTAAAA
TTCTTGCAGCTCTAGCCTGCAATGACTCATTCACAGGGATTTCCACTGTATTTGCATCTG
AAGAGTGATCAGAGTTGTTAGCACCAAGTTCTGGGGCCACATCAAGTCCCACTGACCTCA
GATCTGGCTCAGAGCACCTCTGGTTC
>Aegithalos_concinnus-KIZ-AH09107_KIAA1462
CCTCGCATTCATCAGGGTATAAAGATCGTCCTCCTGCTCTGACAAAGAGAGCACTCTCTG
TCCAGCCACACTTCCKTCTGCCTTCATAAGAATCTTCTTTTTTTCCTTCTTTGTTACTTA
CTGYGCTCCCTATTGTTGATGACTCAAAGTCCCGAGCACCGTTTGAAGGGCTAGTGCCTG
GGTGGGGCCCAACATGGTCATCTGGAAGGAGAGACTCCACTGCTATATCTATACCTAAAA
TTCTTGCAGCTCTAGCCTGCAATGACTCATTCACAGGGATTTCCACTGTATTTGCATCTG
AAGAGTGATCAGAGTTGTTAGCACCAAGTTCTGGGGCCACATCAAGTCCCACTGACCTCA
AATCTGGCTCAGAGCACCTCTGGTTC
>Aegithalos_concinnus-KIZ-YXBL090_KIAA1462
CCTCGCATTCATCAGGGTATAAAGATCGTCCTCCTGCTCTGACAAAGAGAGCACTCTCTG
TCCAGCCACACTTCCGTCTGCCTTCATAWGAATCTTCTTTTTTTCCTTCTTTGTTACTTA
CTGTGCTCCCTATTGTTGATGACTCAAAGTCCCGAGCACCGTTTGAAGGGCTAGTGCCTG
GGTGGGGCCCAACATGGTCATCTGGAAGGAGAGACTCCACTGCTATATCTATACCTAAAA
TTCTTGCAGCTCTAGCCTGCAATGACTCATTCACRGGGATTTCCACTGTATTTGCATCTG
AAGAGTGATCAGAGTTGTTAGCACCAAGTTCTGGGGCCACATCAAGTCCCACTGACCTCA
RATCTGGCTCAGAGCACCTCTGGTTC
>Aegithalos_concinnus-KIZ-AH09037_KIAA1462
CCTCGCATTCATCAGGGTATAAAGATCGTCCTCCTGCTCTGACAAAGAGAGCACTCTCTG
TCCAGCCACACTTCCGTCTGCCTTCATAAGAATCTTCTTTTTTTCCTTCTTTGTTACTTA
CTGTGCTCCCTATTGTTGATGACTCAAAGTCCCGAGCACCGTTTGAAGGGCTAGTGCCTG
GGTGGGGCCCAACATGGTCATCTGGAAGGAGAGACTCCACTGCTATATCTATACCTAAAA
TTCTTGCAGCTCTAGCCTGCAATGACTCATTCACAGGGATTTCCACTGTATTTGCATCTG
AAGAGTGATCAGAGTTGTTAGCACCAAGTTCTGGGGCCACATCAAGTCCCACTGACCTCA
RATCTGGCTCAGAGCACCTCTGGTTC
>Aegithalos_concinnus-KIZ-LSZS114_KIAA1462
CCTCGCATTCATCAGGGTATAAAGATCGTCCTCCTGCTCTGACAAAGAGAGCACTCTCTG
TCCAGCCACACTTCCGTCTGCCTTCATAWGAATCTTCTTTTTTTCCTTCTTTGTTACTTA
CTGTGCTCCCTATTGTTGATGACTCAAAGTCCCGAGCACCGTTTGAAGGGCTAGTGCCTG
GGTGGGGCCCAACATGGTCATCTGGAAGGAGAGACTCCACTGCTATATCTATACCTAAAA
TTCTTGCAGCTCTAGCCTGCAATGACTCATTCACAGGGATTTCCACTGTATTTGCATCTG
AAGAGTGATCAGAGTTGTTAGCACCAAGTTCTGGGGCCACATCAAGTCCCACTGACCTCA
RATCTGGCTCAGAGCACCTCTGGTTC
>Aegithalos_concinnus-KIZ-LSZS115_KIAA1462
CCTCGCATTCATCAGGGTATAAAGATCGTCCTCCTGCTCTGACAAAGAGAGCACTCTCTG
TCCAGCCACACTTCCGTCTGCCTTCATAAGAATCTTCTTTTTTTCCTTCTTTGTTACTTA
CTGTGCTCCCTATTGTTGATGACTCAAAGTCCCGAGCACCGTTTGAAGGGCTAGTGCCTG
GGTGGGGCCCAACATGGTCATCTGGAAGGAGAGACTCCACTGCTATATCTATACCTAAAA
TTCTTGCAGCTCTAGCCTGCAATGACTCATTCACAGGGATTTCCACTGTATTTGCATCTG
AAGAGTGATCAGAGTTGTTAGCACCAAGTTCTGGGGCCACATCAAGTCCCACTGACCTCA
RATCTGGCTCAGAGCACCTCTGGTTC
>Aegithalos_concinnus-KIZ-YXBL047_KIAA1462
CCTCGCATTCATCAGGGTATAAAGATCGTCCTCCTGCTCTGACAAAGAGAGCACTCTCTG
TCCAGCCACACTTCCGTCTGCCTTCATAAGAATCTTCTTTTTTTCCTTCTTTGTTACTTA
CTGTGCTCCCTATTGTTGATGACTCAAAGTCCCGAGCACCRTTTGAAGGGCTAGTGCCTG
GGTGGGGCCCAACATGGTCATCTGGAAGGAGAGACTCCACTGCTATATCTATACCTAAAA
TTCTTGCAGCTCTAGCCTGCAATGACTCATTCACAGGGATTTCCACTGTATTTGCATCTG
AAGAGTGATCAGAGTTGTTAGCACCAAGTTCTGGGGCCACATCAAGTCCCACTGATCTCA
AATCTGGCTCAGAGCACCTCTGGTTC
>Aegithalos_concinnus-KIZ-AH09038_KIAA1462
CCTCGCATTCATCAGGGTATAAAGATCGTCCTCCTGCTCTGACAAAGAGAGCACTCTCTG
TCCAGCCACACTTCCTTCTGCCTTCATAAGAATCTTCTTTTTTTCCTTCTTTGTTACTTA
CTGTGCTCCCTATTGTTGATGACTCAAAGTCCCGAGCACCGTTTGAAGGGCTAGTGCCTG
GGTGGGGCCCAACATGGTCATCTGGAAGGAGAGACTCCACTGCTATATCTATACCTAAAA
TTCTTGCAGCTCTAGCCTGCAATGACTCATTCACAGGGATTTCCACTGTATTTGCATCTG
AAGAGTGATCAGAGTTGTTAGCACCAAGTTCTGGGGCCACATCAAGTCCCACTGATCTCA
AATCTGGCTCAGAGCACCTCTGGTTC
>Aegithalos_concinnus-KIZ-LSZS118_KIAA1462
CCTCGCATTCATCAGGGTATAAAGATCGTCCTCCTGCTCTGACAAAGAGAGCACTCTCTG
TCCAGCCACACTTCCTTCTGCCTTCATAAGAATCTTCTTTTTTTCCTTCTTTGTTACTTA
CTGTGCTCCCTATTGTTGATGACTCAAAGTCCCGAGCACCGTTTGAAGGGCTAGTGCCTG
GGTGGGGCCCAACATGGTCATCTGGAAGGAGAGACTCCACTGCTATATCTATACCTAAAA
TTCTTGCAGCTCTAGCCTGCAATGACTCATTCACAGGGATTTCCACTGTATTTGCATCTG
AAGAGTGATCAGAGTTGTTAGCACCAAGTTCTGGGGCCACATCAAGTCCCACTGATCTCA
AATCTGGCTCAGAGCACCTCTGGTTC
>Aegithalos_concinnus-KIZ-YXBL137_KIAA1462
CCTCGCATTCATCAGGGTATAAAGATCGTCCTCCTGCTCTGACAAAGAGAGCACTCTCTG
TCCAGCCACACTTCCGTCTGCCTTCATAAGAATCTTCTTTTTTTCCTTCTTTGTTACTTA
CTGTGCTCCCTATTGTTGATGACTCAAAGTCCCGAGCACCGTTTGAAGGGCTARTGCCTG
GGTGGGGCCCAACATGGTCATCTGGAAGGAGAGACTCCACTGCTATATCTATACCTAAAA
TTCTTGCAGCTCTAGCCTGCAATGACTCATTCACAGGGATTTCCACTGTATTTGCATCTG
AAGAGTGATCAGAGTTGTTAGCACCAAGTTCTGGGGCCACATCAAGTCCCACTGACCTCA
AATCTGGCTCAGAGCACCTCTGGTTC
>Aegithalos_concinnus-KIZ-AH09067_KIAA1462
CCTCGCATTCATCAGGGTATAAAGATCGTCCTCCTGCTCTGACAAAGAGAGCACTCTCTG
TCCAGCCACACTTCCKTCTGCCTTCATAWGAATCTTCTTTTTTTCCTTCTTTGTTACTTA
CTGTGCTCCCTATTGTTGATGACTCAAAGTCCCGAGCACCGTTTGAAGGGCTAGTGCCTG
GGTGGGGCCCAACATGGTCATCTGGAAGGAGAGACTCCACTGCTATATCTATACCTAAAA
TTCTTGCAGCTCTAGCCTGCAATGACTCATTCACAGGGATTTCCACTSTATTTGCATCTG
AAGAGTGATCAGAGTTGTTAGCACCAAGTTCTGGGGCCACATCAAGTCCCACTGAYCTCA
GATCTGGCTCAGAGCACCTCTGGTTC
>Aegithalos_concinnus-KIZ-LSZS004_KIAA1462
CCTCGCATTCATCAGGGTATAAAGATCGTCCTCCTGCTCTGACAAAGAGAGCACTCTCTG
TCCAGCCACACTTCCTTCTGCCTTCATAWGAATCTTCTTTTTTTCCTTCTTTGTTACTTA
CTGTGCTCCCTATTGTTGATGACTCAAAGTCCCGAGCACCGTTTGAAGGGCTAGTGCCTG
GGTGGGGCCCAACATGGTCATCTGGAAGGAGAGACTCCACTGCTATATCTATACCTAAAA
TTCTTGCAGCTCTAGCCTGCAATGACTCATTCACAGGGATTTCCACTSTATTTGCATCTG
AAGAGTGATCAGAGTTGTTAGCACCAAGTTCTGGGGCCACATCAAGTCCCACTGACCTCA
RATCTGGCTCAGAGCACCTCTGGTTC
>Aegithalos_concinnus-KIZ-LSZS112_KIAA1462
CCTCGCATTCATCAGGGTATAAAGATCGTCCTCCTGCTCTGACAAAGAGAGCACTCTCTG
TCCAGCCACACTTCCKTCTGCCTTCATAWGAATCTTCTTTTTTTCCTTCTTTGTTACTTA
CTGTGCTCCCTATTGTTGATGACTCAAAGTCCCGAGCACCGTTTGAAGGGCTARTGCCTG
GGTGGGGCCCAACATGGTCATCTGGAAGGAGAGACTCCACTGCTATATCTATACCTAAAA
TTCTTGCAGCTCTAGCCTGCAATGACTCATTCACAGGGATTTCCACTGTATTTGCATCTG
AAGAGTGATCAGAGTTGTTAGCACCAAGTTCTGGGGCCACATCAAGTCCCACTGAYCTCA
AATCTGGCTCAGAGCACCTCTGGTTC
>Aegithalos_concinnus-KIZ-LSZS125_KIAA1462
CCTCGCATTCATCAGGGTATAAAGATCGTCCTCCTGCTCTGACAAAGAGAGCACTCTCTG
TCCAGCCACACTTCCGTCTGCCTTCATAAGAATCTTCTTTTTTTCCTTCTTTGTTACTTA
CTGTGCTCCCTATTGTTGATGACTCAAAGTCCCGAGCACCGTTTGAAGGGCTAGTGCCTG
GGTGGGGCCCAACATGGTCATCTGGAAGGAGAGACTCCACTGCTATATCTATACCTAAAA
TTCTTGCAGCTCTAGCCTGCAATGACTCATTCACAGGGATTTCCACTGTATTTGCATCTG
AAGAGTGATCAGAGTTGTTAGCACCAAGTTCTGGGGCCACATCAAGTCCCACTGATCTCA
RATCTGGCTCAGAGCACCTCTGGTTC
>Aegithalos_concinnus-KIZ-LSZS018_KIAA1462
CCTCGCATTCATCAGGGTATAAAGATCGTCCTCCTGCTCTGACAAAGAGAGCACTCTCTG
TCCAGCCACACTTCCGTCTGCCTTCATAAGAATCTTCTTTTTTTCCTTCTTTGTTACTTA
CTGTGCTCCCTATTGTTGATGACTCAAAGTCCCGAGCACCRTTTGAAGGGCTAGTGCCTG
GGTGGGGCCCAACATGGTCATCTGGAAGGAGAGACTCCACTGCTATATCTATACCTAAAA
TTCTTGCAGCTCTAGCCTGCAATGACTCATTCACAGGGATTTCCACTGTATTTGCATCTG
AAGAGTGATCAGAGTTGTTAGCACCAAGTTCTGGGGCCACATCAAGTCCCACTGAYCTCA
RATCTGGCTCAGAGCACCTCTGGTTC
>Aegithalos_concinnus-KIZ-LSZS033_KIAA1462
CCTCGCATTCATCAGGGTATAAAGATCGTCCTCCTGCTCTGACAAAGAGAGCACTCTCTG
TCCAGCCACACTTCCGTCTGCCTTCATAAGAATCTTCTTTTTTTCCTTCTTTGTTACTTA
CTGTGCTCCCTATTGTTGATGACTCAAAGTCCCGAGCACCGTTTGAAGGGCTAATGCCTG
GGTGGGGCCCAACATGGTCATCTGGAAGGAGAGACTCCACTGCTATATCTATACCTAAAA
TTCTTGCAGCTCTAGCCTGCAATGACTCATTCACAGGGATTTCCACTGTATTTGCATCTG
AAGAGTGATCAGAGTTGTTAGCACCAAGTTCTGGGGCCACATCAAGTCCCACTGACCTCA
AATCTGGCTCAGAGCACCTCTGGTTC
>Aegithalos_concinnus-KIZ-LSZS019_KIAA1462
CCTCGCATTCATCAGGGTATAAAGATCGTCCTCCTGCTCTGACAAAGAGAGCACTCTCTG
TCCAGCCACACTTCCGTCTGCCTTCATAWGAATCTTCTTTTTTTCCTTCTTTGTTACTTA
CTGTGCTCCCTATTGTTGATGACTCAAAGTCCCGAGCACCGTTTGAAGGGCTAGTGCCTG
GGTGGGGCCCAACATGGTCATCTGGAAGGAGAGACTCCACTGCTATATCTATACCTAAAA
TTCTTGCAGCTCTAGCCTGCAATGACTCATTCACAGGGATTTCCACTGTATTTGCATCTG
AAGAGTGATCAGAGTTGTTAGCACCAAGTTCTGGGGCCACATCAAGTCCCACTGACCTCA
RATCTGGCTCAGAGCACCTCTGGTTC
>Aegithalos_concinnus-KIZ-LSZS113_KIAA1462
CCTCGCATTCATCAGGGTATAAAGATCGTCCTCCTGCTCTGACAAAGAGAGCACTCTCTG
TCCAGCCACACTTCCGTCTGCCTTCATAWGAATCTTCTTTTTTTCCTTCTTTGTTACTTA
CTGTGCTCCCTATTGTTGATGACTCAAAGTCCCGAGCACCGTTTGAAGGGCTAGTGCCTG
GGTGGGGCCCAACATGGTCATCTGGAAGGAGAGACTCCACTGCTATATCTATACCTAAAA
TTCTTGCAGCTCTAGCCTGCAATGACTCATTCACAGGGATTTCCACTGTATTTGCATCTG
AAGAGTGATCAGAGTTGTTAGCACCAAGTTCTGGGGCCACATCAAGTCCCACTGACCTCA
RATCTGGCTCAGAGCACCTCTGGTTC
>Aegithalos_concinnus-KIZ-LSZS116_KIAA1462
CCTCGCATTCATCAGGGTATAAAGATCGTCCTCCTGCTCTGACAAAGAGAGCACTCTCTG
TCCAGCCACACTTCCKTCTGCCTTCATAWGAATCTTCTTTTTTTCCTTCTTTGTTACTTA
CTGTGCTCCCTATTGTTGATGACTCAAAGTCCCGAGCACCGTTTGAAGGGCTAGTGCCTG
GGTGGGGCCCAACATGGTCATCTGGAAGGAGAGACTCCACTGCTATATCTATACCTAAAA
TTCTTGCAGCTCTAGCCTGCAATGACTCATTCACAGGGATTTCCACTGTATTTGCATCTG
AAGAGTGATCAGAGTTGTTAGCACCAAGTTCTGGGGCCACATCAAGTCCCACTGAYCTCA
RATCTGGCTCAGAGCACCTCTGGTTC
>Aegithalos_concinnus-KIZ-LSZS117_KIAA1462
CCTCGCATTCATCAGGGTATAAAGATCGTCCTCCTGCTCTGACAAAGAGAGCACTCTCTG
TCCAGCCACACTTCCGTCTGCCTTCATAWGAATCTTCTTTTTTTCCTTCTTTGTTACTTA
CTGTGCTCCCTATTGTTGATGACTCAAAGTCCCGAGCACCGTTTGAAGGGCTAGTGCCTG
GGTGGGGCCCAACATGGTCATCTGGAAGGAGAGACTCCACTGCTATATCTATACCTAAAA
TTCTTGCAGCTCTAGCCTGCAATGACTCATTCACAGGGATTTCCACTGTATTTGCATCTG
AAGAGTGATCAGAGTTGTTAGCACCAAGTTCTGGGGCCACATCAAGTCCCACTGACCTCA
GATCTGGCTCAGAGCACCTCTGGTTC
>Aegithalos_concinnus-KIZ-LSZS009_KIAA1462
CCTCGCATTCATCAGGGTATAAAGATCGTCCTCCTGCTCTGACAAAGAGAGCACTCTCTG
TCCAGCCACACTTCCKTCTGCCTTCATAAGAATCTTCTTTTTTTCCTTCTTTGTTACTTA
CTGTGCTCCCTATTGTTGATGACTCAAAGTCCCGAGCACCGTTTGAAGGGCTAGTGCCTG
GGTGGGGCCCAACATGGTCATCTGGAAGGAGAGACTCCACTGCTATATCTATACCTAAAA
TTCTTGCAGCTCTAGCCTGCAATGACTCATTCACAGGGATTTCCACTGTATTTGCATCTG
AAGAGTGATCAGAGTTGTTAGCACCAAGTTCTGGGGCCACATCAAGTCCCACTGAYCTCA
GATCTGGCTCAGAGCACCTCTGGTTC
>Aegithalos_concinnus-KIZ-LSZS008_KIAA1462
CCTCGCATTCATCAGGGTATAAAGATCGTCCTCCTGCTCTGACAAAGAGAGCACTCTCTG
TCCAGCCACACTTCCKTCTGCCTTCATAWGAATCTTCTTTTTTTCCTTCTTTGTTACTTA
CTGTGCTCCCTATTGTTGATGACTCAAAGTCCCGAGCACCGTTTGAAGGGCTAGTGCCTG
GGTGGGGCCCAACATGGTCATCTGGAAGGAGAGACTCCACTGCTATATCTATACCTAAAA
TTCTTGCAGCTCTAGCCTGCAATGACTCATTCACAGGGATTTCCACTGTATTTGCATCTG
AAGAGTGATCAGAGTTGTTAGCACCAAGTTCTGGGGCCACATCAAGTCCCACTGAYCTCA
AATCTGGCTCAGAGCACCTCTGGTTC
>Aegithalos_concinnus-KIZ-AH10035_KIAA1462
CCTCGCATTCATCAGGGTATAAAGATCGTCCTCCTGCTCTGACAAAGAGAGCACTCTCTG
TCCAGCCACACTTCCKTCTGCCTTCATAAGAATCTTCTTTTTTTCCTTCTTTGTTACTTA
CTGTGCTCCCTATTGTTGATGACTCAAAGTCCCGAGCACCGTTTGAAGGGCTAGTGCCTG
GGTGGGGCCCAACATGGTCATCTGGAAGGAGAGACTCCACTGCTATATCTATACCTAAAA
TTCTTGCAGCTCTAGCCTGCAATGACTCATTCACRGGGATTTCCACTGTATTTGCATCTG
AAGAGTGATCAGAGTTGTTAGCACCAAGTTCTGGGGCCACATCAAGTCCCACTGATCTCA
AATCTGGCTCAGAGCACCTCTGGTTC
>Aegithalos_concinnus-KIZ-AH10066_KIAA1462
CCTCGCATTCATCAGGGTATAAAGATCGTCCTCCTGCTCTGACAAAGAGAGCACTCTCTG
TCCAGCCACACTTCCKTCTGCCTTCATAWGAATCTTCTTTTTTTCCTTCTTTGTTACTTA
CTGTGCTCCCTATTGTTGATGACTCAAAGTCCCGAGCACCGTTTGAAGGGCTAGTGCCTG
GGTGGGGCCCAACATGGTCATCTGGAAGGAGAGACTCCACTGCTATATCTATACCTAAAA
TTCTTGCAGCTCTAGCCTGCAATGACTCATTCACAGGGATTTCCACTGTATTTGCATCTG
AAGAGTGATCAGAGTTGTTAGCACCAAGTTCTGGGGCCACATCAAGTCCCACTGACCTCA
GATCTGGCTCAGAGCACCTCTGGTTC
>Aegithalos_concinnus-KIZ-AH10050_KIAA1462
CCTCGCATTCATCAGGGTATAAAGATCGTCCTCCTGCTCTGACAAAGAGAGCACTCTCTG
TCCAGCCACACTTCCGTCTGCCTTCATATGAATCTTCTTTTTTTCCTTCTTTGTTACTTA
CTGTGCTCCCTATTGTTGATGACTCAAAGTCCCGAGCACCGTTTGAAGGGCTAGTGCCTG
GGTGGGGCCCAACATGGTCATCTGGAAGGAGAGACTCCACTGCTATATCTATACCTAAAA
TTCTTGCAGCTCTAGCCTGCAATGACTCATTCACAGGGATTTCCACTGTATTTGCATCTG
AAGAGTGATCAGAGTTGTTAGCACCAAGTTCTGGGGCCACATCAAGTCCCACTGACCTCA
GATCTGGCTCAGAGCACCTCTGGTTC
>Aegithalos_concinnus-KIZ-AH10044_KIAA1462
CCTCGCATTCATCAGGGTATAAAGATCGTCCTCCTGCTCTGACAAAGAGAGCACTCTCTG
TCCAGCCACACTTCCGTCTGCCTTCATAAGAATCTTCTTTTTTTCCTTCTTTGTTACTTA
CTGTGCTCCCTATTGTTGATGACTCAAAGTCCCGAGCACCGTTTGAAGGGCTAGTGCCTG
GGTGGGGCCCAACATGGTCATCTGGAAGGAGAGACTCCACTGCTATATCTATACCTAAAA
TTCTTGCAGCTCTAGCCTGCAATGACTCATTCACAGGGATTTCCACTGTATTTGCATCTG
AAGAGTGATCAGAGTTGTTAGCACCAAGTTCTGGGGCCACATCAAGTCCCACTGACCTCA
RATCTGGCTCAGAGCACCTCTGGTTC
>Aegithalos_concinnus-KIZ-AH10047_KIAA1462
CCTCGCATTCATCAGGGTATAAAGATCGTCCTCCTGCTCTGACAAAGAGAGCACTCTCTG
TCCAGCCACACTTCCGTCTGCCTTCATAAGAATCTTCTTTTTTTCCTTCTTTGTTACTTA
CTGTGCTCCCTATTGTTGATGACTCAAAGTCCCGAGCACCGTTTGAAGGGCTAGTGCCTG
GGTGGGGCCCAACATGGTCATCTGGAAGGAGAGACTCCACTGCTATATCTATACCTAAAA
TTCTTGCAGCTCTAGCCTGCAATGACTCATTCACAGGGATTTCCACTGTATTTGCATCTG
AAGAGTGATCAGAGTTGTTAGCACCAAGTTCTGGGGCCACATCAAGTCCCACTGACCTCA
GATCTGGCTCAGAGCACCTCTGGTTC
>Aegithalos_concinnus-KIZ-AH10051_KIAA1462
CCTCGCATTCATCAGGGTATAAAGATCGTCCTCCTGCTCTGACAAAGAGAGCACTCTCTG
TCCAGCCACACTTCCKTCTGCCTTCATAAGAATCTTCTTTTTTTCCTTCTTTGTTACTTA
CTGTGCTCCCTATTGTTGATGACTCAAAGTCCCGAGCACCGTTTGAAGGGCTAGTGCCTG
GGTGGGGCCCAACATGGTCATCTGGAAGGAGAGACTCCACTGCTATATCTATACCTAAAA
TTCTTGCAGCTCTAGCCTGCAATGACTCATTCACAGGGATTTCCACTGTATTTGCATCTG
AAGAGTGATCAGAGTTGTTAGCACCAAGTTCTGGGGCCACATCAAGTCCCACTGAYCTCA
RATCTGGCTCAGAGCACCTCTGGTTC
>Aegithalos_concinnus-KIZ-AH10065_KIAA1462
CCTCGCATTCATCAGGGTATAAAGATCGTCCTCCTGCTCTGACAAAGAGAGCACTCTCTG
TCCAGCCACACTTCCKTCTGCCTTCATAAGAATCTTCTTTTTTTCCTTCTTTGTTACTTA
CTGTGCTCCCTATTGTTGATGACTCAAAGTCCCGAGCACCGTTTGAAGGGCTAGTGCCTG
GGTGGGGCCCAACATGGTCATCTGGAAGGAGAGACTCCACTGCTATATCTATACCTAAAA
TTCTTGCAGCTCTAGCCTGCAATGACTCATTCACAGGGATTTCCACTGTATTTGCATCTG
AAGAGTGATCAGAGTTGTTAGCACCAAGTTCTGGGGCCACATCAAGTCCCACTGATCTCA
AATCTGGCTCAGAGCACCTCTGGTTC
>Aegithalos_concinnus-KIZ-LSZS125_KLF15
GTCTGTCCTTGGATGTTGACTAGGAGCTGTGCAATTTTAATGTTCTCCTGTGCTGGTCCT
TGGGAACTGGGGCTCGTGTTGGACTCCTGTTTGACCTGTACAGGCTGAATTTGGAGCATA
ACCGGTATTCCATTCTCCAGGGTCACTCCTCCATTTGAAGCTTGGCCACYTTCCGTTGAG
CTGGTCAACTGTTCATTTTTACTCTCTTTTAAACTAGTACTGGGTAACATATGGTCTTTT
TGCTGTAGCGAAGCAACAGAAACCTGGCTGCAAGCTCTCAAGTCCTTGGTCTCGCTTTTA
GGTCTTTCTTTGAGCTCCAAGTCCATGTTCTCCTCCAAAAATTCCTCAATTTCCTCAAGC
GTGGGTTGAAATGGTCCTGAGTCTTCCATATCCACGGCAAATTCAGGCAACCTAAAATAC
TCCTCTTTCACTATTGGCTGAAGTCTCCTTTTGTCCCACCATGACGCAGTGGTG
>Aegithalos_concinnus-KIZ-AH10044_KLF15
GTCTGTCCTTGGATGTTGACTAGGAGCTGTGCAATTTTAATGTTCTCCTGTGCTGGTCCT
TGGGAACTGGGGCTCGTGTTGGACTCCTGTTTGACCTGTACAGGCTGAATTTGGAGCATA
ACCGGTATTCCRTTCTCCAGGGTCACTCCTCCATTTGAAGCTTGGCCACYTTCCGTTGAG
CTGGTCAACTGTTCATTTTTACTCTCTTTTAAACTAGTACTGGGTAACATATGGTCTTTT
TGCTGTAGCGAAGCAACAGAAACCTGGCTGCAAGCTCTCAAGTCCTTGGTCTCGCTTTTA
GGTCTTTCTTTGAGCTCCAAGTCCATGTTCTCCTCCAAAAATTCCTCAATTTCCTCAAGC
GTGGGTTGAAATGGTCCTGAGTCTTCCATATCCACGGCAAATTCAGGCAACCTAAAATAC
TCCTCTTTCACTATTGGCTGAAGTCTCCTTTTGTCCCACCATGACGCAGTGGTG
>Aegithalos_concinnus-KIZ-LSZS118_KLF15
GTCTGTCCTTGGATGTTGACTAGGAGCTGTGCAATTTTAATGTTCTCCTGTGCTGGTCCT
TGGGAACTGGGGCTCGTGTTGGACTCCTGTTTGACCTGTACAGGCTGAATTTGGAGCATA
ACCGGTATTCCATTCTCCAGGGTCACTCCTCCATTTGAAGCTTGGCCACCTTCCGCTGAG
CTGGTCAACTGTTCATTTTTACTCTCTTTTAAACTAGTACTGGGTAACATATGGTCTTTT
TGCTGTAGCGAAGCAACAGAAACCTGGCTGCAAGCTCTCAAGTCCTTGGTCTCGCTTTTA
GGTCTTTCTTTGAGCTCCAAGTCCATGTTCTCCTCCAAAAATTCCTCAATTTCCTCAAGC
GTGGGTTGAAATGGTCCTGAGTCTTCCATATCCACGGCAAATTCAGGCAACCTAAAATAC
TCCTCTTTCACTATTGGCTGAAGTCTCCTTTTGTCCCACCATGACGCAGTGGTG
>Aegithalos_concinnus-KIZ-LSZS017_KLF15
GTCTGTCCTTGGATGTTGACTAGGAGCTGTGCAATTTTAATGTTCTCCTGTGCTGGTCCT
TGGGAACTGGGGCTCGTGTTGGACTCCTGTTTGACCTGTACAGGCTGAATTTGGAGCATA
ACCGGTATTCCATTCTCCAGGGTCACTCCTCCATTTGAAGCTTGGCCACYTTCCGTTGAG
CTGGTCAACTGTTCATTTTTACTCTCTTTTAAACTAGTACTGGGTAACATATGGTCTTTT
TGCTGTAGYGAAGCAACAGAAACCTGGCTGCAAGCTCTCAAGTCCTTGGTCTCGCTTTTA
GGTCTTTCTTTGAGCTCCAAGTCCATGTTCTCCTCCAAAAATTCCTCAATTTCCTCAAGC
GTGGGTTGAAATGGTCCTGAGTCTTCCATATCCACGGCAAATTCAGGCAACCTAAAATAC
TCCTCTTTCACTATTGGCTGAAGTCTCCTTTTGTCCCACCATGACGCAGTGGTG
>Aegithalos_concinnus-KIZ-LSZS019_KLF15
GTCTGTCCTTGGATGTTGACTAGGAGCTGTGCAATTTTAATGTTCTCCTGTGCTGGTCCT
TGGGAACTGGGGCTCGTGTTGGACTCCTGTTTGACCTGTACAGGCTGAATTTGGAGCATA
ACCGGTATTCCATTCTCCAGGGTCACTCCTCCATTTGAAGCTTGGCCACCTTCCGTTGAG
CTGGTCAACTGTTCATTTTTACTCTCTTTTAAACTAGTACTGGGTAACATATGGTCTTTT
TGCTGTAGCGAAGCAACAGAAACCTGGCTGCAAGCTCTCAAGTCCTTGGTCTCGCTTTTA
GGTCTTTCTTTGAGCTCCAAGTCCATGTTCTCCTCCAAAAATTCCTCAATTTCCTCAAGC
GTGGGTTGAAATGGTCCTGAGTCTTCCATATCCACGGCAAATTCAGGCAACCTAAAATAC
TCCTCTTTCACTATTGGCTGAAGTCTCCTTTTGTCCCACCATGACGCAGTGGTG
>Aegithalos_concinnus-KIZ-AH09038_KLF15
GTCTGTCCTTGGATGTTGACTAGGAGCTGTGCAATTTTAATGTTCTCCTGTGCTGGTCCT
TGGGAACTGGGGCTCGTGTTGGACTCCTGTTTGACCTGTACAGGCTGAATTTGGAGCATA
ACCGGTATTCCATTCTCCAGGGTCACTCCTCCATTTGAAGCTTGGCCACCTTCCGTTGAG
CTGGTCAACTGTTCATTTTTACTCTCTTTTAAACTAGTACTGGGTAACATATGGTCTTTT
TGCTGTAGCGAAGCAACAGAAACCTGGCTGCAAGCTCTCAAGTCCTTGGTCTCGCTTTTA
GGTCTTTCTTTGAGCTCCAAGTCCATGTTCTCCTCCAAAAATTCCTCAATTTCCTCAAGY
GTGGGTTGAAATGGTCCTGAGTCTTCCATATCCACGGCAAATTCAGGCAACCTAAAATAC
TCCTCTTTCACTATTGGCTGAAGTCTCCTTTTGTCCCACCATGACGCAGTGGTG
>Aegithalos_concinnus-KIZ-AH10066_KLF15
GTCTGTCCTTGGATGTTGACTAGGAGCTGTGCAATTTTAATGTTCTCCTGTGCTGGTCCT
TGGGAACTGGGGCTYGTGTTGGACTCCTGTTTGACCTGTACAGGCTGAATTTGGAGCATA
ACCGGTATTCCATTCTCCAGGGTCACTCCTCCATTTGAAGCTTGGCCACCTTCCGTTGAG
CTGGTCAACTGTTCATTTTTACTCTCTTTTAAACTAGTACTGGGTAACATATGGTCTTTT
TGCTGTAGCGAAGCAACAGAAACCTGGCTGCAAGCTCTCAAGTCCTTGGTCTCGCTTTTA
GGTCTTTCTTTGAGCTCCAAGTCCATGTTCTCCTCCAAAAATTCCTCAATTTCCTCAAGY
GTGGGTTGAAATGGTCCTGAGTCTTCCATATCCACGGCAAATTCAGGCAACCTAAAATAC
TCCTCTTTCACTATTGGCTGAAGTCTCCTTTTGTCCCACCATGACGCAGTGGTG
>Aegithalos_concinnus-KIZ-LSZS033_KLF15
GTCTGTCCTTGGATGTTGACTAGGAGCTGTGCAATTTTAATGTTCTCCTGTGCTGGTCCT
TGGGAACTGGGGCTCGTGTTGGACTCCTGTTTGACCTGTACAGGCTGAATTTGGAGCATA
ACCGGTATTCCATTCTCCAGGGTCACTCCTCCATTTGAAGCTTGGCCACCTTCCGTTGAG
CTGGTCAACTGTTCATTTTTACTCTCTTTTAAACTAGTACTGGGTAACATATGGTCTTTT
TGCTGTAGCGAAGCAACAGAAACCTGGCTGCAAGCTCTCAAGTCCTTGGTCTCGCTTTTA
GGTCTTTCTTTGAGCTCCAAGTCCATGTTCTCCTCCAAAAATTCCTCAATTTCCTCAAGY
GTGGGTTGAAATGGTCCTGAGTCTTCCATATCCACGGCAAATTCAGGCAACCTAAAATAC
TCCTCTTTCACTATTGGCTGAAGTCTCCTTTTGTCCCACCATGACGCAGTGGTG
>Aegithalos_concinnus-KIZ-LSZS115_KLF15
GTCTGTCCTTGGATGTTGACTAGGAGCTGTGCAATTTTAATGTTCTCCTGTGCTGGTCCT
TGGGAACTGGGGCTCGTGTTGGACTCCTGTTTGACCTGTACAGGCTGAATTTGGAGCATA
ACCGGTATTCCATTCTCCAGGGTCACTCCTCCATTTGAAGCTTGGCCACCTTCCGTTGAG
CTGGTCAACTGTTCATTTTTACTCTCTTTTAAACTAGTACTGGGTAACATATGGTCTTTT
TGCTGTAGCGAAGCAACAGAAACCTGGCTGCAAGCTCTCAAGTCCTTGGTCTCGCTTTTA
GGTCTTTCTTTGAGCTCCAAGTCCATGTTCTCCTCCAAAAATTCCTCAATTTCCTCAAGC
GTGGGTTGAAATGGTCCTGAGTCTTCCATATCCACRGCAAATTCAGGCAACCTAAAATAC
TCCTCTTTCACTATTGGCTGAAGTCTCCTTTTGTCCCACCATGACGCAGTGGTG
>Aegithalos_concinnus-KIZ-AH10035_KLF15
GTCTGTCCTTGGATGTTGACTAGGAGCTGTGCAATTTTAATGTTCTCCTGTGCTGGTCCT
TGGGAACTGGGGCTCGTGTTGGACTCCTGTTTGACCTGTACAGGCTGAATTTGGAGCATA
ACCGGTATTCCATTCTCCAGGGTCACTCCTCCATTTGAAGCTTGGCCACCTTCCGTTGAG
CTGGTCAACTGTTCATTTTTACTCTCTTTTAWACTAGTACTGGGTAACATATGGTCTTTT
TGCTGTAGCGAAGCAACAGAAACCTGGCTGCAAGCTCTCAAGTCCTTGGTCTCGCTTTTA
GGTCTTTCTTTGAGCTCCAAGTCCATGTTCTCCTCCAAAAATTCCTCAATTTCCTCAAGC
GTGGGTTGAAATGGTCCTGAGTCTTCCATATCCACGGCAAATTCAGGCAACCTAAAATAC
TCCTCTTTCACTATTGGCTGAAGTCTCCTTTTGTCCCACCATGACGCAGTGGTG
>Aegithalos_concinnus-KIZ-LSZS116_KLF15
GTCTGTCCTTGGATGTTGACTAGGAGCTGTGCAATTTTAATGTTCTCCTGTGCTGGTCCT
TGGGAACTGGGGCTCGTGTTGGACTCCTGTTTGACCTGTACAGGCTGAATTTGGAGCATA
ACCGGTATTCCATTCTCCAGGGTCACTCCTCCATTTGAAGCTTGGCCACCTTCCGTTGAG
CTGGTCAACTGTTCATTTTTACTCTCTTTTAAACTAGTACTGGGTAACATATGGTCTTTT
TGCTGTAGCGAAGCAACAGAAACCTGGCTGCAAGCTCTCAAGTCCTTGGTCTCGCTTTTA
GGTCTTTCTTTGAGCTCCAAGTCCATGTTCTCCTCCAAAAATTCCTCAATTTCCTCAAGC
GTGGGYTGAAATGGTCCTGAGTCTTCCATATCCACGGCAAATTCAGGCAACCTAAAATAC
TCCTCTTTCACTATTGGCTGAAGTCTCCTTTTGTCCCACCATGACGCAGTGGTG
>Aegithalos_concinnus-KIZ-LSZS008_KLF15
GTCTGTCCTTGGATGTTGACTAGGAGCTGTGCAATTTTAATGTTCTCCTGTGCTGGTCCT
TGGGAACTGGGGCTCGTGTTGGACTCCTGTTTGACCTGTACAGGCTGAATTTGGAGCATA
ACCGGTATTCCATTCTCCAGGGTCACTCCTCCATTTGAAGCTTGGCCACCTTCCGTTGAG
CTGGTCAACTGYTCATTTTTACTCTCTTTTAAACTAGTACTGGGTAACATATGGTCTTTT
TGCTGTAGCGAAGCAACAGAAACCTGGCTGCAAGCTCTCAAGTCCTTGGTCTCGCTTTTA
GGTCTTTCTTTGAGCTCCAAGTCCATGTTCTCCTCCAAAAATTCCTCAATTTCCTCAAGC
GTGGGYTGAAATGGTCCTGAGTCTTCCATATCCACGGCAAATTCAGGCAACCTAAAATAC
TCCTCTTTCACTATTGGCTGAAGTCTCCTTTTGTCCCACCATGACGCAGTGGTG
>Aegithalos_concinnus-KIZ-LSZS117_KLF15
GTCTGTCCTTGGATGTTGACTAGGAGCTGTGCAATTTTAATGTTCTCCTGTGCTGGTCCT
TGGGAACTGGGGCTCGTGTTGGACTCCTGTTTGACCTGTACAGGCTGAATTTGGAGCATA
ACCGGTATTCCATTCTCCAGGGTCACTCCTCCATTTGAAGCTTGGCCACCTTCCGTTGAG
CTGGTCAACTGTTCATTTTTACTCTCTTTTAAACTAGTACTGGGTAACATATGGTCTTTT
TGCTGTAGCGAAGCAACAGAAACCTGGCTGCAAGCTCTCAAGTCCTTGGTCTCGCTTTTA
GGTCTTTCTTTGAGCTCCAAGTCCATGTTCTCCTCCAAAAATTCCTCAATTTCCTCAAGT
GTGGGTTGAAATGGTCCTGAGTCTTCCATATCCACAGCAAATTCAGGCAACCTAAAATAC
TCCTCTTTCACTATTGGCTGAAGTCTCCTTTTGTCCCACCATGACGCAGTGGTG
>Aegithalos_concinnus-KIZ-LSZS009_KLF15
GTCTGTCCTTGGATGTTGACTAGGAGCTGTGCAATTTTAATGTTCTCCTGTGCTGGTCCT
TGGGAACTGGGGCTCGTGTTGGACTCCTGTTTGACCTGTACAGGCTGAATTTGGAGCATA
ACCGGTATTCCATTCTCCAGGGTCACTCCTCCATTTGAAGCTTGGCCACYTTCCGTTGAG
CTGGTCAACTGYTCATTTTTACTCTCTTTTAAACTAGTACTGGGTAACATATGGTCTTTT
TGCTGTAGCGAAGCAACAGAAACCTGGCTGCAAGCTCTCAAGTCCTTGGTCTCGCTTTTA
GGTCTTTCTTTGAGCTCCAAGTCCATGTTCTCCTCCAAAAATTCCTCAATTTCCTCAAGC
GTGGGYTGAAATGGTCCTGAGTCTTCCATATCCACGGCAAATTCAGGCAACCTAAAATAC
TCCTCTTTCACTATTGGCTGAAGTCTCCTTTTGTCCCACCATGACGCAGTGGTG
>Aegithalos_concinnus-KIZ-LSZS113_KLF15
GTCTGTCCTTGGATGTTGACTAGGAGCTGTGCAATTTTAATGTTCTCCTGTGCTGGTCCT
TGGGAACTGGGGCTCGTGTTGGACTCCTGTTTGACCTGTACAGGCTGAATTTGGAGCATA
ACCGGTATTCCATTCTCCAGGGTCACTCCTCCATTTGAAGCTTGGCCACYTTCCGTTGAG
CTGGTCAACTGTTCATTTTTACTCTCTTTTAAACTAGTACTGGGTAACATATGGTCTTTT
TGCTGTAGCGAAGCAACAGAAACCTGGCTGCAAGCTCTCAAGTCCTTGGTCTCGCTTTTA
GGTCTTTCTTTGAGCTCCAAGTCCATGTTCTCCTCCAAAAATTCCTCAATTTCCTCAAGC
GTGGGTTGAAATGGTCCTGAGTCTTCCATATCCACGGCAAATTCAGGCAACCTAAAATAC
TCCTCTTTCACTATTGGCTGAAGTCTCCTTTTGTCCCACCATGACGCAGTGGTG
>Aegithalos_concinnus-KIZ-LSZS004_KLF15
GTCTGTCCTTGGATGTTGACTAGGAGCTGTGCAATTTTAATGTTCTCCTGTGCTGGTCCT
TGGGAACTGGGGCTCGTGTTGGACTCCTGTTTGACCTGTACAGGCTGAATTTGGAGCATA
ACCGGTATTCCATTCTCCAGGGTCACTCCTCCATTTGAAGCTTGGCCACCTTCCGTTGAG
CTGGTCAACTGTTCATTTTTACTCTCTTTTAAACTAGTACTGGGTAACATATGGTCTTTT
TGCTGTAGCGAAGCAACAGAAACCTGGCTGCAAGCTCTCAAGTCCTTGGTCTCGCTTTTA
GGTCTTTCTTTGAGCTCCAAGTCCATGTTCTCCTCCAAAAATTCCTCAATTTCCTCAAGC
GTGGGYTGAAATGGTCCTGAGTCTTCCATATCCACGGCAAATTCAGGCAACCTAAAATAC
TCCTCTTTCACTATTGGCTGAAGTCTCCTTTTGTCCCACCATGACGCAGTGGTG
>Aegithalos_concinnus-KIZ-LSZS018_KLF15
GTCTGTCCTTGGATGTTGACTAGGAGCTGTGCAATTTTAATGTTCTCCTGTGCTGGTCCT
TGGGAACTGGGGCTCGTGTTGGACTCCTGTTTGACCTGTACAGGCTGAATTTGGAGCATA
ACCGGTATTCCATTCTCCAGGGTCACTCCTCCATTTGAAGCTTGGCCACTTTCCGTTGAG
CTGGTCAACTGCTCATTTTTACTCTCTTTTAAACTAGTACTGGGTAACATATGGTCTTTT
TGCTGTAGCGAAGCAACAGAAACCTGGCTGCAAGCTCTCAAGTCCTTGGTCTCGCTTTTA
GGTCTTTCTTTGAGCTCCAAGTCCATGTTCTCCTCCAAAAATTCCTCAATTTCCTCAAGC
GTGGGCTGAAATGGTCCTGAGTCTTCCATATCCACGGCAAATTCAGGCAACCTAAAATAC
TCCTCTTTCACTATTGGCTGAAGTCTCCTTTTGTCCCACCATGACGCAGTGGTG
>Aegithalos_concinnus-KIZ-YXBL047_KLF15
GTCTGTCCTTGGATGTTGACTAGGAGCTGTGCAATTTTAATGTTCTCCTGTGCTGGTCCT
TGGGAACTGGGGCTCGTGTTGGACTCCTGTTTGACCTGTACAGGCTGAATTTGGAGCATA
ACCGGTATTCCATTCTCCAGGGTCACTCCTCCATTTGAAGCTTGGCCACCTTCCGTTGAG
CTGGTCAACTGTTCATTTTTACTCTCTTTTAAACTAGTACTGGGTAACATATGGTCTTTT
TGCTGTAGCGAAGCAACAGAAACCTGGCTGCAAGCTCTCAAGTCCTTGGTCTCGCTTTTA
GGTCTTTCTTTGAGCTCCAAGTCCATGTTCTCCTCCAAAAATTCCTCAATTTCCTCAAGC
GTGGGYTGAAATGGTCCTGAGTCTTCCATATCCACGGCAAATTCAGGCAACCTAAAATAC
TCCTCTTTCACTATTGGCTGAAGTCTCCTTTTGTCCCACCATGACGCAGTGGTG
>Aegithalos_concinnus-KIZ-YXBL090_KLF15
GTCTGTCCTTGGATGTTGACTAGGAGCTGTGCAATTTTAATGTTCTCCTGTGCTGGTCCT
TGGGAACTGGGGCTCGTGTTGGACTCCTGTTTGACCTGTACAGGCTGAATTTGGAGCATA
ACCGGTATTCCRTTCTCCAGGGTCACTCCTCCATTTGAAGCTTGGCCACYTTCCGTTGAG
CTGGTCAACTGTTCATTTTTACTCTCTTTTAAACTAGTACTGGGTAACATATGGTCTTTT
TGCTGTAGCGAAGCAACAGAAACCTGGCTGCAAGCTCTCAAGTCCTTGGTCTCGCTTTTA
GGTCTTTCTTTGAGCTCCAAGTCCATGTTCTCCTCCAAAAATTCCTCAATTTCCTCAAGC
GTGGGTTGAAATGGTCCTGAGTCTTCCATATCCACGGCAAATTCAGGCAACCTAAAATAC
TCCTCTTTCACTATTGGCTGAAGTCTCCTTTTGTCCCACCATGACGCAGTGGTG
>Aegithalos_concinnus-KIZ-AH09037_KLF15
GTCTGTCCTTGGATGTTGACTAGGAGCTGTGCAATTTTAATGTTCTCCTGTGCTGGTCCT
TGGGAACTGGGGCTYGTGTTGGACTCCTGTTTGACCTGTACAGGCTGAATTTGGAGCATA
ACCGGTATTCCATTCTCCAGGGTCACTCCTCCATTTGAAGCTTGGCCACCTTCCGTTGAG
CTGGTCAACTGTTCATTTTTACTCTCTTTTAAACTAGTACTGGGTAACATATGGTCTTTT
TGCTGTAGCGAAGCAACAGAAACCTGGCTGCAAGCTCTCAAGTCCTTGGTCTCGCTTTTA
GGTCTTTCTTTGAGCTCCAAGTCCATGTTCTCCTCCAAAAATTCCTCAATTTCCTCAAGC
GTGGGYTGAAATGGTCCTGAGTCTTCCATATCCACAGCAAATTCAGGCAACCTAAAATAC
TCCTCTTTCACTATTGGCTGAAGTCTCCTTTTGTCCCACCATGACGCAGTGGTG
>Aegithalos_concinnus-KIZ-AH10065_KLF15
GTCTGTCCTTGGATGTTGACTAGGAGCTGTGCAATTTTAATGTTCTCCTGTGCTGGTCCT
TGGGAACTGGGGCTYGTGTTGGACTCCTGTTTGACCTGTACAGGCTGAATTTGGAGCATA
ACCGGTATTCCATTCTCCAGGGTCACTCCTCCATTTGAAGCTTGGCCACCTTCCGTTGAG
CTGGTCAACTGTTCATTTTTACTCTCTTTTAAACTAGTACTGGGTAACATATGGTCTTTT
TGCTGTAGCGAAGCAACAGAAACCTGGCTGCAAGCTCTCAAGTCCTTGGTCTCGCTTTTA
GGTCTTTCTTTGAGCTCCAAGTCCATGTTCTCCTCCAAAAATTCCTCAATTTCCTCAAGC
GTGGGTTGAAATGGTCCTGAGTCTTCCATATCCACRGCAAATTCAGGCAACCTAAAATAC
TCCTCTTTCACTATTGGCTGAAGTCTCCTTTTGTCCCACCATGACGCAGTGGTG
>Aegithalos_concinnus-KIZ-AH10051_KLF15
GTCTGTCCTTGGATGTTGACTAGGAGCTGTGCAATTTTAATGTTCTCCTGTGCTGGTCCT
TGGGAACTGGGGCTCGTGTTGGACTCCTGTTTGACCTGTACAGGCTGAATTTGGAGCATA
ACCGGTATTCCATTCTCCAGGGTCACTCCTCCATTTGAAGCTTGGCCACCTTCCGTTGAG
CTGGTCAACTGTTCATTTTTACTCTCTTTTAAACTAGTACTGGGTAACATATGGTCTTTT
TGCTGTAGCGAAGCAACAGAAACCTGGCTGCAAGCTCTCAAGTCCTTGGTCTCGCTTTTA
GGTCTTTCTTTGAGCTCCAAGTCCATGTTCTCCTCCAAAAATTCCTCAATTTCCTCAAGC
GTGGGTTGAAATGGTCCTGAGTCTTCCATATCCACGGCAAATTCAGGCAACCTAAAATAC
TCCTCTTTCACTATTGGCTGAAGTCTCCTTTTGTCCCACCATGACGCAGTGGTG
>Aegithalos_concinnus-KIZ-LSZS114_KLF15
GTCTGTCCTTGGATGTTGACTAGGAGCTGTGCAATTTTAATGTTCTCCTGTGCTGGTCCT
TGGGAACTGGGGCTCGTGTTGGACTCCTGTTTGACCTGTACAGGCTGAATTTGGAGCATA
ACCGGTATTCCATTCTCCAGGGTCACTCCTCCATTTGAAGCTTGGCCACYTTCCGTTGAG
CTGGTCAACTGTTCATTTTTACTCTCTTTTAAACTAGTACTGGGTAACATATGGTCTTTT
TGCTGTAGCGAAGCAACAGAAACCTGGCTGCAAGCTCTCAAGTCCTTGGTCTCGCTTTTA
GGTCTTTCTTTGAGCTCCAAGTCCATGTTCTCCTCCAAAAATTCCTCAATTTCCTCAAGC
GTGGGTTGAAATGGTCCTGAGTCTTCCATATCCACRGCAAATTCAGGCAACCTAAAATAC
TCCTCTTTCACTATTGGCTGAAGTCTCCTTTTGTCCCACCATGACGCAGTGGTG
>Aegithalos_concinnus-KIZ-YXBL137_KLF15
GTCTGTCCTTGGATGTTGACTAGGAGCTGTGCAATTTTAATGTTCTCCTGTGCTGGTCCT
TGGGAACTGGGGCTCGTGTTGGACTCCTGTTTGACCTGTACAGGCTGAATTTGGAGCATA
ACCGGTATTCCATTCTCCAGGGTCACTCCTCCATTTGAAGCTTGGCCACCTTCCGTTGAG
CTGGTCAACTGYTCATTTTTACTCTCTTTTAAACTAGTACTGGGTAACATATGGTCTTTT
TGCTGTAGCGAAGCAACAGAAACCTGGCTGCAAGCTCTCAAGTCCTTGGTCTCGCTTTTA
GGTCTTTCTTTGAGCTCCAAGTCCATGTTCTCCTCCAAAAATTCCTCAATTTCCTCAAGC
GTGGGTTGAAATGGTCCTGAGTCTTCCATATCCACGGCAAATTCAGGCAACCTAAAATAC
TCCTCTTTCACTATTGGCTGAAGTCTCCTTTTGTCCCACCATGACGCAGTGGTG
>Aegithalos_concinnus-KIZ-AH09067_KLF15
GTCTGTCCTTGGATGTTGACTAGGAGCTGTGCAATTTTAATGTTCTCCTGTGCTGGTCCT
TGGGAACTGGGGCTCGTGTTGGACTCCTGTTTGACCTGTACAGGCTGAATTTGGAGCATA
ACCGGTATTCCATTCTCCAGGGTCACTCCTCCATTTGAAGCTTGGCCACYTTCCGTTGAG
CTGGTCAACTGTTCATTTTTACTCTCTTTTAAACTAGTACTGGGTAACATATGGTCTTTT
TGCTGTAGCGAAGCAACAGAAACCTGGCTGCAAGCTCTCAAGTCCTTGGTCTCGCTTTTA
GGTCTTTCTTTGAGCTCCAAGTCCATGTTCTCCTCCAAAAATTCCTCAATTTCCTCAAGC
GTGGGYTGAAATGGTCCTGAGTCTTCCATATCCACGGCAAATTCAGGCAACCTAAAATAC
TCCTCTTTCACTATTGGCTGAAGTCTCCTTTTGTCCCACCATGACGCAGTGGTG
>Aegithalos_concinnus-KIZ-AH09107_KLF15
GTCTGTCCTTGGATGTTGACTAGGAGCTGTGCAATTTTAATGTTCTCCTGTGCTGGTCCT
TGGGAACTGGGGCTCGTGTTGGACTCCTGTTTGACCTGTACAGGCTGAATTTGGAGCATA
ACCGGTATTCCATTCTCCAGGGTCACTCCTCCATTTGAAGCTTGGCCACCTTCCGTTGAG
CTGGTCAACTGTTCATTTTTACTCTCTTTTAAACTAGTACTGGGTAACATATGGTCTTTT
TGCTGTAGCGAAGCAACAGAAACCTGGCTGCAAGCTCTCAAGTCCTTGGTCTCGCTTTTA
GGTCTTTCTTTGAGCTCCAAGTCCATGTTCTCCTCCAAAAATTCCTCAATTTCCTCAAGC
GTGGGTTGAAATGGTCCTGAGTCTTCCATATCCACGGCAAATTCAGGCAACCTAAAATAC
TCCTCTTTCACTATTGGCTGAAGTCTCCTTTTGTCCCACCATGACGCAGTGGTG
>Aegithalos_concinnus-KIZ-AH10050_KLF15
GTCTGTCCTTGGATGTTGACTAGGAGCTGTGCAATTTTAATGTTCTCCTGTGCTGGTCCT
TGGGAACTGGGGCTCGTGTTGGACTCCTGTTTGACCTGTACAGGCTGAATTTGGAGCATA
ACCGGTATTCCATTCTCCAGGGTCACTCCTCCATTTGAAGCTTGGCCACCTTCCGTTGAG
CTGGTCAACTGTTCATTTTTACTCTCTTTTAAACTAGTACTGGGTAACATATGGTCTTTT
TGCTGTAGCGAAGCAACAGAAACCTGGCTGCAAGCTCTCAAGTCCTTGGTCTCGCTTTTA
GGTCTTTCTTTGAGCTCCAAGTCCATGTTCTCCTCCAAAAATTCCTCAATTTCCTCAAGC
GTGGGTTGAAATGGTCCTGAGTCTTCCATATCCACGGCAAATTCAGGCAACCTAAAATAC
TCCTCTTTCACTATTGGCTGAAGTCTCCTTTTGTCCCACCATGAYGCAGTGGTG
>Aegithalos_concinnus-KIZ-AH10047_KLF15
GTCTGTCCTTGGATRTTGACTAGGAGCTGTGCAATTTTAATGTTCTCCTGTGCTGGTCCT
TGGGAACTGGGGCTCGTGTTGGACTCCTGTTTGACCTGTACAGGCTGAATTTGGAGCATA
ACCGGTATTCCATTCTCCAGGGTCACTCCTCCATTTGAAGCTTGGCCACCTTCCGTTGAG
CTGGTCAACTGTTCATTTTTACTCTCTTTTAAACTAGTACTGGGTAACATATGGTCTTTT
TGCTGTAGCGAAGCAACAGAAACCTGGCTGCAAGCTCTCAAGTCCTTGGTCTCGCTTTTA
GGTCTTTCTTTGAGCTCCAAGTCCATGTTCTCCTCCAAAAATTCCTCAATTTCCTCAAGC
GTGGGTTGAAATGGTCCTGAGTCTTCCATATCCACGGCAAATTCAGGCAACCTAAAATAC
TCCTCTTTCACTATTGGCTGAAGTCTCCTTTTGTCCCACCATGACGCAGTGGTG
>Aegithalos_concinnus-KIZ-LSZS112_KLF15
GTCTGTCCTTGGATGTTGACTAGGAGCTGTGCAATTTTAATGTTCTCCTGTGCTGGTCCT
TGGGAACTGGGGCTCGTGTTGGACTCCTGTTTGACCTGTACAGGCTGAATTTGGAGCATA
ACCGGTATTCCATTCTCCAGGGTCACTCCTCCATTTGAAGCTTGGCCACCTTCCGYTGAG
CTGGTCAACTGTTCATTTTTACTCTCTTTTAAACTAGTACTGGGTAACATATGGTCTTTT
TGCTGTAGCGAAGCAACAGAAACCTGGCTGCAAGCTCTCAAGTCCTTGGTCTCGCTTTTA
GGTCTTTCTTTGAGCTCCAAGTCCATGTTCTCCTCCAAAAATTCCTCAATTTCCTCAAGC
GTGGGYTGAAATGGTCCTGAGTCTTCCATATCCACGGCAAATTCAGGCAACCTAAAATAC
TCCTCTTTCACTATTGGCTGAAGTCTCCTTTTGTCCCACCATGACGCAGTGGTG
>Aegithalos_concinnus-KIZ-LSZS004_LOC100225317
TCTGCTGTCCCCAAGTAATAAAGTCCAGCCTTTGCCAGATCAGTGGGTGAGAGAAACGTC
AGCGGCCATGAGTGAAAGGTGCGGAGCCTAGCATCTTCCGTCCTCATAGAAGGATTGTGA
AGCTTAGGGCTCAAGAATGGAAGGTCTTCAACTGCCCTAGTAGTCACTGGGTCTTGAGGA
AAACTGGAAAATGAGCCACTGAAATATCCAACCTGTTCTAAACTTGGAGAAAGTGCTATG
GAATGTAGAGAYGGTGAGAGACTGTTTGYAACTGAGGGTGAAAAGGCAGAACGAGACGAC
AGTCCAAGGTTGTTAACTGAAAGCATTCTTTGAACAAAA
>Aegithalos_concinnus-KIZ-LSZS017_LOC100225317
TCTGCTGTCCCCAAGTAATAAAGTCCAGCCTTTGCCAGATCAGTGGGTGAGAGAAACGTC
AGCGGCCATGAGTGAAAGGTGCGGAGCCTAGCATCTTCCGTCCTCATAGAAGGATTGTGA
AGCTTAGGGCTCAAGAATGGAAGGTCTTCAACTGCCCTAGTAGTCACTGGGTCTTGAGGA
AAACTGGAAAATGAGCCACTGAAATATCCAACCTGTTCTAAACTTGGAGAAAGTGCTATG
GAATGTAGAGAYGGTGAGAGACTGTTTGYAACTGAGGGTGAAAAGGCAGAACGAGACGAC
AGTCCAAGGTTGTTAACTGAAAGCATTCTTTGAACAAAA
>Aegithalos_concinnus-KIZ-AH09107_LOC100225317
TCTGCTGTCCCCAAGTAATAAAGTCCAGCCTTTGCCAGATCAGTGGGTGAGAGAAACGTC
AGCGGCCATGAGTGAAAGGTGCGGAGCCTAGCATCTTCCGTCCTCATAGAAGGATTGTGA
AGCTTAGGGCTCAAGAATGGAAGGTCTTCAACTGCCCTAGTAGTCACTGGGTCTTGAGGA
AAACTGGAAAATGAGCCACTRAAATATCCAACCTGTTCTAAACTTGGAGAAAGTGCTATG
GAATGTAGAGAYGGTGAGAGACTGTTTGYAACTGAGGGTGAAAAGGCAGAACGAGACGAC
AGTCCAAGGTTGTTAACTGAAAGCATTCTTTGAACAAAA
>Aegithalos_concinnus-KIZ-AH09038_LOC100225317
TCTGCTGTCCCCAAGTAATAAAGTCCAGCCTTTGCCAGATCAGTGGGTGAGAGAAACGTC
AGCGGCCATGAGTGAAAGGTGCGGAGCCTAGCATCTTCCGTCCTCATAGAAGGATTGTGA
AGCTTAGGGCTCAAGAATGGAAGGTCTTCAACTGCCCTAGTAGTCACTGGGTCTTGAGGA
AAACTGGAAAATGAGCCACTGAAATATCCAACCTGTTCTAAACTTGGAGAAAGTGCTATG
GAATGTAGAGACGGTGAGAGACTGTTTGCAACTGAGGGTGAAAAGGCAGAACGAGACGAC
AGTCCAAGGTTGTTAACTGAAAGCATTCKTTGAACAAAA
>Aegithalos_concinnus-KIZ-LSZS019_LOC100225317
TCTGCTGTCCCCAAGTAATAAAGTCCAGCCTTTGCCAGATCAGTGGGTGAGAGAAACGTC
AGCGGCCATGAGTGAAAGGTGCGGAGCCTAGCATCTTCCGTCCTCATAGAAGGATTGTGA
AGCTTAGGGCTCAAGAATGGAAGGTCTTCAACTGCCCTAGTAGTCACTGGGTCTTGAGGA
AAACTGGAAAATGAGCCACTGAAATATCCAACCTGTTCTAAACTTGGAGAAAGTGCTATG
GAATGTAGAGACGGTGAGAGACTGTTTGCAACTGAGGGTGAAAAGGCAGAACGAGACGAC
AGTCCAAGGTTGTTAACTGAAAGCATTCTTTGAACAAAA
>Aegithalos_concinnus-KIZ-LSZS116_LOC100225317
TCTGCTGTCCCCAAGTAATAAAGTCCAGCCTTTGCCAGATCAGTGGGTGAGAGAAACGTC
AGCGGCCATGAGTGAAAGGTGCGGAGCCTAGCATCTTCCGTCCTCATAGAAGGATTGTGA
AGCTTAGGGCTCAAGAATGGAAGGTCTTCAACTGCCCTAGTAGTCACTGGGTCTTGAGGA
AAACTGGAAAATGAGCCACTGAAATATCCAACCTGTTCTAAACTTGGAGAAAGTGCTATG
GAATGTAGAGACGGTGAGAGACTGTTTGCAACTGAGGGTGAAAAGGCAGAACGAGACGAC
AGTCCAAGGTTGTTAACTGAAAGCATTCTTTGAACAAAA
>Aegithalos_concinnus-KIZ-LSZS114_LOC100225317
TCTGCTGTCCCCAAGTAATAAAGTCCAGCCTTTGCCAGATCAGTGGGTGAGAGAAACGTC
AGCGGCCATGAGTGAAAGGTGCGGAGCCTAGCATCTTCCGTCCTCATAGAAGGATTGTGA
AGCTTAGGGCTCAAGAATGGAAGGTCTTCAACTGCCCTAGTAGTCACTGGGTCTTGAGGA
AAACTGGAAAATGAGCCACTGAAATATCCAACCTGTTCTAAACTTGGAGAAAGTGCTATG
GAATGTAGAGACGGTGAGAGACTGTTTGCAACTGAGGGTGAAAAGGCAGAACGAGACGAC
AGTCCAAGGTTGTTAACTGAAAGCATTCTTTGAACAAAA
>Aegithalos_concinnus-KIZ-LSZS118_LOC100225317
TCTGCTGTCCCCAAGTAATAAAGTCCAGCCTTTGCCAGATCAGTGGGTGAGAGAAACGTC
AGCGGCCATGAGTGAAAGGTGCGGAGCCTAGCATCTTCCGTCCTCATAGAAGGATTGTGA
AGCTTAGGGCTCAAGAATGGAAGGTCTTCAACTGCCCTAGTAGTCACTGGRTCTTGAGGA
AAACTGGAAAATGAGCCACTGAAATATCCAACCTGTTCTAAACTTGGAGAAAGTGCTATG
GAATGTAGAGAYGGTGAGAGACTGTTTGYAACTGAGGGTGAAAAGGCAGAACGAGACGAC
AGTCCAAGGTTGTTAACTGAAAGCATTCTTTGAACAAAA
>Aegithalos_concinnus-KIZ-LSZS033_LOC100225317
TCTGCTGTCCCCAAGTAATAAAGTCCAGCCTTTGCCAGATCAGTGGGTGAGAGAAACGTC
AGCGGCCATGAGTGAAAGGTGCGGAGCCTAGCATCTTCCGTCCTCATAGAAGGATTGTGA
AGCTTAGGGCTCAAGAATGGAAGGTCTTCAACTGCCCTAGTAGTCACTGGGTCTTGAGGA
AAACTGGAAAATGAGCCACTGAAATACCCAACCTGTTCTAAACTTGGAGAAAGTGCTATG
GAATGTAGAGACGGTGAGAGACTGTTTGCAACTGAGGGTGAAAAGGCAGAACGAGACGAC
AGTCCAAGGTTGTTAACTGAAAGCATTCTTTGAACAAAA
>Aegithalos_concinnus-KIZ-LSZS113_LOC100225317
TCTGCTGTCCCCAAGTAATAAAGTCCAGCCTTTGCCAGATCAGTGGGTGAGAGAAACGTC
AGCGGCCATGAGTGAAAGGTGCGGAGCCTAGCATCTTCCGTCCTCATAGAAGGATTGTGA
AGCTTAGGGCTCAAGAATGGAAGGTCTTCAACTGCCCTAGTAGTCACTGGGTCTTGAGGA
AAACTGGAAAATGAGCCACTGAAATATCCAACCTGTTCTAAACTTGGAGAAAGTGCTATG
GAATGTAGAGACGGTGAKAGACTGTTTGCAACTGAGGGTGAAAAGGCAGAACGAGACGAC
AGTCCAAGGTTGTTAACTGAAAGCATTCTTTGAACAAAA
>Aegithalos_concinnus-KIZ-AH10035_LOC100225317
TCTGCTGTCCCCAAGTAATAAAGTCCAGCCTTTGCCAGATCAGTGGGTGAGAGAAACGTC
AGCGGCCATGAGTGAAAGGTGCGGAGCCTAGCATCTTCCGTCCTCATAGAAGGATTGTGA
AGCTTAGGGCTCAAGAATGGAAGGTCTTCAACTGCCCTAGTAGTCACTGGGTCTTGAGGA
AAACTGGAAAATGAGCCACTGAAATATCCAACCTGTTCTAAACTTGGAGAAAGTGCTATG
GAATGTAGAGACGGTGAGAGACTGTTTGCAACTGAGGGTGAAAAGGCAGAACGAGACGAC
AGTCCAAGGTTGTTAACTGAAAGCATTCTTTGAACAAAA
>Aegithalos_concinnus-KIZ-AH10044_LOC100225317
TCTGCTGTCCCCAAGTAATAAAGTCCAGCCTTTGCCAGATCAGTGGGTGAGAGAAACGTC
AGCGGCCATGAGTGAAAGGTGCGGAGCCTAGCATCTTCCGTCCTCATAGAAGGATTGTGA
AGCTTAGGGCTCAAGAATGGAAGGTCTTCAACTGCCCTAGTAGTCACTGGGTCTTGAGGA
AAACTGGAAAATGAGCCACTGAAATATCCAACCTGTTCTAAACTTGGAGAAAGTGCTATG
GAATGTAGAGACGGTGAKAGACTGTTTGCAACTGAGGGTGAAAAGGCAGAACGAGACGAC
AGTCCAAGGTTGTTAACTGAAAGCATTCTTTGAACAAAA
>Aegithalos_concinnus-KIZ-AH10047_LOC100225317
TCTGCTGTCCCCAAGTAATAAAGTCCAGCCTTTGCCAGATCAGTGGGTGAGAGAAACGTC
AGCGGCCATGAGTGAAAGGTGCGGAGCCTAGCATCTTCCGTCCTCATAGAAGGATTGTGA
AGCTTAGGGCTCAAGAATGGAAGGTCTTCAACTGCCCTAGTAGTCACTGGGTCTTGAGGA
AAACTGGAAAATGAGCCACTGAAATATCCAACCTGTTCTAAACTTGGAGAAAGTGCTATG
GAATGTAGAGACGGTGAGAGACTGTTTGYAACTGAGGGTGAAAAGGCAGAACGAGACGAC
AGTCCAAGGTTGTTAACTGAAAGCATTCTTTGAACAAAA
>Aegithalos_concinnus-KIZ-LSZS117_LOC100225317
TCTGCTGTCCCCAAGTAATAAAGTCCAGCCTTTGCCAGATCAGTGGGTGAGAGAAACGTC
AGCGGCCATGAGTGAAAGGTGCGGAGCCTAGCATCTTCCGTCCTCATAGAAGGATTGTGA
AGCTTAGGGCTCAAGAATGGAAGGTCTTCAACTGCCCTAGTAGTCACTGGGTCTTGAGGA
AAACTGGAAAATGAGCCACTGAAATATCCAACCTGTTCTAAACTTGGAGAAAGTGCTATG
GAATGTAGAGACGGTGAGAGACTGTTTGCAACTGAGGGTGAAAAGGCAGAACGAGACGAC
AGTCCAAGGTTGTTAACTGAAAGCATTCTTTGAACAAAA
>Aegithalos_concinnus-KIZ-LSZS115_LOC100225317
TCTGCTGTCCCCAAGTAATAAAGTCCAGCCTTTGCCAGATCAGTGGGTGAGAGAAACGTC
AGCGGCCATGAGTGAAAGGTGCGGAGCCTAGCATCTTCCGTCCTCATAGAAGGATTGTGA
AGCTTAGGGCTCAAGAATGGAAGGTCTTCAACTGCCCTAGTAGTCACTGGGTCTTGAGGA
AAACTGGAAAATGAGCCACTGAAATATCCAACCTGTTCTAAACTTGGAGAAAGTGCTATG
GAATGTAGAGACGGTGAGAGACTGTTTGCAACTGAGGGTGAAAAGGCAGAACGAGACGAC
AGTCCAAGGTTGTTAACTGAAAGCATTCTTTGAACAAAA
>Aegithalos_concinnus-KIZ-LSZS125_LOC100225317
TCTGCTGTCCCCAAGTAATAAAGTCCAGCCTTTGCCAGATCAGTGGGTGAGAGAAACGTC
AGCGGCCATGAGTGAAAGGTGCGGAGCCTAGCATCTTCCGTCCTCATAGAAGGATTGTGA
AGCTTAGGGCTCAAGAATGGAAGGTCTTCAACTGCCCTAGTAGTCACTGGGTCTTGAGGA
AAACTGGAAAATGAGCCACTGAAATATCCAACCTGTTCTAAACTTGGAGAAAGTGCTATG
GAATGTAGAGAYGGTGAGAGACTGTTTGCAACTGAGGGTGAAAAGGCAGAACGAGACGAC
AGTCCAAGGTTGTTAACTGAAAGCATTYKTTGAACAAAA
>Aegithalos_concinnus-KIZ-LSZS009_LOC100225317
TCTGCTGTCCCCAAGTAATAAAGTCCAGCCTTTGCCAGATCAGTGGGTGAGAGAAACGTC
AGCGGCCATGAGTGAAAGGTGCGGAGCCTAGCATCTTCCGTCCTCATAGAAGGATTGTGA
AGCTTAGGGCTCAAGAATGGAAGGTCTTCAACTGCCCTAGTAGTCACTGGGTCTTGAGGA
AAACTGGAAAATGAGCCACTGAAATACCCAACCTGTTCTAAACTTGGAGAAAGTGCTATG
GAATGTAGAGACGGTGAGAGACTGTTTGCAACTGAGGGTGAAAAGGCAGAACGAGACGAC
AGTCCAAGGTTGTTAACTGAAAGCATTCTTTGAACAAAA
>Aegithalos_concinnus-KIZ-AH09037_LOC100225317
TCTGCTGTCCCCAAGTAATAAAGTCCAGCCTTTGCCAGATCAGTGGGTGAGAGAAACGTC
AGCGGCCATGAGTGAAAGGTGCGGAGCCTAGCATCTTCCGTCCTCATAGAAGGATTGTGA
AGCTTAGGGCTCAAGAATGGAAGGTCTTCAACTGCCCTAGTAGTCACTGGRTCTTGAGGA
AAACTGGAAAATGAGCCACTGAAATACCCAACCTGTTCTAAACTTGGAGAAAGTGCTATG
GAATGTAGAGACGGTGAGAGACTGTTTGCAACTGAGGGTGAAAAGGCAGAACGAGACGAC
AGTCCAAGGTTGTTAACTGAAAGCATTCTTTGAACAAAA
>Aegithalos_concinnus-KIZ-LSZS018_LOC100225317
TCTGCTGTCCCCAAGTAATAAAGTCCAGCCTTTGCCAGATCAGTGGGTGAGAGAAACGTC
AGCGGCCATGAGTGAAAGGTGCGGAGCCTAGCATCTTCCGTCCTCATAGAAGGATTGTGA
AGCTTAGGGCTCAAGAATGGAAGGTCTTCAACTGCCCTAGTAGTCACTGGGTCTTGAGGA
AAACTGGAAAATGAGCCACTGAAATACCCAACCTGTTCTAAACTTGGAGAAAGTGCTATG
GAATGTAGAGACGGTGAGAGACTGTTTGCAACTGAGGGTGAAAAGGCAGAACGAGACGAC
AGTCCAAGGTTGTTAACTGAAAGCATTCTTTGAACAAAA
>Aegithalos_concinnus-KIZ-LSZS112_LOC100225317
TCTGCTGTCCCCAAGTAATAAAGTCCAGCCTTTGCCAGATCAGTGGGTGAGAGAAACGTC
AGCGGCCATGAGTGAAAGGTGCGGAGCCTAGCATCTTCCGTCCTCATAGAAGGATTGTGA
AGCTTAGGRCTCAAGAATGGAAGGTCTTCAACTGCCCTAGTAGTCACTGGGTCTTGAGGA
AAACTGGAAAATGAGCCACTGAAATACCCAACCTGTTCTAAACTTGGAGAAAGTGCTATG
GAATGTAGAGACGGTGAGAGACTGTTTGCAACTGAGGGTGAAAAGGCAGAACGAGACGAC
AGTCCAAGGTTGTTAAYTGAAAGCATTCTTTGAACAAAA
>Aegithalos_concinnus-KIZ-YXBL090_LOC100225317
TCTGCTGTCCCCAAGTAATAAAGTCCAGCCTTTGCCAGATCAGTGGGTGAGAGAAACGTC
AGCGGCCATGAGTGAAAGGTGCGGAGCCTAGCATCTTCCGTCCTCATAGAAGGATTGTGA
AGCTTAGGGCTCAAGAATGGAAGGTCTTCAACTGCCCTAGTAGTCACTGGGTCTTGAGGA
AAACTGGAAAATGAGCCACTGAAATATCCAACCTGTTCTAAACTTGGAGAAAGTGCTATG
GAATGTAGAGAYGGTGAGAGACTGTTTGCAACTGAGGGTGAAAAGGCAGAACGAGACGAC
AGTCCAAGGTTGTTAACTGAAAGCATTCTTTGAACAAAA
>Aegithalos_concinnus-KIZ-AH09067_LOC100225317
TCTGCTGTCCCCAAGTAATAAAGTCCAGCCTTTGCCAGATCAGTGGGTGAGAGAAACGTC
AGCGGCCATGAGTGAAAGGTGCGGAGCCTAGCATCTTCCGTCCTCATAGAAGGATTGTGA
AGCTTAGGGCTCAAGAATGGAAGGTCTTCAACTGCCCTAGTAGTCACTGGGTCTTGAGGA
AAACTGGAAAATGAGCCACTGAAATACCCAACCTGTTCTAAACTTGGAGAAAGTGCTATG
GAATGTAGAGAYGGTGAGAGACTGTTTGCAACTGAGGGTGAAAAGGCAGAACGAGACGAC
AGTCCAAGGTTGTTAACTGAAAGCATTCTTTGAACAAAA
>Aegithalos_concinnus-KIZ-YXBL137_LOC100225317
TCTGCTGTCCCCAAGTAATAAAGTCCAGCCTTTGCCAGATCAGTGGGTGAGAGAAACGTC
AGCGGCCATGAGTGAAAGGTGCGGAGCCTAGCATCTTCCGTCCTCATAGAAGGATTGTGA
AGCTTAGGGCTCAAGAATGGAAGGTCTTCAACTGCCCTAGTAGTCACTGGGTCTTGAGGA
AAACTGGAAAATGAGCCACTGAAATATCCAACCTGTTCTAAACTTGGAGAAAGTGCTATG
GAATGTAGAGACGGTGAKAGACTGTTTGCAACTGAGGGTGAAAAGGCAGAACGAGACGAC
AGTCCAAGGTTGTTAACTGAAAGCATTCTTTGAACAAAA
>Aegithalos_concinnus-KIZ-AH10050_LOC100225317
TCTGCTGTCCCCAAGTAATAAAGTCCAGCCTTTGCCAGATCAGTGGGTGAGAGAAACGTC
AGCGGCCATGAGTGAAAGGTGCGGAGCCTAGCATCTTCCGTCCTCATAGAAGGATTGTGA
AGCTTAGGGCTCAAGAATGGAAGGTCTTCAACTGCCCTAGKAGTCACTGGGTCTTGAGGA
AAACTGGAAAATGAGCCACTGAAATATCCAACCTGTTCTAAACTTGGAGAAAGTGCYATG
GAATGTAGAGACGGTGAGAGACTGTTTGCAACTGAGGGTGAAAAGGCAGAACGAGACGAC
AGTCCAAGGTTGTTAACTGAAAGCATTCTTTGAACAAAA
>Aegithalos_concinnus-KIZ-AH10051_LOC100225317
TCTGCTGTCCCCAAGTAATAAAGTCCAGCCTTTGCCAGATCAGTGGGTGAGAGAAACGTC
AGCGGCCATGAGTGAAAGGTGCGGAGCCTAGCATCTTCCGTCCTCATAGAAGGATTGTGA
AGCTTAGGGCTCAAGAATGGAAGGTCTTCAACTGCCCTAGTAGTCACTGGGTCTTGAGGA
AAACTGGAAAATGAGCCACTGAAATATCCAACCTGTTCTAAACTTGGAGAAAGTGCTATG
GAATGTAGAGACGGTGAGAGACTGTTTGYAACTGAGGGTGAAAAGGCAGAACGAGACGAC
AGTCCAAGGTTGTTAACTGAAAGCATTCTTTGAACAAAA
>Aegithalos_concinnus-KIZ-AH10066_LOC100225317
TCTGCTGTCCCCAAGTAATAAAGTCCAGCCTTTGCCAGATCAGTGGGTGAGAGAAACGTC
AGCGGCCATGAGTGAAAGGTGCGGAGCCTAGCATCTTCYGTCCTCATAGAAGGATTGTGA
AGCTTAGGGCTCAAGAATGGAAGGTCTTCAACTGCCCTAGTAGTCACTGGGTCTTGAGGA
AAACTGGAAAATGAGCCACTGAAATATCCAACCTGTTCTAAACTTGGAGAAAGTGCTATG
GAATGTAGAGAYGGTGAGAGACTGTTTGYAACTGAGGGTGAAAAGGCAGAACGAGACGAC
AGTCCAAGGTTGTTAACTGAAAGCATTCKTTGAACAAAA
>Aegithalos_concinnus-KIZ-AH10065_LOC100225317
TCTGCTGTCCCCAAGTAATAAAGTCCAGCCTTTGCCAGATCAGTGGGTGAGAGAAACGTC
AGCGGCCATGAGTGAAAGGTGCGGAGCCTAGCATCTTCCGTCCTCATAGAAGGATTGTGA
AGCTTAGGGCTCAAGAATGGAAGGTCTTCAACTGCCCTAGTAGTCACTGGGTCTTGAGGA
AAACTGGAAAATGAGCCACTGAAATATCCAACCTGTTCTAAACTTGGAGAAAGTGCTATG
GAATGTAGAGACGGTGAGAGACTGTTTGYAACTGAGGGTGAAAAGGCAGAACGAGACGAC
AGTCCAAGGTTGTTAACTGAAAGCATTCTTTGAACAAAA
>Aegithalos_concinnus-KIZ-LSZS008_LOC100225317
TCTGCTGTCCCCAAGTAATAAAGTCCAGCCTTTGCCAGATCAGTGGGTGAGAGAAACGTC
AGCGGCCATGAGTGAAAGGTGCGGAGCCTAGCATCTTCCGTCCTCATAGAAGGATTGTGA
AGCTTAGGGCTCAAGAATGGAAGGTCTTCAACTGCCCTAGTAGTCACTGGGTCTTGAGGA
AAACTGGAAAATGAGCCACTGAAATATCCAACCTGTTCTAAACTTGGAGAAAGTGCTATG
GAATGTAGAGAYGGTGAKAGACTGTTTGYAACTGAGGGTGAAAAGGCAGAACGAGACGAC
AGTCCAAGGTTGTTAACTGAAAGCATTCTTTGAACAAAA
>Aegithalos_concinnus-KIZ-YXBL047_LOC100225317
TCTGCTGTCCCCAAGTAATAAAGTCCAGCCTTTGCCAGATCAGTGGGTGAGAGAAACGTC
AGCGGCCATGAGTGAAAGGTGCGGAGCCTAGCATCTTCCGTCCTCATAGAAGGATTGTGA
AGCTTAGGGCTCAAGAATGGAAGGTCTTCAACTGCCCTAGTAGTCACTGGGTCTTGAGGA
AAACTGGAAAATGAGCCACTGAAATATCCAACCTGTTCTAAACTTGGAGAAAGTGCTATG
GAATGTAGAGATGGTGAGAGACTGTTTGCAACTGAGGGTGAAAAGGCAGAACGAGACGAC
AGTCCAAGGTTGTTAACTGAAAGCATTYKTTGAACAAAA
>Aegithalos_concinnus-KIZ-LSZS114_P2RY8
GCAAAATAATAAATGAAGGGATCTATGCAGTTGTTGAAGCAACTGAGGCACAAGGTGAGC
TTGTAGGCAGGGTACAAACTACTGTTGTAGAACAGGCGGCTGATCATATGCGCAAGTAGG
ATAAAGTTATTGGGTGCGAAGCAAGTGATGAAGGACAGAAGGACAATTATTGCCAGGTAT
ATGGATCTAGTCTTTTGCCTATTACCATAATTGCTCGATGTCTGAATTAGCTTCCTAATG
ATACCAATGTAGCATCCAACTGTCACAACAAAAGGAATCAGGAACAGCACAACAAATAAA
GTGAGGAGAAAGGCTACCCAAGCTGCAAAGGTGGGCAGCATATCCCAYTTTAGGACATCA
AAACAGGTTACAATGTCTARTTCTTTCACTTCGTAGGTCAGGTCTGTAGTTTCTAGTGGG
TAGAAGGCTAATAGCAAGAAAATCCACATAACTATGCAGGCAGCCAAGGCATATCGTTTT
CTTCTCCACTTGTTCATCTTCAAGGGGTGTACCACACCCACATACCGCTCCA
>Aegithalos_concinnus-KIZ-LSZS115_P2RY8
GCAAAATAATAAATGAAGGGATCTATGCAGTTGTTGAAGCAACTGAGGCACAAGGTGAGC
TTGTAGGCAGGGTACAAACTACTGTTGTAGAACAGGCGGCTGATCATATGCGCAAGTAGG
ATAAAGTTATTGGGTGCGAAGCAAGTGATGAAGGACAGAAGGACAATTATTGCCAGGTAT
ATGGATCTAGTCTTTTGCCTATTACCATAATTGCTCGATGTCTGAATTAGCTTCCTAATG
ATACCAATGTAGCATCCAACTGTCACAACAAAAGGAATCAGGAACAGCACAACAAATAAA
GTGAGGAGAAAGGCTACCCAAGCTGCAAAGGTGGGCAGCATATCCCAYTTTAGGACATCA
AAACAGGTTACAATGTCTARTTCTTTCACTTCGTAGGTCAGGTCTGTAGTTTCTAGTGGG
TAGAAGGCTAATAGCAAGAAAATCCACATAACTATGCAGGCAGCCAAGGCATATCGTTTT
CTTCTCCACTTGTTCATCTTCAAGGGGTGTACCACACCCACATACCGCTCCA
>Aegithalos_concinnus-KIZ-YXBL090_P2RY8
GCAAAATAATAAATGAAGGGATCTATGCAGTTGTTGAAGCAACTGAGGCACAAGGTGAGC
TTGTAGGCAGGGTACAAACTACTGTTGTAGAACAGGCGGCTGATCATATGCGCAAGTAGG
ATAAAGTTATTGGGTGCGAAGCAAGTGATGAAGGACAGAAGGACAATTATTGCCAGGTAT
ATGGATCTAGTCTTTTGCCTATTACCATAATTGCTCGATGTCTGAATTAGCTTCCTAATG
ATACCAATGTAGCATCCAACTGTCACAACAAAAGGAATCAGGAACAGCACAACAAATAAA
GTGAGGAGAAAGGCTACCCAAGCTGCAAAGGTGGGCAGCATATCCCAYTTTAGGACATCA
AAACAGGTTAYAATGTCTARTTCTTTCACTTCGTAGGTCAGGTCTGTAGTTTCTAGTGGG
TAGAAGGCTAATAGCAAGAAAATCCACATAACTATGCAGGCAGCCAAGGCATATCGTTTT
CTTCTCCACTTGTTCATCTTCAAGGGGTGTACCACACCCACATACCGCTCCA
>Aegithalos_concinnus-KIZ-LSZS116_P2RY8
GCAAAATAATAAATGAAGGGATCTATGCAGTTGTTGAAGCAACTGAGGCACAAGGTGAGC
TTGTAGGCAGGGTACAAACTACTGTTGTAGAACAGGCGGCTGATCATATGCGCAAGTAGG
ATAAAGTTATTGGGTGCGAAGCAAGTGATGAAGGACAGAAGGACAATTATTGCCAGGTAT
ATGGATCTAGTCTTTTGCCTATTACCATAATTGCTCGATGTCTGAATTAGCTTCCTAATG
ATACCAATGTAGCATCCAACTGTCACAACAAAAGGAATCAGGAACAGCACAACAAATAAA
GTGAGGAGAAAGGCTACCCAAGCTGCAAAGGTGGGCAGCATATCCCATTTTAGGACATCA
AAACAGGTTAYAATGTCTAATTCTTTCACTTCGTAGGTCAGGTCTGTAGTTTCTAGTGGG
TAGAAGGCTAATAGCAAGAAAATCCACATAACTATGCAGGCAGCCAAGGCATATCGTTTT
CTTCTCCACTTGTTCATCTTCAAGGGGTGTACCACACCCACATACCGCTCCA
>Aegithalos_concinnus-KIZ-LSZS117_P2RY8
GCAAAATAATAAATGAAGGGATCTATGCAGTTGTTGAAGCAACTGAGGCACAAGGTGAGC
TTGTAGGCAGGGTACAAACTACTGTTGTAGAACAGGCGGCTGATCATATGCGCAAGTAGG
ATAAAGTTATTGGGTGCGAAGCAAGTGATGAAGGACAGAAGGACAATTATTGCCAGGTAT
ATGGATCTAGTCTTTTGCCTATTACCATAATTGCTCGATGTCTGAATTAGCTTCCTAATG
ATACCAATGTAGCATCCAACTGTCACAACAAAAGGAATCAGGAACAGCACAACAAATAAA
GTGAGGAGAAAGGCTACCCAAGCTGCAAAGGTGGGCAGCATATCCCATTTTAGGACATCA
AAACAGGTTACAATGTCTAATTCTTTCACTTCGTAGGTCAGGTCTGTAGTTTCTAGTGGG
TAGAAGGCTAATAGCAAGAAAATCCACATARCTATGCAGGCAGCCAAGGCATATCGTTTT
CTTCTCCACTTGTTCATCTTCAAGGGGTGTACCACACCCACATACCGCTCCA
>Aegithalos_concinnus-KIZ-LSZS125_P2RY8
GCAAAATAATAAATGAAGGGATCTATGCAGTTGTTGAAGCAACTGAGGCACAAGGTGAGC
TTGTAGGCAGGGTACAAACTACTGTTGTAGAACAGGCGGCTGATCATATGCGCAAGTAGG
ATAAAGTTATTGGGTGCGAAGCAAGTGATGAAGGACAGAAGGACAATTATTGCCAGGTAT
ATGGATCTAGTCTTTTGCCTATTACCATAATTGCTCGATGTCTGAATTAGCTTCCTAATG
ATACCAATGTAGCATCCAACTGTCACAACAAAAGGAATCAGGAACAGCACAACAAATAAA
GTGAGGAGAAAGGCTACCCAAGCTGCAAAGGTGGGCAGCATATCCCATTTTAGGACATCA
AAACAGGTTAYAATGTCTAATTCTTTCACTTCGTAGGTCAGGTCTGTAGTTTCTAGTGGG
TAGAAGGCTAATAGCAAGAAAATCCACATAACTATGCAGGCAGCCAAGGCATATCGTTTT
CTTCTCCACTTGTTCATCTTCAAGGGGTGTACCACACCCACATACCGCTCCA
>Aegithalos_concinnus-KIZ-LSZS118_P2RY8
GCAAAATAATAAATGAAGGGATCTATGCAGTTGTTGAAGCAACTGAGGCACAAGGTGAGC
TTGTAGGCAGGGTACAARCTACTGTTGTAGAACAGGCGGCTGATCATATGCGCAAGTAGG
ATAAAGTTATTGGGTGCGAAGCAAGTGATGAAGGACAGAAGGACAATTATTGCCAGGTAT
ATGGATCTAGTCTTTTGCCTATTACCATAATTGCTCGATGTCTGAATTAGCTTCCTAATG
ATACCAATGTAGCATCCAACTGTCACAACAAAAGGAATCAGGAACAGCACAACAAATAAA
GTGAGGAGAAAGGCTACCCAAGCTGCAAAGGTGGGCAGCATATCCCATTTTAGGACATCA
AAACAGGTTATAATGTCTAATTCTTTCACTTCGTAGGTCAGGTCTGTAGTTTCTAGTGGG
TAGAAGGCTAATAGCAAGAAAATCCACATAACTATGCAGGCAGCCAAGGCATATCGTTTT
CTTCTCCACTTGTTCATCTTCAAGGGGTGTACCACACCCACATACCGCTCCA
>Aegithalos_concinnus-KIZ-AH09037_P2RY8
GCAAAATAATAAATGAAGGGATCTATGCAGTTGTTGAAGCAACTGAGGCACAAGGTGAGC
TTGTAGGCAGGGTACAAACTACTGTTGTAGAACAGGCGGCTGATCATATGCGCAAGTAGG
ATAAAGTTATTGGGTGCGAAGCAAGTGATGAAGGACAGAAGGACAATTATTGCCAGGTAT
ATGGATCTAGTCTTTTGCCTATTACCATAATTGCTCGATGTCTGAATTAGCTTCCTAATG
ATACCAATGTAGCATCCAACTGTCACAACAAAAGGAATCAGGAACAGCACAACAAATAAA
GTGAGGAGAAAGGCTACCCAAGCTGCAAAGGTGGGCAGCATATCCCATTTTAGGACATCA
AAACAGGTTAYAATGTCTAATTCTTTCACTTCGTAGGTCAGGTCTGTAGTTTCTAGTGGG
TAGAAGGCTAATAGCAAGAAAATCCACATAACTATGCAGGCAGCCAAGGCATATCGTTTT
CTTCTCCACTTGTTCATCTTCAAGGGGTGTACCACACCCACATACCGCTCCA
>Aegithalos_concinnus-KIZ-AH09067_P2RY8
GCAAAATAATAAATGAAGGGATCTATGCAGTTGTTGAAGCAACTGAGGCACAAGGTGAGC
TTGTAGGCAGGGTACAAACTACTGTTGTAGAACAGGCGGCTGATCATATGCGCAAGTAGG
ATAAAGTTATTGGGTGCGAAGCAAGTGATGAAGGACAGAAGGACAATTATTGCCAGGTAT
ATGGATCTAGTCTTTTGCCTATTACCATAATTGCTCGATGTCTGAATTAGCTTCCTAATG
ATACCAATGTAGCATCCAACTGTCACAACAAAAGGAATCAGGAACAGCACAACAAATAAA
GTGAGGAGAAAGGCTACCCAAGCTGCAAAGGTGGGCAGCATATCCCATTTTAGGACATCA
AAACAGGTTACAATGTCTARTTCTTTCACTTCGTAGGTCAGGTCTGTAGTTTCTAGTGGG
TAGAAGGCTAATAGCAAGAAAATCCACATARCTATGCAGGCAGCCAAGGCATATCGTTTT
CTTCTCCAYTTGTTCATCTTCAAGGGGTGTACCACACCCACATACCGCTCCA
>Aegithalos_concinnus-KIZ-LSZS009_P2RY8
GCAAAATAATAAATGAAGGGATCTATGCAGTTGTTGAAGCAACTGAGGCACAAGGTGAGC
TTGTAGGCAGGGTACAARCTACTGTTGTAGAACAGGCGGCTGATCATATGCGCAAGTAGG
ATAAARTTATTGGGTGCGAAGCAAGTGATGAAGGACAGAAGGACAATTATTGCCAGGTAT
ATGGATCTAGTCTTTTGCCTATTACCATAATTGCTCGATGTCTGAATTAGCTTCCTAATG
ATACCAATGTAGCATCCAACTGTCACAACAAAAGGAATCAGGAACAGCACAACAAATAAA
GTGAGGAGAAAGGCTACCCAAGCTGCAAAGGTRGGCAGCATATCCCATTTTAGGACATCA
AAACAGGTTAYAATGTCTARTTCTTTCACTTCGTAGGTCAGGTCTGTAGTTTCTAGTGGG
TAGAAGGCTAATAGCAAGAAAATCCACATAACTATGCAGGCAGCCAAGGCATATCGTTTT
CTTCTCCAYTTGTTCATCTTCAAGGGGTGTACCACACCCACATACCGCTCCA
>Aegithalos_concinnus-KIZ-LSZS018_P2RY8
GCAAAATAATAAATGAAGGGATCTATGCAGTTGTTGAAGCAACTGAGGCACAAGGTGAGC
TTGTAGGCAGGGTACAARCTACTGTTGTAGAACAGGCGGCTGATCATATGCGCAAGTAGG
ATAAARTTATTGGGTGCGAAGCAAGTGATGAAGGACAGAAGGACAATTATTGCCAGGTAT
ATGGATCTAGTCTTTTGCCTATTACCATAATTGCTCGATGTCTGAATTAGCTTCCTAATG
ATACCAATGTAGCATCCAACTGTCACAACAAAAGGAATCAGGAACAGCACAACAAATAAA
GTGAGGAGAAAGGCTACCCAAGCTGCAAAGGTRGGCAGCATATCCCATTTTAGGACATCA
AAACAGGTTAYAATGTCTARTTCTTTCACTTCGTAGGTCAGGTCTGTAGTTTCTAGTGGG
TAGAAGGCTAATAGCAAGAAAATCCACATAACTATGCAGGCAGCCAAGGCATATCGTTTT
CTTCTCCAYTTGTTCATCTTCAAGGGGTGTACCACACCCACATACCGCTCCA
>Aegithalos_concinnus-KIZ-LSZS033_P2RY8
GCAAAATAATAAATGAAGGGATCTATGCAGTTGTTGAAGCAACTGAGGCACAAGGTGAGC
TTGTAGGCAGGGTACAAACTACTGTTGTAGAACAGGCGGCTGATCATATGCGCAAGTAGG
ATAAAGTTATTGGGTGCGAAGCAAGTGATGAAGGACAGAAGGACAATTATTGCCAGGTAT
ATGGATCTAGTCTTTTGCCTATTACCATAATTGCTCGATGTCTGAATTAGCTTCCTAATG
ATACCAATGTAGCATCCAACTGTCACAACAAAAGGAATCAGGAACAGCACAACAAATAAA
GTGAGGAGAAAGGCTACCCAAGCTGCAAAGGTGGGCAGCATATCCCAYTTTAGGACATCA
AAACAGGTTAYAATGTCTARTTCTTTCACTTCGTAGGTCAGGTCTGTAGTTTCTAGTGGG
TAGAAGGCTAATAGCAAGAAAATCCACATAACTATGCAGGCAGCCAAGGCATATCGTTTT
CTTCTCCAYTTGTTCATCTTCAAGGGGTGTACCACACCCACATACCGCTCCA
>Aegithalos_concinnus-KIZ-LSZS112_P2RY8
GCAAAATAATAAATGAAGGGATCTATGCAGTTGTTGAAGCAACTGAGGCACAAGGTGAGC
TTGTAGGCAGGGTACAAACTACTGTTGTAGAACAGGCGGCTGATCATATGCGCAAGTAGG
ATAAAGTTATTGGGTGCGAAGCAAGTGATGAAGGACAGAAGGACAATTATTGCCAGGTAT
ATGGATCTAGTCTTTTGCCTATTACCATAATTGCTCGATGTCTGAATTAGCTTCCTAATG
ATACCAATGTAGCATCCAACTGTCACAACAAAAGGAATCAGGAACAGCACAACAAATAAA
GTGAGGAGAAAGGCTACCCAAGCTGCAAAGGTGGGCAGCATATCCCAYTTTAGGACATCA
AAACAGGTTAYAATGTCTARTTCTTTCACTTCGTAGGTCAGGTCTGTAGTTTCTAGTGGG
TAGAAGGCTAATAGCAAGAAAATCCACATAACTATGCAGGCAGCCAAGGCATATCGTTTT
CTTCTCCAYTTGTTCATCTTCAAGGGGTGTACCACACCCACATACCGCTCCA
>Aegithalos_concinnus-KIZ-YXBL137_P2RY8
GCAAAATAATAAATGAAGGGATCTATGCAGTTGTTGAAGCAACTGAGGCACAAGGTGAGC
TTGTAGGCAGGGTACAAACTACTGTTGTAGAACAGGCGGCTGATCATATGCGCAAGTAGG
ATAAAGTTATTGGGTGCGAAGCAAGTGATGAAGGACAGAAGGACAATTATTGCCAGGTAT
ATGGATCTAGTCTTTTGCCTATTACCATAATTGCTCGATGTCTGAATTAGCTTCCTAATG
ATACCAATGTAGCATCCAACTGTCACAACAAAAGGAATCAGGAACAGCACAACAAATAAA
GTGAGGAGAAAGGCTACCCAAGCTGCAAAGGTGGGCAGCATATCCCAYTTTAGGACATCA
AAACAGGTTAYAATGTCTARTTCTTTCACTTCGTAGGTCAGGTCTGTAGTTTCTAGTGGG
TAGAAGGCTAATAGCAAGAAAATCCACATAACTATGCAGGCAGCCAAGGCATATCGTTTT
CTTCTCCAYTTGTTCATCTTCAAGGGGTGTACCACACCCACATACCGCTCCA
>Aegithalos_concinnus-KIZ-LSZS008_P2RY8
GCAAAATAATAAATGAAGGGATCTATGCAGTTGTTGAAGCAACTGAGGCACAAGGTGAGC
TTGTAGGCAGGGTACAAACTACTGTTGTAGAACAGGCGGCTGATCATATGYGCAAGTAGG
ATAAAGTTATTGGGTGCGAAGCAAGTGATGAAGGACAGAAGGACAATTATTGCCAGGTAT
ATGGATCTAGTCTTTTGCCTATTACCATAATTGCTCGATGTCTGAATTAGCTTCCTAATG
ATACCAATGTAGCATCCAACTGTCACAACAAAAGGAATCAGGAACAGCACAACAAATAAA
GTGAGGAGAAAGGCTACCCAAGCTGCAAAGGTGGGCAGCATATCCCATTTTAGGACATCA
AAACAGGTTATAATGTCTAATTCTTTCACTTCGTAGGTCAGGTCTGTAGTTTCTAGTGGG
TAGAAGGCTAATAGCAAGAAAATCCACATAACTATGCAGGCAGCCAAGGCATATCGTTTT
CTTCTCCACTTGTTCATCTTCAAGGGGTGTACCACACCCACATACCGCTCCA
>Aegithalos_concinnus-KIZ-AH09038_P2RY8
GCAAAATAATAAATGAAGGGATCTATGCAGTTGTTGAAGCAACTGAGGCACAAGGTGAGC
TTGTAGGCAGGGTACAARCTACTGTTGTAGAACAGGCGGCTGATCATATGCGCAAGTAGG
ATAAAGTTATTGGGTGCGAAGCAAGTGATGAAGGACAGAAGGACAATTATTGCCAGGTAT
ATGGATCTAGTCTTTTGCCTATTACCATAATTGCTCGATGTCTGAATTAGCTTCCTAATG
ATACCAATGTAGCATCCAACTGTCACAACAAAAGGAATCARGAACAGCACAACAAATAAA
GTGAGGAGAAAGGCTACCCAAGCTGCAAAGGTGGGCAGCATATCCCATTTTAGGACATCA
AAACAGGTTATAATGTCTAATTCTTTCACTTCGTAGGTCAGGTCTGTAGTTTCTAGTGGG
TAGAAGGCTAATAGCAAGAAAATCCACATAACTATGCAGGCAGCCAAGGCATATCGTTTT
CTTCTCCACTTGTTCATCTTCAAGGGGTGTACCACACCCACATACCGCTCCA
>Aegithalos_concinnus-KIZ-YXBL047_P2RY8
GCAAAATAATAAATGAAGGGATCTATGCAGTTGTTGAAGCAACTGAGGCACAAGGTGAGC
TTGTAGGCAGGGTACAAACTACTGTTGTAGAACAGGCGGCTGATCATATGCGCAAGTAGG
ATAAAGTTATTGGGTGCGAAGCAAGTGATGAAGGACAGAAGGACAATTATTGCCAGGTAT
ATGGATCTAGTCTTTTGCCTATTACCATAATTGCTCGATGTCTGAATTAGCTTCCTAATG
ATACCAATGTAGCATCCAACTGTCACAACAAAAGGAATCAGGAACAGCACAACAAATAAA
GTGAGGAGAAAGGCTACCCAAGCTGCAAAGGTGGGCAGCATATCCCATTTTAGGACATCA
AAACAGGTTATAATGTCTAATTCTTTCACTTCGTAGGTCAGGTCTGTAGTTTCTAGTGGG
TAGAAGGCTAATAGCAAGAAAATCCACATAACTATGCAGGCAGCCAAGGCATATCGTTTT
CTTCTCCACTTGTTCATCTTCAAGGGGTGTACCACACCCACATACCGCTCCA
>Aegithalos_concinnus-KIZ-LSZS019_P2RY8
GCAAAATAATAAATGAAGGGATCTATGCAGTTGTTGAAGCAACTGAGGCACAAGGTGAGC
TTGTAGGCAGGGTACAAACTACTGTTGTAGAACAGGCGGCTGATCATATGCGCAAGTAGG
ATAAAGTTATTGGGTGCGAAGCAAGTGATGAAGGACAGAAGGACAATTATTGCCAGGTAT
ATGGATCTAGTCTTTTGCCTATTACCATAATTGCTCGATGTCTGAATTAGCTTCCTAATG
ATACCAATGTAGCATCCAACTGTCACAACAAAAGGAATCAGGAACAGCACAACAAATAAA
GTGAGGAGAAAGGCTACCCAAGCTGCAAAGGTGGGCAGCATATCCCATTTTAGGACATCA
AAACAGGTTATAATGTCTAATTCTTTCACTTCGTAGGTCAGGTCTGTAGTTTCTAGTGGG
TAGAAGGCTAATARCAAGAAAATCCACATAACTATGCAGGCAGCCAAGGCATATCGTTTT
CTTCTCCACTTGTTCATCTTCAAGGGGTGTACCACACCCACATACCGCTCCA
>Aegithalos_concinnus-KIZ-LSZS113_P2RY8
GCAAAATAATAAATGAAGGGATCTATGCAGTTGTTGAAGCAACTGAGGCACAAGGTGAGC
TTGTAGGCAGGGTACAAACTACTGTTGTAGAACAGGCGGCTGATCATATGCGCAAGTAGG
ATAAAGTTATTGGGTGCGAAGCAAGTGATGAAGGACAGAAGGACAATTATTGCCAGGTAT
ATGGATCTAGTCTTTTGCCTATTACCATAATTGCTCGATGTCTGAATTAGCTTCCTAATG
ATACCAATGTAGCATCCAACTGTCACAACAAAAGGAATCAGGAACAGCACAACAAATAAA
GTGAGGAGAAAGGCTACCCAAGCTGCAAAGGTGGGCAGCATATCCCATTTTAGGACATCA
AAACAGGTTACAATGTCTAATTCTTTCACTTCRTAGGTCAGGTCTGTAGTTTCTAGTGGG
TAGAAGGCTAATAGCAAGAAAATCCACATAACTATGCAGGCAGCCAAGGCATATCGTTTY
CTTCTCCACTTGTTCATCTTCAAGGGGTGTACCACACCCACATACCGCTCCA
>Aegithalos_concinnus-KIZ-LSZS004_P2RY8
GCAAAATAATAAATGAAGGGATCTATGCAGTTGTTGAARCAACTGAGGCACAAGGTGAGC
TTGTAGGCAGGGTACAAACTACTGTTGTAGAACAGGCGGCTGATCATATGCGCAAGTAGG
ATAAAGTTATTGGGTGCGAAGCAAGTGATGAAGGACAGAAGGACAATTATTGCCAGGTAT
ATGGATCTAGTCTTTTGCCTATTACCATAATTGCTCGATGTCTGAATTAGCTTCCTAATG
ATACCAATGTAGCATCCAACTGTCACAACAAAAGGAATCAGGAACAGCACAACAAATAAA
GTGAGGAGAAAGGCTACCCAAGCTGCAAAGGTGGGCAGCATATCCCATTTTAGGACATCA
AAACAGGTTATAATGTCTAATTCTTTCACTTCGTAGGTCAGGTCTGTAGTTTCTAGTGGG
TAGAAGGCTAATAGCAAGAAAATCCACATAACTATGCAGGCAGCCAAGGCATATCGTTTT
CTTCTCCACTTGTTCATCTTCAAGGGGTGTACCACACCCACATACCGCTCCA
>Aegithalos_concinnus-KIZ-LSZS017_P2RY8
GCAAAATAATAAATGAAGGGATCTATGCAGTTGTTGAAGCAACTGAGGCACAAGGTGAGC
TTGTAGGCAGGGTACAAACTACTGTTGTAGAACAGGCGGCTGATCATATGCGCAAGTAGG
ATAAAGTTATTGGGTGCGAAGCAAGTGATGAAGGACAGAAGGACAATTATTGCCAGGTAT
ATGGATCTAGTCTTTTGCCTATTACCATAATTGCTCGATGTCTGAATTAGCTTCCTAATG
ATACCAATGTAGCATCCAACTGTCACAACAAAAGGAATCAGGAACAGCACAACAAATAAA
GTGAGGAGAAAGGCTACCCAAGCTGCAAAGGTGGGCAGCATATCCCATTTTAGGACATCA
AAACAGGTTATAATGTCTAATTCTTTCACTTCGTAGGTCAGGTCTGTAGTTTCTAGTGGG
TAGAAGGCTAATAGCAAGAAAATCCACATAACTATGCAGGCAGCCAAGGCATATCGTTTT
CTTCTCCACTTGTTCATCTTCAAGGGGTGTACCACACCCACATACCGCTCCA
>Aegithalos_concinnus-KIZ-AH10035_P2RY8
GCAAAATAATAAATGAAGGGATCTATGCAGTTGTTGAAGCAACTGAGGCACAAGGTGAGC
TTGTAGGCAGGGTACAAACTACTGTTGTAGAACAGGCGGCTGATCATATGCGCAAGTAGG
ATAAAGTTATTGGGTGCGAAGCAAGTGATGAAGGACAGAAGGACAATTATTGCCAGGTAT
ATGGATCTAGTCTTTTGCCTATTACCATAATTGCTCGATGTCTGAATTAGCTTCCTAATG
ATACCAATGTAGCATCCAACTGTCACAACAAAAGGAATCAGGAACAGCACAACAAATAAA
GTGAGGAGAAAGGCTACCCAAGCTGCAAAGGTGGGCAGCATATCCCATTTTAGGACATCA
AAACAGGTTATAATGTCTAATTCTTTCACTTCGTAGGTCAGGTCTGTAGTTTCTAGTGGG
TAGAAGGCTAATAGCAAGAAAATCCACATAACTATGCAGGCAGTCAAGGCATATCGTTTT
CTTCTCCACTTGTTCATCTTCAAGGGGTGTACCACACCCACATACCGCTCCA
>Aegithalos_concinnus-KIZ-AH10066_P2RY8
GCAAAATAATAAATGAAGGGATCTATGCAGTTGTTGAAGCAACTGAGGCACAAGGTGAGC
TTGTAGGCAGGGTACAAACTACTGTTGTAGAACAGGCGGCTGATCATATGCGCAAGTAGG
ATAAAGTTATTGGGTGCGAAGCAAGTGATGAAGGACAGAAGGACAATTATTGCCAGGTAT
ATGGATCTAGTCTTTTGCCTATTACCATAATTGCTCGATGTCTGAATTAGCTTCCTAATG
ATACCAATGTAGCATCCAACTGTCACAACAAAAGGAATCAGGAACAGCACAACAAATAAA
GTGAGGAGAAAGGCTACCCAAGCTGCAAAGGTGGGCAGCATATCCCATTTTAGGACATCA
AAACAGGTTATAATGTCTAATTCTTTCACTTCGTAGGTCAGGTCTGTAGTTTCTAGTGGG
TAGAAGGCTAATAGCAAGAAAATCCACATAACTATGCAGGCAGCCAAGGCATATCGTTTT
CTTCTCCACTTGTTCATCTTCAAGGGGTGTACCACACCCACATACCGCTCCA
>Aegithalos_concinnus-KIZ-AH10044_P2RY8
GCAAAATAATAAATGAAGGGATCTATGCAGTTGTTGAAGCAACTGAGGCACAAGGTGAGC
TTGTAGGCAGGGTACAAACTACTGTTGTAGAACAGGCGGCTGATCATATGCGCAAGTAGG
ATAAAGTTATTGGGTGCGAAGCAAGTGATGAAGGACAGAAGGACAATTATTGCCAGGTAT
ATGGATCTAGTCTTTTGCCTATTACCATAATTGCTCGATGTCTGAATTAGCTTCCTAATG
ATACCAATGTAGCATCCAACTGTCACAACAAAAGGAATCAGGAACAGCACAACAAATAAA
GTGAGGAGAAAGGCTACCCAAGCTGCAAAGGTGGGCAGCATATCCCAYTTTAGGACATCA
AAACAGGTTAYAATGTCTARTTCTTTCACTTCGTAGGTCAGGTCTGTAGTTTCTAGTGGG
TAGAAGGCTAATAGCAAGAAAATCCACATAACTATGCAGGCAGCCAAGGCATATCGTTTT
CTTCTCCAYTTGTTCATCTTCAAGGGGTGTACCACACCCACATACCGCTCCA
>Aegithalos_concinnus-KIZ-AH10047_P2RY8
GCAAAATAATAAATGAAGGGATCTATGCAGTTGTTGAAGCAACTGAGGCACAAGGTGAGC
TTGTAGGCAGGGTACAAACTACTGTTGTAGAACAGGCGGCTGATCATATGCGCAAGTAGG
ATAAAGTTATTGGGTGCGAAGCAAGTGATGAAGGACAGAAGGACAATTATTGCCAGGTAT
ATGGATCTAGTCTTTTGCCTATTACCATAATTGCTCGATGTCTGAATTAGCTTCCTAATG
ATACCAATGTAGCATCCAACTGTCACAACAAAAGGAATCAGGAACAGCACAACAAATAAA
GTGAGGAGAAAGGCTACCCAAGCTGCAAAGGTGGGCAGCATATCCCAYTTTAGGACATCA
AAACAGGTTAYAATGTCTARTTCTTTCACTTCGTAGGTCAGGTCTGTAGTTTCTAGTGGG
TAGAAGGCTAATAGCAAGAAAATCCACATAACTATGCAGGCAGCCAAGGCATATCGTTTT
CTTCTCCAYTTGTTCATCTTCAAGGGGTGTACCACACCCACATACCGCTCCA
>Aegithalos_concinnus-KIZ-AH10051_P2RY8
GCAAAATAATAAATGAAGGGATCTATGCAGTTGTTGAAGCAACTGAGGCACAAGGTGAGC
TTGTAGGCAGGGTACAAACTACTGTTGTAGAACAGGCGGCTGATCATATGCGCAAGTAGG
ATAAAGTTATTGGGTGCGAAGCAAGTGATGAAGGACAGAAGGACAATTATTGCCAGGTAT
ATGGATCTAGTCTTTTGCCTATTACCATAATTGCTCGATGTCTGAATTAGCTTCCTAATG
ATACCAATGTAGCATCCAACTGTCACAACAAAAGGAATCAGGAACAGCACAACAAATAAA
GTGAGGAGAAAGGCTACCCAAGCTGCAAAGGTGGGCAGCATATCCCAYTTTAGGACATCA
AAACAGGTTAYAATGTCTARTTCTTTCACTTCGTAGGTCAGGTCTGTAGTTTCTAGTGGG
TAGAAGGCTAATAGCAAGAAAATCCACATAACTATGCAGGCAGCCAAGGCATATCGTTTT
CTTCTCCAYTTGTTCATCTTCAAGGGGTGTACCACACCCACATACCGCTCCA
>Aegithalos_concinnus-KIZ-AH10050_P2RY8
GCAAAATAATAAATGAAGGGATCTATGCAGTTGTTGAAGCAACTGAGGCACAAGGTGAGC
TTGTAGGCAGGGTACAAACTACTGTTGTAGAACAGGCGGCTGATCATATGCGCAAGTAGG
ATAAAGTTATTGGGTGCGAAGCAAGTGATGAAGGACAGAAGGACAATTATTGCCAGGTAT
ATGGATCTAGTCTTTTGCCTATTACCATAATTGCTCGATGTCTGAATTAGCTTCCTAATG
ATACCAATGTAGCATCCAACTGTCACAACAAAAGGAATCAGGAACAGCACAACAAATAAA
GTGAGGAGAAAGGCTACCCAAGCTGCAAAGGTGGGCAGCATATCCCAYTTTAGGACATCA
AAACAGGTTAYAATGTCTAATTCTTTCACTTCGTAGGTCAGGTCTGTAGTTTCTAGTGGG
TAGAAGGCTAATAGCAAGAAAATCCACATARCTATGCAGGCAGCCAAGGCATATCGTTTT
CTTCTCCACTTGTTCATCTTCAAGGGGTGTACCACACCCACATACCGCTCCA
>Aegithalos_concinnus-KIZ-AH10065_P2RY8
GCAAAATAATAAATGAAGGGATCTATGCAGTTGTTGAAGCAACTGAGGCACAAGGTGAGC
TTGTAGGCAGGGTACAAACTACTGTTGTAGAACAGGCGGCTGATCATATGCGCAAGTAGG
ATAAAGTTATTGGGTGCGAAGCAAGTGATGAAGGACAGAAGGACAATTATTGCCAGGTAT
ATGGATCTAGTCTTTTGCCTATTACCATAATTGCTCGATGTCTGAATTAGCTTCCTAATG
ATACCAATGTAGCATCCAACTGTCACAACAAAAGGAATCAGGAACAGCACAACAAATAAA
GTGAGGAGAAAGGCTACCCAAGCTGCAAAGGTGGGCAGCATATCCCATTTTAGGACATCA
AAACAGGTTAYAATGTCTAATTCTTTCACTTCGTAGGTCAGGTCTGTAGTTTCTAGTGGG
TAGAAGGCTAATAGCAAGAAAATCCACATARCTATGCAGGCAGCCAAGGCATATCGTTTT
CTTCTCCACTTGTTCATCTTCAAGGGGTGTACCACACCCACATACCGCTCCA
>Aegithalos_concinnus-KIZ-AH09107_P2RY8
GCAAAATAATAAATGAAGGGATCTATGCAGTTGTTGAAGCAACTGAGGCACAAGGTGAGC
TTGTAGGCAGGGTACAAACTACTGTTGTAGAACAGGCGGCTGATCATATGCGCAAGTAGG
ATAAAGTTATTGGGTGCGAAGCAAGTGATGAAGGACAGAAGGACAATTATTGCCAGGTAT
ATGGATCTAGTCTTTTGCCTATTACCATAATTGCTCGATGTCTGAATTAGCTTCCTAATG
ATACCAATGTAGCATCCAACTGTCACAACAAAAGGAATCAGGAACAGCACAACAAATAAA
GTGAGGAGAAAGGCTACCCAAGCTGCAAAGGTGGGCAGCATATCCCATTTTAGGACATCA
AAACAGGTTAYAATGTCTAATTCTTTCACTTCGTAGGTCAGGTCTGTAGTTTCTAGTGGG
TAGAAGGCTAATAGCAAGAAAATCCACATAACTATGCAGGCAGCCAAGGCATATCGTTTT
CTTCTCCACTTGTTCATCTTCAAGGGGTGTACCACACCCACATACCGCTCCA
>Aegithalos_concinnus-KIZ-LSZS115_PHLPP2
CACCACCAAACCAGCAACACCTTCATGTAGCAGTGGAATTGCTTCAGAGTTCAGCAGTGA
ACTGTCTGCTTCTGAGGTTAGCAGTGAGGTGGGCTCTACTGCATCAGATGAACACAGTGC
TGTTGGTCTCGATGGCAGTTTGCTACCACGACAAGAACGACGTTGCAGCCTACATCCTGT
GCCCCCCTCAAGCATCTTTCAGCGCCAACCTTCCAGTGCCACCTTCTCTAGCAACCAGTC
TGACAATGGTCTAGATAGTGATGATGAGCAGCCTGTGGAAGGTGTGATAACAAATGGCAG
TAAAGTGGAGGTAGAGGTGGACATCCATTGCTGTAAAGGAAGGGGTCTAGAATTAGAACG
TCCTGCTGCAGAGTACAGCTCTTCTGCTCCAGGGCCAGAGGATGACTCTGGGCTTGTACT
CATTATTCGGAGGCAGAACAGTGTAAACAGCAACACTGTGCAGAGAGGGGTCAAGGAGAA
CTGTGAACTCCAAAAATCTCTTTCCACATGTTGTCTCTATGGAAAGAAGCTTTCCAATGG
CTCCATAGTGCCCTTGGAGGAGAGCCTCAACCTCATCGAAGTAGCAACAGAGGCACCCAA
GAAGAAGACAGGCTATTTTG
>Aegithalos_concinnus-KIZ-YXBL047_PHLPP2
CACCACCAAACCAGCAACACCTTCATGTAGCAGTGGAATTGCTTCAGAGTTCAGCAGTGA
ACTGTCTGCTTCTGAGGTTAGCAGTGAGGTGGGCTCTACTGCATCAGATGAACACAGTGC
TGTTGGTCTCGATGGCAGTTTGCTACCACGACAAGAACGACGTTGCAGCCTACATCCTGT
GCCCCCCTCAAGCATCTTTCAGCGCCAACCTTCCAGTGCCACCTTCTCTAGCAACCAGTC
TGACAATGGTCTAGATAGTGATGATGAGCAGCCTGTGGAAGGTGTGATAACAAATGGCAG
TAAAGTGGAGGTAGAGGTGGACATCCATTGCTGTAAAGGAAGGGGTCTAGAATTAGAACG
TCCTGCTGCAGAGTACAGCTCTTCTGCTCCAGGGCCAGAGGATGACTCTGGGCTTGTACT
CATTATTCGGAGGCAGAACAGTGTAAACAGCAACACTGTGCAGAGAGGGGTCAAGGAGAA
CTGTGAACTCCAAAAATCTCTTTCCACATGTTGTCTCTATGGAAAGAAGCTTTCCAATGG
CTCCATAGTGCCCTTGGAGGAGAGCCTCAACCTCATCGAAGTAGCAACAGAGGCACCCAA
GAAGAAGACAGGCTATTTTG
>Aegithalos_concinnus-KIZ-LSZS112_PHLPP2
CACCACCAAACCAGCAACACCTTCATGTAGCAGTGGAATTGCTTCAGAGTTCAGCAGTGA
ACTGTCTGCTTCTGAGGTTAGCAGTGAGGTGGGCTCTACTGCATCAGATGAACACAGTGC
TGTTGGTCTCGATGGCAGTTTGCTACCACGACAAGAACGACGTTGCAGCCTACATCCTGT
GCCCCCCTCAAGCATCTTTCAGCGCCAACCTTCCAGTGCCACCTTCTCTAGCAACCAGTC
TGACAATGGTCTAGATAGTGATGATGAGCAGCCTGTGGAAGGTGTGATAACAAATGGCAG
TAAAGTGGAGGTAGAGGTGGACATCCATTGCTGTAAAGGAAGGGGTCTAGAATTAGAACG
TCCTGCTGCAGAGTACAGCTCTTCTGCTCCAGGGCCAGAGGATGACTCTGGGCTTGTACT
CATTATTCGGAGGCAGAACAGTGTAAACAGCAACACTGTGCAGAGAGGGGTCAAGGAGAA
CTGTGAACTCCAAAAATCTCTTTCCACATGTTGTCTCTATGGAAAGAAGCTTTCCAATGG
CTCCATAGTGCCCTTGGAGGAGAGCCTCAACCTCATCGAAGTAGCAACAGAGGCACCCAA
GAAGAAGACAGGCTATTTTG
>Aegithalos_concinnus-KIZ-LSZS117_PHLPP2
CACCACCAAACCAGCAACACCTTCATGTAGCAGTGGAATTGCTTCAGAGTTCAGCAGTGA
ACTGTCTGCTTCTGAGGTTAGCAGTGAGGTGGGCTCTACTGCATCAGATGAACACAGTGC
TGTTGGTCTCGATGGCAGTTTGCTACCACGACAAGAACGACGTTGCAGCCTACATCCTGT
GCCCCCCTCAAGCATCTTTCAGCGCCAACCTTCCAGTGCCACCTTCTCTAGCAACCAGTC
TGACAATGGTCTAGATAGTGATGATGAGCAGCCTGTGGAAGGTGTGATAACAAATGGCAG
TAAAGTGGAGGTAGAGGTGGACATCCATTGCTGTAAAGGAAGGGGTCTAGAATTAGAACG
TCCTGCTGCAGAGTACAGCTCTTCTGCTCCAGGGCCAGAGGATGACTCTGGGCTTGTACT
CATTATTCGGAGGCAGAACAGTGTAAACAGCAACACTGTGCAGAGAGGGGTCAAGGAGAA
CTGTGAACTCCAAAAATCTCTTTCCACATGTTGTCTCTATGGAAAGAAGCTTTCCAATGG
CTCCATAGTGCCCTTGGAGGAGAGCCTCAACCTCATCGAAGTAGCAACAGAGGCACCCAA
GAAGAAGACAGGCTATTTTG
>Aegithalos_concinnus-KIZ-LSZS116_PHLPP2
CACCACCAAACCAGCAACACCTTCATGTAGCAGTGGAATTGCTTCAGAGTTCAGCAGTGA
ACTGTCTGCTTCTGAGGTTAGCAGTGAGGTGGGCTCTACTGCATCAGATGAACACAGTGC
TGTTGGTCTCGATGGCAGTTTGCTACCACGACAAGAACGACGTTGCAGCCTACATCCTGT
GCCCCCCTCAAGCATCTTTCAGCGCCAACCTTCCAGTGCCACCTTCTCTAGCAACCAGTC
TGACAATGGTCTAGATAGTGATGATGAGCAGCCTGTGGAAGGTGTGATAACAAATGGCAG
TAAAGTGGAGGTAGAGGTGGACATCCATTGCTGTAAAGGAAGGGGTCTAGAATTAGAACG
TCCTGCTGCAGAGTACAGCTCTTCTGCTCCAGGGCCAGAGGATGACTCTGGGCTTGTACT
CATTATTCGGAGGCAGAACAGTGTAAACAGCAACACTGTGCAGAGAGGGGTCAAGGAGAA
CTGTGAACTCCAAAAATCTCTTTCCACATGTTGTCTCTATGGAAAGAAGCTTTCCAATGG
CTCCATAGTGCCCTTGGAGGAGAGCCTCAACCTCATCGAAGTAGCAACAGAGGCACCCAA
GAAGAAGACAGGCTATTTTG
>Aegithalos_concinnus-KIZ-LSZS125_PHLPP2
CACCACCAAACCAGCAACACCTTCATGTAGCAGTGGAATTGCTTCAGAGTTCAGCAGTGA
ACTGTCTGCTTCTGAGGTTAGCAGTGAGGTGGGCTCTACTGCATCAGATGAACACAGTGC
TGTTGGTCTCGATGGCAGTTTGCTACCACGACAAGAACGACGTTGCAGCCTACATCCTGT
GCCCCCCTCAAGCATCTTTCAGCGCCAACCTTCCAGTGCCACCTTCTCTAGCAACCAGTC
TGACAATGGTCTAGATAGTGATGATGAGCAGCCTGTGGAAGGTGTGATAACAAATGGCAG
TAAAGTGGAGGTAGAGGTGGACATCCATTGCTGTAAAGGAAGGGGTCTAGAATTAGAACG
TCCTGCTGCAGAGTACAGCTCTTCTGCTCCAGGGCCAGAGGATGACTCTGGGCTTGTACT
CATTATTCGGAGGCAGAACAGTGTAAACAGCAACACTGTGCAGAGAGGGGTCAAGGAGAA
CTGTGAACTCCAAAAATCTCTTTCCACATGTTGTCTCTATGGAAAGAAGCTTTCCAATGG
CTCCATAGTGCCCTTGGAGGAGAGCCTCAACCTCATCGAAGTAGCAACAGAGGCACCCAA
GAAGAAGACAGGCTATTTTG
>Aegithalos_concinnus-KIZ-LSZS113_PHLPP2
CACCACCAAACCAGCAACACCTTCATGTAGCAGTGGAATTGCTTCAGAGTTCAGCAGTGA
ACTGTCTGCTTCTGAGGTTAGCAGTGAGGTGGGCTCTACTGCATCAGATGAACACAGTGC
TGTTGGTCTCGATGGCAGTTTGCTACCACGACAAGAACGACGTTGCAGCCTACATCCTGT
GCCCCCCTCAAGCATCTTTCAGCGCCAACCTTCCAGTGCCACCTTCTCTAGCAACCAGTC
TGACAATGGTCTAGATAGTGATGATGAGCAGCCTGTGGAAGGTGTGATAACAAATGGCAG
TAAAGTGGAGGTAGAGGTGGACATCCATTGCTGTAAAGGAAGGGGTCTAGAATTAGAACG
TCCTGCTGCAGAGTACAGCTCTTCTGCTCCAGGGCCAGAGGATGACTCTGGGCTTGTACT
CATTATTCGGAGGCAGAACAGTGTAAACAGCAACACTGTGCAGAGAGGGGTCAAGGAGAA
CTGTGAACTCCAAAAATCTCTTTCCACATGTTGTCTCTATGGAAAGAAGCTTTCCAATGG
CTCCATAGTGCCCTTGGAGGAGAGCCTCAACCTCATCGAAGTAGCAACAGAGGCACCCAA
GAAGAAGACAGGCTATTTTG
>Aegithalos_concinnus-KIZ-LSZS114_PHLPP2
CACCACCAAACCAGCAACACCTTCATGTAGCAGTGGAATTGCTTCAGAGTTCAGCAGTGA
ACTGTCTGCTTCTGAGGTTAGCAGTGAGGTGGGCTCTACTGCATCAGATGAACACAGTGC
TGTTGGTCTCGATGGCAGTTTGCTACCACGACAAGAACGACGTTGCAGCCTACATCCTGT
RCCCCCCTCAAGCATCTTTCAGCGCCAACCTTCCAGTGCCACCTTCTCTAGCAACCAGTC
TGACAATGGTCTAGATAGTGATGATGAGCAGCCTGTGGAAGGTGTGATAACAAATGGCAG
TAAAGTGGAGGTAGAGGTGGACATCCATTGCTGTAAAGGAAGGGGTCTAGAATTAGAACG
TCCTGCTGCAGAGTACAGCTCTTCTGCTCCAGGGCCAGAGGATGACTCTGGGCTTGTACT
CATTATTCGGAGGCAGAACAGTGTAAACAGCAACACTGTGCAGAGAGGGGTCAAGGAGAA
CTGTGAACTCCAAAAATCTCTTTCCACATGTTGTCTCTATGGAAAGAAGCTTTCCAATGG
CTCCATAGTGCCCTTGGAGGAGAGCCTCAACCTCATCGAAGTAGCAACAGAGGCACCCAA
GAAGAAGACAGGCTATTTTG
>Aegithalos_concinnus-KIZ-YXBL137_PHLPP2
CACCACCAAACCAGCAACACCTTCATGTAGCAGTGGAATTGCTTCAGAGTTCAGCAGTGA
ACTGTCTGCTTCTGAGGTTAGCAGTGAGGTGGGCTCTACTGCATCAGATGAACACAGTGC
TGTTGGTCTCGATGGCAGTTTGCTACCACGACAAGAACGACGTTGCAGCCTACATCCTGT
GCCCCCCTCAAGCATCTTTCAGCGCCAACCTTCCAGTGCCACCTTCTCTAGCAACCAGTC
TGACAATGGTCTAGATAGTGATGATGAGCAGCCTGTGGAAGGTGTGATAACAAATGGCAG
TAAAGTGGAGGTAGAGGTGGACATCCATTGCTGTAAAGGAAGGGGTCTAGAATTAGAACG
TCCTGCTGCAGAGTACAGCTCTTCTGCTCCAGGGCCAGAGGATGACTCTGGGCTTGTACT
CATTATTCGGAGGCAGAACAGTGTAAACAGCAACACTGTGCAGAGAGGGGTCAAGGAGAA
CTGTGAACTCCAAAAATCTCTTTCCACATGTTGTCTCTATGGAAAGAAGCTTTCCAATGG
CTCCATAGTGCCCTTGGAGGAGAGCCTCAACCTCATCGAAGTAGCAACAGAGGCACCCAA
GAAGAAGACAGGCTATTTTG
>Aegithalos_concinnus-KIZ-AH09038_PHLPP2
CACCACCAAACCAGCAACACCTTCATGTAGCAGTGGAATTGCTTCAGAGTTCAGCAGTGA
ACTGTCTGCTTCTGAGGTTAGCAGTGAGGTGGGCTCTACTGCATCAGATGAACACAGTGC
TGTTGGTCTCGATGGCAGTTTGCTACCACGACAAGAACGACGTTGCAGCCTACATCCTGT
GCCCCCCTCAAGCATCTTTCAGCGCCAACCTTCCAGTGCCACCTTCTCTAGCAACCAGTC
TGACAATGGTCTAGATAGTGATGATGAGCAGCCTGTGGAAGGTGTGATAACAAATGGCAG
TAAAGTGGAGGTAGAGGTGGACATCCATTGCTGTAAAGGAAGGGGTCTAGAATTAGAACG
TCCTGCTGCAGAGTACAGCTCTTCTGCTCCAGGGCCAGAGGATGACTCTGGGCTTGTACT
CATTATTCGGAGGCAGAACAGTGTAAACAGCAACACTGTGCAGAGAGGGGTCAAGGAGAA
CTGTGAACTCCAAAAATCTCTTTCCACATGTTGTCTCTATGGAAAGAAGCTTTCCAATGG
CTCCATAGTGCCCTTGGAGGAGAGCCTCAACCTCATCGAAGTAGCAACAGAGGCACCCAA
GAAGAAGACAGGCTATTTTG
>Aegithalos_concinnus-KIZ-YXBL090_PHLPP2
CACCACCAAACCAGCAACACCTTCATGTAGCAGTGGAATTGCTTCAGAGTTCAGCAGTGA
ACTGTCTGCTTCTGAGGTTAGCAGTGAGGTGGGCTCTACTGCATCAGATGAACACAGTGC
TGTTGGTCTCGATGGCAGTTTGCTACCACGACAAGAACGACGTTGCAGCCTACATCCTGT
GCCCCCCTCAAGCATCTTTCAGCGCCAACCTTCCAGTGCCACCTTCTCTAGCAACCAGTC
TGACAATGGTCTAGATAGTGATGATGAGCAGCCTGTGGAAGGTGTGATAACAAATGGCAG
TAAAGTGGAGGTAGAGGTGGACATCCATTGCTGTAAAGGAAGGGGTCTAGAATTAGAACG
TCCTGCTGCAGAGTACAGCTCTTCTGCTCCAGGGCCAGAGGATGACTCTGGGCTTGTACT
CATTATTCGGAGGCAGAACAGTGTAAACAGCAACACTGTGCAGAGAGGGGTCAAGGAGAA
CTGTGAACTCCAAAAATCTCTTTCCACATGTTGTCTCTATGGAAAGAAGCTTTCCAATGG
CTCCATAGTGCCCTTGGAGGAGAGCCTCAACCTCATCGAAGTAGCAACAGAGGCACCCAA
GAAGAAGACAGGCTATTTTG
>Aegithalos_concinnus-KIZ-AH09037_PHLPP2
CACCACCAAACCAGCAACACCTTCATGTAGCAGTGGAATTGCTTCAGAGTTCAGCAGTGA
ACTGTCTGCTTCTGAGGTTAGCAGTGAGGTGGGCTCTACTGCATCAGATGAACACAGTGC
TGTTGGTCTCGATGGCAGTTTGCTACCACGACAAGAACGACGTTGCAGCCTACATCCTGT
GCCCCCCTCAAGCATCTTTCAGCGCCAACCTTCCAGTGCCACCTTCTCTAGCAACCAGTC
TGACAATGGTCTAGATAGTGATGATGAGCAGCCTGTGGAAGGTGTGATAACAAATGGCAG
TAAAGTGGAGGTAGAGGTGGACATCCATTGCTGTAAAGGAAGGGGTCTAGAATTAGAACG
TCCTGCTGCAGAGTACAGCTCTTCTGCTCCAGGGCCAGAGGATGACTCTGGGCTTGTACT
CATTATTCGGAGGCAGAACAGTGTAAACAGCAACACTGTGCAGAGAGGGGTCAAGGAGAA
CTGTGAACTCCAAAAATCTCTTTCCACATGTTGTCTCTATGGAAAGAAGCTTTCCAATGG
CTCCATAGTGCCCTTGGAGGAGAGCCTCAACCTCATCGAAGTAGCAACAGAGGCACCCAA
GAAGAAGACRGGCTATTTTG
>Aegithalos_concinnus-KIZ-AH09067_PHLPP2
CACCACCAAACCAGCAACACCTTCATGTAGCAGTGGAATTGCTTCAGAGTTCAGCAGTGA
ACTGTCTGCTTCTGAGGTTAGCAGTGAGGTGGGCTCTACTGCATCAGATGAACACAGTGC
TGTTGGTCTCGATGGCAGTTTGCTACCACGACAAGAACGACGTTGCAGCCTACATCCTGT
GCCCCCCTCAAGCATCTTTCAGCGCCAACCTTCCAGTGCCACCTTCTCTAGCAACCAGTC
TGACAATGGTCTAGATAGTGATGATGAGCAGCCTGTGGAAGGTGTGATAACAAATGGCAG
TAAAGTGGAGGTAGAGGTGGACATCCATTGCTGTAAAGGAAGGGGTCTAGAATTAGAACG
TCCTGCTGCAGAGTACAGCTCTTCTGCTCCAGGGCCAGAGGATGACTCTGGGCTTGTACT
CATTATTCGGAGGCAGAACAGTGTAAACAGCAACACTGTGCAGAGAGGGGTCAAGGAGAA
CTGTGAACTCCAAAAATCTCTTTCCACATGTTGTCTCTATGGAAAGAAGCTTTCCAATGG
CTCCATAGTGCCCTTGGAGGAGAGCCTCAACCTCATCGAAGTAGCAACAGAGGCACCCAA
GAAGAAGACAGGCTATTTTG
>Aegithalos_concinnus-KIZ-LSZS118_PHLPP2
CACCACCAAACCAGCAACACCTTCATGTAGCAGTGGAATTGCTTCAGAGTTCAGCAGTGA
ACTGTCTGCTTCTGAGGTTAGCAGTGAGGTGGGCTCTACTGCATCAGATGAACACAGTGC
TGTTGGTCTCGATGGCAGTTTGCTACCACGACAAGAACGACGTTGCAGCCTACATCCTGT
GCCCCCCTCAAGCATCTTTCARCGCCAACCTTCCAGTGCCACCTTCTCTAGCAACCAGTC
TGACAATGGTCTAGATAGTGATGATGAGCAGCCTGTGGAAGGTGTGATAACAAATGGCAG
TAAAGTGGAGGTAGAGGTGGACATCCATTGCTGTAAAGGAAGGGGTCTAGAATTAGAACG
TCCTGCTGCAGAGTACAGCTCTTCTGCTCCAGGGCCAGAGGATGACTCTGGGCTTGTACT
CATTATTCGGAGGCAGAACAGTGTAAACAGCAACACTGTGCAGAGAGGGGTCAAGGAGAA
CTGTGAACTCCAAAAATCTCTTTCCACATGTTGTCTCTATGGAAAGAAGCTTTCCAATGG
CTCCATAGTGCCCTTGGAGGAGAGCCTCAACCTCATCGAAGTAGCAACAGAGGCACCCAA
GAAGAAGACAGGCTATTTTG
>Aegithalos_concinnus-KIZ-AH09107_PHLPP2
CACCACCAAACCAGCAACACCTTCATGTAGCAGTGGAATTGCTTCAGAGTTCAGCAGTGA
ACTGTCTGCTTCTGAGGTTAGCAGTGAGGTGGGCTCTACTGCATCAGATGAACACAGTGC
TGTTGGTCTCGATGGCAGTTTGCTACCACGACAAGAACGACGTTGCAGCCTACATCCTGT
GCCCCCCTCAAGCATCTTTCAGCGCCAACCTTCCAGTGCCACCTTCTCTAGCAACCAGTC
TGACAATGGTCTAGATAGTGATGATGAGCAGCCTGTGGAAGGTGTGATAACAAATGGCAG
TAAAGTGGAGGTAGAGGTGGACATCCATTGCTGTAAAGGAAGGGGTCTAGAATTAGAACG
TCCTGCTGCAGAGTACAGCTCTTCTGCTCCAGGGCCAGAGGATGACTCTGGGCTTGTACT
CATTATTCGGAGGCAGAACAGTGTAAACAGCAACACTGTGCAGAGAGGGGTCAAGGAGAA
CTGTGAACTCCAAAAATCTCTTTCCACATGTTGTCTCTATGGAAAGAAGCTTTCCAATGG
CTCCATAGTGCCCTTGGAGGAGAGCCTCAACCTCATCGAAGTAGCAACAGAGGCACCCAA
GAAGAAGACAGGCTATTTTG
>Aegithalos_concinnus-KIZ-LSZS004_PHLPP2
CACCACCAAACCAGCAACACCTTCATGTAGCAGTGGAATTGCTTCAGAGTTCAGCAGTGA
ACTGTCTGCTTCTGAGGTTAGCAGTGAGGTGGGCTCTACTGCATCAGATGAACACAGTGC
TGTTGGTCTCGATGGCAGTTTGCTACCACGACAAGAACGACGTTGCAGCCTACATCCTGT
GCCCCCCTCAAGCATCTTTCAGCGCCAACCTTCCAGTGCCACCTTCTCTAGCAACCAGTC
TGACAATGGTCTAGATAGTGATGATGAGCAGCCTGTGGAAGGTGTGATAACAAATGGCAG
TAAAGTGGAGGTAGAGGTGGACATCCATTGCTGTAAAGGAAGGGGTCTAGAATTAGAACG
TCCTGCTGCAGAGTACAGCTCTTCTGCTCCAGGGCCAGAGGATGACTCTGGGCTTGTACT
CATTATTCGGAGGCAGAACAGTGTAAACAGCAACACTGTGCAGAGAGGGGTCAAGGAGAA
CTGTGAACTCCAAAAATCTCTTTCCACATGTTGTCTCTATGGAAAGAAGCTTTCCAATGG
CTCCATAGTGCCCTTGGAGGAGAGCCTCAACCTCATCGAAGTAGCAACAGAGGCACCCAA
GAAGAAGACAGGCTATTTTG
>Aegithalos_concinnus-KIZ-LSZS019_PHLPP2
CACCACCAAACCAGCAACACCTTCATGTAGCAGTGGAATTGCTTCAGAGTTCAGCAGTGA
ACTGTCTGCTTCTGAGGTTAGCAGTGAGGTGGGCTCTACTGCATCAGATGAACACAGTGC
TGTTGGTCTCGATGGCAGTTTGCTACCACGACAAGAACGACGTTGCAGCCTACATCCTGT
GCCCCCCTCAAGCATCTTTCAGCGCCAACCTTCCAGTGCCACCTTCTCTAGCAACCAGTC
TGACAATGGTCTAGATAGTGATGATGAGCAGCCTGTGGAAGGTGTGATAACAAATGGCAG
TAAAGTGGAGGTAGAGGTGGACATCCATTGCTGTAAAGGAAGGGGTCTAGAATTAGAACG
TCCTGCTGCAGAGTACAGCTCTTCTGCTCCAGGGCCAGAGGATGACTCTGGGCTTGTACT
CATTATTCGGAGGCAGAACAGTGTAAACAGCAACACTGTGCAGAGAGGGGTCAAGGAGAA
CTGTGAACTCCAAAAATCTCTTTCCACATGTTGTCTCTATGGAAAGAAGCTTTCCAATGG
CTCCATAGTGCCCTTGGAGGAGAGCCTCAACCTCATCGAAGTAGCAACAGAGGCACCCAA
GAAGAAGACAGGCTATTTTG
>Aegithalos_concinnus-KIZ-AH10051_PHLPP2
CACCACCAAACCAGCAACACCTTCATGTAGCAGTGGAATTGCTTCAGAGTTCAGCAGTGA
ACTGTCTGCTTCTGAGGTTAGCAGTGAGGTGGGCTCTACTGCATCAGATGAACACAGTGC
TGTTGGTCTCGATGGCAGTTTGCTACCACGACAAGAACGACGTTGCAGCCTACATCCTGT
GCCCCCCTCAAGCATCTTTCAGCGCCAACCTTCCAGTGCCACCTTCTCTAGCAACCAGTC
TGACAATGGTCTAGATAGTGATGATGAGCAGCCTGTGGAAGGTGTGATAACAAATGGCAG
TAAAGTGGAGGTAGAGGTGGACATCCATTGCTGTAAAGGAAGGGGTCTAGAATTAGAACG
TCCTGCTGCAGAGTACAGCTCTTCTGCTCCAGGGCCAGAGGATGACTCTGGGCTTGTACT
CATTATTCGGAGGCAGAACAGTGTAAACAGCAACACTGTGCAGAGAGGGGTCAAGGAGAA
CTGTGAACTCCAAAAATCTCTTTCCACATGTTGTCTCTATGGAAAGAAGCTTTCCAATGG
CTCCATAGTGCCCTTGGAGGAGAGCCTCAACCTCATCGAAGTAGCAACAGAGGCACCCAA
GAAGAAGACAGGCTATTTTG
>Aegithalos_concinnus-KIZ-AH10050_PHLPP2
CACCACCAAACCAGCAACACCTTCATGTAGCAGTGGAATTGCTTCAGAGTTCAGCAGTGA
ACTGTCTGCTTCTGAGGTTAGCAGTGAGGTGGGCTCTACTGCATCAGATGAACACAGTGC
TGTTGGTCTCGATGGCAGTTTGCTACCACGACAAGAACGACGTTGCAGCCTACATCCTGT
GCCCCCCTCAAGCATCTTTCAACGCCAACCTTCCAGTGCCACCTTCTCTAGCAACCAGTC
TGACAATGGTCTAGATAGTGATGATGAGCAGCCTGTGGAAGGTGTGATAACAAATGGCAG
TAAAGTGGAGGTAGAGGTGGACATCCATTGCTGTAAAGGAAGGGGTCTAGAATTAGAACG
TCCTGCTGCAGAGTACAGCTCTTCTGCTCCAGGGCCAGAGGATGACTCTGGGCTTGTACT
CATTATTCGGAGGCAGAACAGTGTAAACAGCAACACTGTGCAGAGAGGGGTCAAGGAGAA
CTGTGAACTCCAAAAATCTCTTTCCACATGTTGTCTCTATGGAAAGAAGCTTTCCAATGG
CTCCATAGTGCCCTTGGAGGAGAGCCTCAACCTCATCGAAGTAGCAACAGAGGCACCCAA
GAAGAAGACAGGCTATTTTG
>Aegithalos_concinnus-KIZ-AH10066_PHLPP2
CACCACCAAACCAGCAACACCTTCATGTAGCAGTGGAATTGCTTCAGAGTTCAGCAGTGA
ACTGTCTGCTTCTGAGGTTAGCAGTGAGGTGGGCTCTACTGCATCAGATGAACACAGTGC
TGTTGGTCTCGATGGCAGTTTGCTACCACGACAAGAACGACGTTGCAGCCTACATCCTGT
GCCCCCCTCAAGCATCTTTCAGCGCCAACCTTCCAGTGCCACCTTCTCTAGCAACCAGTC
TGACAATGGTCTAGATAGTGATGATGAGCAGCCTGTGGAAGGTGTGATAACAAATGGCAG
TAAAGTGGAGGTAGAGGTGGACATCCATTGCTGTAAAGGAAGGGGTCTAGAATTAGAACG
TCCTGCTGCAGAGTACAGCTCTTCTGCTCCAGGGCCAGAGGATGACTCTGGGCTTGTACT
CATTATTCGGAGGCAGAACAGTGTAAACAGCAACACTGTGCAGAGAGGGGTCAAGGAGAA
CTGTGAACTCCAAAAATCTCTTTCCACATGTTGTCTCTATGGAAAGAAGCTTTCCAATGG
CTCCATAGTGCCCTTGGAGGAGAGCCTCAACCTCATCGAAGTAGCAACAGAGGCACCCAA
GAAGAAGACAGGCTATTTTG
>Aegithalos_concinnus-KIZ-LSZS018_PHLPP2
CACCACCAAACCAGCAACACCTTCATGTAGCAGTGGAATTGCTTCAGAGTTCAGCAGTGA
ACTGTCTGCTTCTGAGGTTAGCAGTGAGGTGGGCTCTACTGCATCAGATGAACACAGTGC
TGTTGGTCTCGATGGCAGTTTGCTACCACGACAAGAACGACGTTGCAGCCTACATCCTGT
GCCCCCCTCAAGCATCTTTCAGCGCCAACCTTCCAGTGCCACCTTCTCTAGCAACCAGTC
TGACAATGGTCTAGATAGTGATGATGAGCAGCCTGTGGAAGGTGTGATAACAAATGGCAG
TAAAGTGGAGGTAGAGGTGGACATCCATTGCTGTAAAGGAAGGGGTCTAGAATTAGAACG
TCCTGCTGCAGAGTACAGCTCTTCTGCTCCAGGGCCAGAGGATGACTCTGGGCTTGTACT
CATTATTCGGAGGCAGAACAGTGTAAACAGCAACACTGTGCAGAGAGGGGTCAAGGAGAA
CTGTGAACTCCAAAAATCTCTTTCCACATGTTGTCTCTATGGAAAGAAGCTTTCCAATGG
CTCCATAGTGCCCTTGGAGGAGAGCCTCAACCTCATCGAAGTAGCAACAGAGGCACCCAA
GAAGAAGACAGGCTATTTTG
>Aegithalos_concinnus-KIZ-AH10035_PHLPP2
CACCACCAAACCAGCAACACCTTCATGTAGCAGTGGAATTGCTTCAGAGTTCAGCAGTGA
ACTGTCTGCTTCTGAGGTTAGCAGTGAGGTGGGCTCTACTGCATCAGATGAACACAGTGC
TGTTGGTCTCGATGGCAGTTTGCTACCACGACAAGAACGACGTTGCAGCCTACATCCTGT
GCCCCCCTCAAGCATCTTTCAGCGCCAACCTTCCAGTGCCACCTTCTCTAGCAACCAGTC
TGACAATGGTCTAGATAGTGATGATGAGCAGCCTGTGGAAGGTGTGATAACAAATGGCAG
TAAAGTGGAGGTAGAGGTGGACATCCATTGCTGTAAAGGAAGGGGTCTAGAATTAGAACG
TCCTGCTGCAGAGTACAGCTCTTCTGCTCCAGGGCCAGAGGATGACTCTGGGCTTGTACT
CATTATTCGGAGGCAGAACAGTGTAAACAGCAACACTGTGCAGAGAGGGGTCAAGGAGAA
CTGTGAACTCCAAAAATCTCTTTCCACATGTTGTCTCTATGGAAAGAAGCTTTCCAATGG
CTCCATAGTGCCCTTGGAGGAGAGCCTCAACCTCATCGAAGTAGCAACAGAGGCACCCAA
GAAGAAGACAGGCTATTTTG
>Aegithalos_concinnus-KIZ-AH10047_PHLPP2
CACCACCAAACCAGCAACACCTTCATGTAGCAGTGGAATTGCTTCAGAGTTCAGCAGTGA
ACTGTCTGCTTCTGAGGTTAGCAGTGAGGTGGGCTCTACTGCATCAGATGAACACAGTGC
TGTTGGTCTCGATGGCAGTTTGCTACCACGACAAGAACGACGTTGCAGCCTACATCCTGT
GCCCCCCTCAAGCATCTTTCAGCGCCAACCTTCCAGTGCCACCTTCTCTAGCAACCAGTC
TGACAATGGTCTAGATAGTGATGATGAGCAGCCTGTGGAAGGTGTGATAACAAATGGCAG
TAAAGTGGAGGTAGAGGTGGACATCCATTGCTGTAAAGGAAGGGGTCTAGAATTAGAACG
TCCTGCTGCAGAGTACAGCTCTTCTGCTCCAGGGCCAGAGGATGACTCTGGGCTTGTACT
CATTATTCGGAGGCAGAACAGTGTAAACAGCAACACTGTGCAGAGAGGGGTCAAGGAGAA
CTGTGAACTCCAAAAATCTCTTTCCACATGTTGTCTCTATGGAAAGAAGCTTTCCAATGG
CTCCATAGTGCCCTTGGAGGAGAGCCTCAACCTCATCGAAGTAGCAACAGAGGCACCCAA
GAAGAAGACAGGCTATTTTG
>Aegithalos_concinnus-KIZ-AH10044_PHLPP2
CACCACCAAACCAGCAACACCTTCATGTAGCAGTGGAATTGCTTCAGAGTTCAGCAGTGA
ACTGTCTGCTTCTGAGGTTAGCAGTGAGGTGGGCTCTACTGCATCAGATGAACACAGTGC
TGTTGGTCTCGATGGCAGTTTGCTACCACGACAAGAACGACGTTGCAGCCTACATCCTGT
GCCCCCCTCAAGCATCTTTCAGCGCCAACCTTCCAGTGCCACCTTCTCTAGCAACCAGTC
TGACAATGGTCTAGATAGTGATGATGAGCAGCCTGTGGAAGGTGTGATAACAAATGGCAG
TAAAGTGGAGGTAGAGGTGGACATCCATTGCTGTAAAGGAAGGGGTCTAGAATTAGAACG
TCCTGCTGCAGAGTACAGCTCTTCTGCTCCAGGGCCAGAGGATGACTCTGGGCTTGTACT
CATTATTCGGAGGCAGAACAGTGTAAACAGCAACACTGTGCAGAGAGGGGTCAAGGAGAA
CTGTGAACTCCAAAAATCTCTTTCCACATGTTGTCTCTATGGAAAGAAGCTTTCCAATGG
CTCCATAGTGCCCTTGGAGGAGAGCCTCAACCTCATCGAAGTAGCAACAGAGGCACCCAA
GAAGAAGACAGGCTATTTTG
>Aegithalos_concinnus-KIZ-LSZS008_PHLPP2
CACCACCAAACCAGCAACACCTTCATGTAGCAGTGGAATTGCTTCAGAGTTCAGCAGTGA
ACTGTCTGCTTCTGAGGTTAGCAGTGAGGTGGGCTCTACTGCATCAGATGAACACAGTGC
TGTTGGTCTCGATGGCAGTTTGCTACCACGACAAGAACGACGTTGCAGCCTACATCCTGT
GCCCCCCTCAAGCATCTTTCAGCGCCAACCTTCCAGTGCCACCTTCTCTAGCAACCAGTC
TGACAATGGTCTAGATAGTGATGATGAGCAGCCTGTGGAAGGTGTGATAACAAATGGCAG
TAAAGTGGAGGTAGAGGTGGACATCCATTGCTGTAAAGGAAGGGGTCTAGAATTAGAACG
TCCTGCTGCAGAGTACAGCTCTTCTGCTCCAGGGCCAGAGGATGACTCTGGGCTTGTACT
CATTATTCGGAGGCAGAACAGTGTAAACAGCAACACTGTGCAGAGAGGGGTCAAGGAGAA
CTGTGAACTCCAAAAATCTCTTTCCACATGTTGTCTCTATGGAAAGAAGCTTTCCAATGG
CTCCATAGTGCCCTTGGAGGAGAGCCTCAACCTCATCGAAGTAGCAACAGAGGCACCCAA
GAAGAAGACAGGCTATTTTG
>Aegithalos_concinnus-KIZ-LSZS009_PHLPP2
CACCACCAAACCAGCAACACCTTCATGTAGCAGTGGAATTGCTTCAGAGTTCAGCAGTGA
ACTGTCTGCTTCTGAGGTTAGCAGTGAGGTGGGCTCTACTGCATCAGATGAACACAGTGC
TGTTGGTCTCGATGGCAGTTTGCTACCACGACAAGAACGACGTTGCAGCCTACATCCTGT
GCCCCCCTCAAGCATCTTTCAGCGCCAACCTTCCAGTGCCACCTTCTCTAGCAACCAGTC
TGACAATGGTCTAGATAGTGATGATGAGCAGCCTGTGGAAGGTGTGATAACAAATGGCAG
TAAAGTGGAGGTAGAGGTGGACATCCATTGCTGTAAAGGAAGGGGTCTAGAATTAGAACG
TCCTGCTGCAGAGTACAGCTCTTCTGCTCCAGGGCCAGAGGATGACTCTGGGCTTGTACT
CATTATTCGGAGGCAGAACAGTGTAAACAGCAACACTGTGCAGAGAGGGGTCAAGGAGAA
CTGTGAACTCCAAAAATCTCTTTCCACATGTTGTCTCTATGGAAAGAAGCTTTCCAATGG
CTCCATAGTGCCCTTGGAGGAGAGCCTCAACCTCATCGAAGTAGCAACAGAGGCACCCAA
GAAGAAGACAGGCTATTTTG
>Aegithalos_concinnus-KIZ-LSZS017_PHLPP2
CACCACCAAACCAGCAACACCTTCATGTAGCAGTGGAATTGCTTCAGAGTTCAGCAGTGA
ACTGTCTGCTTCTGAGGTTAGCAGTGAGGTGGGCTCTACTGCATCAGATGAACACAGTGC
TGTTGGTCTCGATGGCAGTTTGCTACCACGACAAGAACGACGTTGCAGCCTACATCCTGT
GCCCCCCTCAAGCATCTTTCAGCGCCAACCTTCCAGTGCCACCTTCTCTAGCAACCAGTC
TGACAATGGTCTAGATAGTGATGATGAGCAGCCTGTGGAAGGTGTGATAACAAATGGCAG
TAAAGTGGAGGTAGAGGTGGACATCCATTGCTGTAAAGGAAGGGGTCTAGAATTAGAACG
TCCTGCTGCAGAGTACAGCTCTTCTGCTCCAGGGCCAGAGGATGACTCTGGGCTTGTACT
CATTATTCGGAGGCAGAACAGTGTAAACAGCAACACTGTGCAGAGAGGGGTCAAGGAGAA
CTGTGAACTCCAAAAATCTCTTTCCACATGTTGTCTCTATGGAAAGAAGCTTTCCAATGG
CTCCATAGTGCCCTTGGAGGAGAGCCTCAACCTCATCGAAGTAGCAACAGAGGCACCCAA
GAAGAAGACAGGCTATTTTG
>Aegithalos_concinnus-KIZ-LSZS033_PHLPP2
CACCACCAAACCAGCAACACCTTCATGTAGCAGTGGAATTGCTTCAGAGTTCAGCAGTGA
ACTGTCTGCTTCTGAGGTTAGCAGTGAGGTGGGCTCTACTGCATCAGATGAACACAGTGC
TGTTGGTCTCGATGGCAGTTTGCTACCACGACAAGAACGACGTTGCAGCCTACATCCTGT
GCCCCCCTCAAGCATCTTTCAGCGCCAACCTTCCAGTGCCACCTTCTCTAGCAACCAGTC
TGACAATGGTCTAGATAGTGATGATGAGCAGCCTGTGGAAGGTGTGATAACAAATGGCAG
TAAAGTGGAGGTAGAGGTGGACATCCATTGCTGTAAAGGAAGGGGTCTAGAATTAGAACG
TCCTGCTGCAGAGTACAGCTCTTCTGCTCCAGGGCCAGAGGATGACTCTGGGCTTGTACT
CATTATTCGGAGGCAGAACAGTGTAAACAGCAACACTGTGCAGAGAGGGGTCAAGGAGAA
CTGTGAACTCCAAAAATCTCTTTCCACATGTTGTCTCTATGGAAAGAAGCTTTCCAATGG
CTCCATAGTGCCCTTGGAGGAGAGCCTCAACCTCATCGAAGTAGCAACAGAGGCACCCAA
GAAGAAGACAGGCTATTTTG
>Aegithalos_concinnus-KIZ-AH10065_PHLPP2
CACCACCAAACCAGCAACACCTTCATGTAGCAGTGGAATTGCTTCAGAGTTCAGCAGTGA
ACTGTCTGCTTCTGAGGTTAGCAGTGAGGTGGGCTCTACTGCATCAGATGAACACAGTGC
TGTTGGTCTCGATGGCAGTTTGCTACCACGACAAGAACGACGTTGCAGCCTACATCCTGT
GCCCCCCTCAAGCATCTTTCAGCGCCAACCTTCCAGTGCCACCTTCTCTAGCAACCAGTC
TGACAATGGTCTAGATAGTGATGATGAGCAGCCTGTGGAAGGTGTGATAACAAATGGCAG
TAAAGTGGAGGTAGAGGTGGACATCCATTGCTGTAAAGGAAGGGGTCTAGAATTAGAACG
TCCTGCTGCAGAGTACAGCTCTTCTGCTCCAGGGCCAGAGGATGACTCTGGGCTTGTACT
CATTATTCGGAGGCAGAACAGTGTAAACAGCAACACTGTGCAGAGAGGGGTCAAGGAGAA
CTGTGAACTCCAAAAATCTCTTTCCACATGTTGTCTCTATGGAAAGAAGCTTTCCAATGG
CTCCATAGTGCCCTTGGAGGAGAGCCTCAACCTCATCGAAGTAGCAACAGAGGCACCCAA
GAAGAAGACAGGCTATTTTG
>Aegithalos_concinnus-KIZ-LSZS115_RBM6
TGGGAGGAGCCACATCTCTGCTCCTAAAATCCTGATCAGATCGGGATCTGTGCCTATTTC
TGAAGTCTGAAGATGGTGCATTCCTGTTCCTCAAGTCCAGATCAGAGGTGCCCACACCCC
TGAAGTCCAAATCAGGTACGTCCCTATTTCTGAAGTCTGAATAAGAATGTTCTCTGCCCC
TGTAGTCTAACTCAGACATGTCTCTTGCCCTRAAGTCTGAATGAGGCCCATCCCGACCTC
GGAAGTCAAAATCGTAAGACCCCCTTCCTCTGAAGTCTGATGGAGGTTCCTCCCTGCCCC
TGTAATCCATATTATGTGCTTCCCTGTCCCTGTAGTTCATACGGAA
>Aegithalos_concinnus-KIZ-AH09037_RBM6
TGGGAGGAGCCACATCTCTGCTCCTAAAATCCTGATCAGATCGGGATCTGTGCCTATTTC
TGAAGTCTGAAGATGGTGCATTCCTGTTCCTCAAGTCCAGATCAGAGGTGCCCACACCCC
TGAAGTCCAAATCAGGTACGTCCCTATTTCTGAAGTCTGAATAAGAATGTTCTCTGCCCC
TGTAGTCTAACTCAGACATGTCTCTTGCCCTAAAGTCTGAATGAGGCCCATCCCGACCTC
GGAAGTCAAAATCGTAAGACCCCCTTCCTCTGAAGTCTGATGGAGGTTCCTCCCTGCCCC
TGTAATCCATATTATGTGCTTCCCTGTCCCTGTAGTTCATACGGAA
>Aegithalos_concinnus-KIZ-LSZS008_RBM6
TGGGAGGAGCCACATCTCTGCTCCTAAARTCCTGATCAGATCGGGATCTGTGCCTATTTC
TGAAGTCTGAAGATGGTGCATTCCTGTTCCTCAAGTCCAGATCAGAGGTGCCCACACCCC
TGAAGTCCAAATCAGGTACGTCCCTATTTCTGAAGTCTGAATAAGAATGTTCTCTGCCCC
TGTAGTCTAACTCAGACATGTCTCTTGCCCTAAAGTCTGAATGAGGCCCATCCCGACCTC
GGAAGTCAAAATCGTAAGACCCCCTTCCTCTGAAGTCTGATGGAGGTTCCTCCCTGCCCC
TGTAATCCATATTATGTGCTTCCCTGTCCCTGTAGTTCATACGGAA
>Aegithalos_concinnus-KIZ-LSZS004_RBM6
TGGGAGGAGCCACATCTCTGCTCCTAAARTCCTGATCAGATCGGGATCTGTGCCTATTTC
TGAAGTCTGAAGATGGTGCATTCCTGTTCCTCAAGTCCAGATCAGAGGTGCCCACACCCC
TGAAGTCCAAATCAGGTACGTCCCTATTTCTGAAGTCTGAATAAGAATGTTCTCTGCCCC
TGTAGTCTAACTCAGACATGTCTCTTGCCCTAAAGTCTGAATGAGGCCCATCCCGACCTC
GGAAGTCAAAATCGTAAGACCCCCTTCCTCTGAAGTCTGATGGAGGTTCCTCCCTGCCCC
TGTAATCCATATTATGTGCTTCCCTGTCCCTGTAGTTCATACGGAA
>Aegithalos_concinnus-KIZ-LSZS125_RBM6
TGGGAGGAGCCACATCTCTGCTCCTAAARTCCTGATCAGATCGGGATCTGTGCCTATTTC
TGAAGTCTGAAGATGGTGCATTCCTGTTCCTCAAGTCCAGATCAGAGGTGCCCACACCCC
TGAAGTCCAAATCAGGTACGTCCCTATTTCTGAAGTCTGAATAAGAATGTTCTCTGCCCC
TGTAGTCTAACTCAGACATGTCTCTTGCCCTAAAGTCTGAATGAGGCCCATCCCGACCTC
GGAAGTCAAAATCGTAAGACCCCCTTCCTCTGAAGTCTGATGGAGGTTCCTCCCTGCCCC
TGTAATCCATATTATGTGCTTCCCTGTCCCTGTAGTTCATACGGAA
>Aegithalos_concinnus-KIZ-LSZS017_RBM6
TGGGAGGAGCCACATCTCTGCTCCTAAAGTCCTGATCAGATCGGGATCTGTGCCTATTTC
TGAAGTCTGAAGATGGTGCATTCCTGTTCCTCAAGTCCAGATCAGAGGTGCCCACACCCY
TGAAGTCCAAATCAGGTACGTCCCTATTTCTGAAGTCTGAATAAGAATGTTCTCTGCCCC
TGTAGTCTAACTCAGACATGTCTCTTGCCCTAAAGTCTGAATGAGGCCCATCCCGACCTC
GGAAGTCAAAATCGTAAGACCCCCTTCCTCTGAAGTCTGATGGAGGTTCCTCCCTGCCCC
TGTAATCCATATTATGTGCTTCCCTGTCCCTGTAGTTCATACGGAA
>Aegithalos_concinnus-KIZ-LSZS033_RBM6
TGGGAGGAGCCACATCTCTGCTCCTAAAGTCCTGATCAGATCGGGATCTGTGCCTATTTC
TGAAGTCTGAAGATGGTGCATTCCTGTTCCTCAAGTCCAGATCAGAGGTGCCCACACCCC
TGAAGTCCAAATCAGGTACGTCCCTATTTCTGAAGTCTGAATAAGAATGTTCTCTGCCCC
TGTAGTCTAACTCAGACATGTCTCTTGCCCTAAAGTCTGAATGAGGCCCATCCCGACCTC
KGAAGTCAAAATCGTAAGACCCCCTTCCTCTGAAGTCTGATGGAGGTTCCTCCCTGCCCC
TGTAATCCATATTATGTGCTTCCCTGTCCCTGTAGTTCATACGGAA
>Aegithalos_concinnus-KIZ-LSZS009_RBM6
TGGGAGGAGCCACATCTCTGCTCCTAAAATCCTGATCAGATCGGGATCTGTGCCTATTTC
TGAAGTCTGAAGATGGTGCATTCCTGTTCCTCAAGTCCAGATCAGAGGTGCCCACACCCC
TGAAGTCCAAATCAGGTACGTCCCTATTTCTGAAGTCTGAATAAGAATGTTCTCTGCCCC
TGTAGTCTAACTCAGACATGTCTCTTGCCCTAAAGTCTGAATGAGGCCCATCCCGACCTC
KGAAGTCAAAATCGTAAGACCCCCTTCCTCTGAAGTCTGATGGAGGTTCCTCCCTGCCCC
TGTAATCCATATTATGTGCTTCCCTGTCCCTGTAGTTCATACGGAA
>Aegithalos_concinnus-KIZ-LSZS019_RBM6
TGGGAGGAGCCACATCTCTGCTCCTAAARTCCTGATCAGATCGGGATCTGTGCCTATTTC
TGAAGTCTGAAGATGGTGCATTCCTGTTCCTCAAGTCCAGATCAGAGGTGCCCACACCCC
TGAAGTCCAAATCAGGTACGTCCCTATTTCTGAAGTCTGAATAAGAATGTTCTCTGCCCC
TGTAGTCTAACTCAGACATGTCTCTTGCCCTAAAGTCTGAATGAGGCCCATCCCGACCTC
GGAAGTCAAAATCGTAAGACCCCCTTCCTCTGAAGTCTGATGGAGGTTCCTCCCTGCCCC
TGTAATCCATATTATGTGCTTCCCTGTCCCTGTAGTTCATACGGAA
>Aegithalos_concinnus-KIZ-YXBL090_RBM6
TGGGAGGAGCCACATCTCTGCTCCTAAARTCCTGATCAGATCGGGATCTGTGCCTATTTC
TGAAGTCTGAAGATGGTGCATTCCTGTTCCTCAAGTCCAGATCAGAGGTGCCCACACCCC
TGAAGTCCAAATCAGGTACGTCCCTATTTCTGAAGTCTGAATAAGAATGTTCTCTGCCCC
TGTAGTCTAACTCAGACATGTCTCTTGCCCTAAAGTCTGAATGAGGCCCATCCCGACCTC
GGAAGTCAAAATCGTAAGACCCCCTTCCTCTGAAGTCTGATGGAGGTTCCTCCCTGCCCC
TGTAATCCATATTATGTGCTTCCCTGTCCCTGTAGTTCATACGGAA
>Aegithalos_concinnus-KIZ-LSZS112_RBM6
TGGGAGGAGCCACATCTCTGCTCCTAAAATCCTGATCAGATCGGGATCTGTGCCTATTTC
TGAAGTCTGAAGATGGTGCATTCCTGTTCCTCAAGTCCAGATCAGAGGTGCCCACACCCC
TGAAGTCCAAATCAGGTACGTCCCTATTTCTGAAGTCTGAATAAGAATGTTCTCTGCCCC
TGTAGTCTAACTCAGACATGTCTCTTGCCCTAAAGTCTGAATGAGGCCCATCCCGACCTC
GGAAGTCAAAATCGTAAGACCCCCTTCCTCTGAAGTCTGATGGAGGTTCCTCCCTGCCCC
TGTAATCCATATTATGTGCTTCCCTGTCCCTGTAGTTCATACGGAA
>Aegithalos_concinnus-B24_RBM6
TGGGAGGAGCCACATCTCTGCTCCTAAAATCCTGATCAGATCGGGATCTGTGCCTATTTC
TGAAGTCTGAAGATGGTGCATTCCTGTTCCTCAAGTCCAGATCAGAGGTGCCCACACCCC
TGAAGTCCAAATCAGGTACGTCCCTATTTCTGAAGTCTGAATAAGAATGTTCTCTGCCCC
TGTAGTCTAACTCAGACATGTCTCTTGCCCTAAAGTCTGAATGAGGCCCATCCCGACCTC
GGAAGTCAAAATCGTAAGACCCCCTTCCTCTGAAGTCTGATGGAGGTTCCTCCCTGCCCC
TGTAATCCATATTATGTGCTTCCCTGTCCCTGTAGTTCATACGGAA
>Aegithalos_concinnus-KIZ-LSZS114_RBM6
TGGGAGGAGCCACATCTCTGCTCCTAAAATCCTGATCAGATCGGGATCTGTGCCTATTTC
TGAAGTCTGAAGATGGTGCATTCCTGTTCCTCAAGTCCAGATCAGAGGTGCCCACACCCC
TGAAGTCCAAATCAGGTACGTCCCTATTTCTGAAGTCTGAATAAGAATGTTCTCTGCCCC
TGTAGTCTAACTCAGAYATGTCTCTTGCCCTAAAGTCTGAATGAGGCCCATCCCGACCTC
GGAAGTCAAAATCGTAAGACCCCCTTCCTCTGAAGTCTGATGGAGGTTCCTCCCTGCCCC
TGTAATCCATATTATGTGCTTCCCTGTCCCTGTAGTTCATACGGAA
>Aegithalos_concinnus-KIZ-LSZS118_RBM6
TGGGAGGAGCCACATCTCTGCTCCTAAAATCCTGATCAGATCGGGATCTGTGCCTATTTC
TGAAGTCTGAAGATGGTGCATTCCTGTTCCTCAAGTCCAGATCAGAGGTGCCCACACCCC
TGAAGTCCAAATCAGGTACGTCCCTATTTCTGAAGTCTGAATAAGAATGTTCTCTGCCCC
TGTAGTCTAACTCAGACATGTCTCTTGCCCTAAAGTCTGAATGAGGCCCATCCCGACCTC
GGAAGTCAAAATCGTAAGACCCCCTTCCTCTGAAGTCTGATGGAGGTTCCTCCCTGCCCC
TGTAATCCATATTATGTGCTTCCCTGTCCCTGTAGTTCATACGGAA
>Aegithalos_concinnus-KIZ-YXBL047_RBM6
TGGGAGGAGCCACATCTCTGCTCCTAAARTCCTGATCAGATCGGGATCTGTGCCTATTTC
TGAAGTCTGAAGATGGTGCATTCCTGTTCCTCAAGTCCAGATCAGAGGTGCCCACACCCC
TGAAGTCCAAATCAGGTACGTCCCTATTTCTGAAGTCTGAATAAGAATGTTCTCTGCCCC
TGTAGTCTAACTCAGACATGTCTCTTGCCCTAAAGTCTGAATGAGGCCCATCCCGACCTC
GGAAGTCAAAATCGTAAGACCCCCTTCCTCTGAAGTCTGATGGAGGTTCCTCCCTGCCCC
TGTAATCCATATTATGTGCTTCCCTGTCCCTGTAGTTCATACGGAA
>Aegithalos_concinnus-KIZ-LSZS018_RBM6
TGGGAGGAGCCACATCTCTGCTCCTAAAATCCTGATCAGATCGGGATCTGTGCCTATTTC
TGAAGTCTGAAGATGGTGCATTCCTGTTCCTCAAGTCCAGATCAGAGGTGCCCACACCCC
TGAAGTCCAAATCAGGTACGTCCCTATTTCTGAAGTCTGAATAAGAATGTTCTCTGCCCC
TGTAGTCTAACTCAGACATGTCTCTTGCCCTAAAGTCTGAATGAGGCCCATCCCGACCTC
GGAAGTCAAAATCGTAAGACCCCCTTCCTCTGAAGTCTGATGGAGGTTCCTCCCTGCCCC
TGTAATCCATATTATGTGCTTCCCTGTCCCTGTAGTTCATACGGAA
>Aegithalos_concinnus-KIZ-AH09107_RBM6
TGGGAGGAGCCACATCTCTGCTCCTAAAATCCTGATCAGATCGGGATCTGTGCCTATTTC
TGAAGTCTGAAGATGGTGCATTCCTGTTCCTCAAGTCCAGATCAGAGGTGCCCACACCCC
TGAAGTCCAAATCAGGTACGTCCCTATTTCTGAAGTCTGAATAAGAATGTTCTCTGCCCC
TGTAGTCTAACTCAGACATGTCTCTTGCCCTAAAGTCTGAATGAGGCCCATCCCGACCTC
GGAAGTCAAAATCGTAAGACCCCCTTCCTCTGAAGTCTGATGGAGGTTCCTCCCTGCCCC
TGTAATCCATATTATGTGCTTCCCTGTCCCTGTAGTTCATACGGAA
>Aegithalos_concinnus-KIZ-AH09038_RBM6
TGGGAGGAGCCACATCTCTGCTCCTAAARTCCTGATCAGATCGGGATCTGTGCCTATTTC
TGAAGTCTGAAGATGGTGCATTCCTGTTCCTCAAGTCCAGATCAGAGGTGCCCACACCCC
TGAAGTCCAAATCAGGTACGTCCCTATTTCTGAAGTCTGAATAAGAATGTTCTCTGCCCC
TGTAGTCTAACTCAGACATGTCTCTTGCCCTAAAGTCTGAATGAGGCCCATCCCGACCTC
GGAAGTCAAAATCGTAAGACCCCCTTCCTCTGAAGTCTGATGGAGGTTCCTCCCTGCCCC
TGTAATCCATATTATGTGCTTCCCTGTCCCTGTAGTTCATACGGAA
>Aegithalos_concinnus-KIZ-LSZS116_RBM6
TGGGAGGAGCCACATCTCTGCTCCTAAARTCCTGATCAGATCGGGATCTGTGCCTATTTC
TGAAGTCTGAAGATGGTGCATTCCTGTTCCTCAAGTCCAGATCAGAGGTGCCCACACCCC
TGAAGTCCAAATCAGGTACGTCCCTATTTCTGAAGTCTGAATAAGAATGTTCTCTGCCCC
TGTAGTCTAACTCAGACATGTCTCTTGCCCTAAAGTCTGAATGAGGCCCATCCCGACCTC
GGAAGTCAAAATCGTAAGACCCCCTTCCTCTGAAGTCTGATGGAGGTTCCTCCCTGCCCC
TGTAATCCATATTATGTGCTTCCCTGTCCCTGTAGTTCATACGGAA
>Aegithalos_concinnus-KIZ-AH10065_RBM6
TGGGAGGAGCCACATCTCTGCTCCTAAAGTCCTGATCAGATCGGGATCTGTGCCTATTTC
TGAAGTCTGAAGATGGTGCATTCCTGTTCCTCAAGTCCAGATCAGAGGTGCCCACACCCC
TGAAGTCCAAATCAGGTACGTCCCTATTTCTGAAGTCTGAATAAGAATGTTCTCTGCCCC
TGTAGTCTAACTCAGACATGTCTCTTGCCCTAAAGTCTGAATGAGGCCCATCCCGACCTC
GGAAGTCAAAATCGTAAGACCCCCTTCCTCTGAAGTCTGATGGAGGTTCCTCCCTGCCCC
TGTAATCCATATTATGTGCTTCCCTGTCCCTGTAGTTCATACGGAA
>Aegithalos_concinnus-KIZ-AH10066_RBM6
TGGGAGGAGCCACATCTCTGCTCCTAAARTCCTGATCAGATCGGGATCTGTGCCTATTTC
TGAAGTCTGAAGATGGTGCATTCCTGTTCCTCAAGTCCAGATCAGAGGTGCCCACACCCC
TGAAGTCCAAATCAGGTACGTCCCTATTTCTGAAGTCTGAATAAGAATGTTCTCTGCCCC
TGTAGTCTAACTCAGACATGTCTCTTGCCCTAAAGTCTGAATGAGGCCCATCCCGACCTC
GGAAGTCAAAATCGTAAGACCCCCTTCCTCTGAAGTCTGATGGAGGTTCCTCCCTGCCCC
TGTAATCCATATTATGTGCTTCCCTGTCCCTGTAGTTCATACGGAA
>Aegithalos_concinnus-KIZ-AH10051_RBM6
TGGGAGGAGCCACATCTCTGCTCCTAAAATCCTGATCAGATCGGGATCTGTGCCTATTTC
TGAAGTCTGAAGATGGTGCATTCCTGTTCCTCAAGTCCAGATCAGAGGTGCCCACACCCC
TGAAGTCCAAATCAGGTACGTCCCTATTTCTGAAGTCTGAATAAGAATGTTCTCTGCCCC
TGTAGTCTAACTCAGACATGTCTCTTGCCCTAAAGTCTGAATGAGGCCCATCCCGACCTC
GGAAGTCAAAATCGTAAGACCCCCTTCCTCTGAAGTCTGATGGAGGTTCCTCCCTGCCCC
TGTAATCCATATTATGTGCTTCCCTGTCCCTGTAGTTCATACGGAA
>Aegithalos_concinnus-KIZ-AH10044_RBM6
TGGGAGGAGCCACATCTCTGCTCCTAAARTCCTGATCAGATCGGGATCTGTGCCTATTTC
TGAAGTCTGAAGATGGTGCATTCCTGTTCCTCAAGTCCAGATCAGAGGTGCCCACACCCC
TGAAGTCCAAATCAGGTACGTCCCTATTTCTGAAGTCTGAATAAGAATGTTCTCTGCCCC
TGTAGTCTAACTCAGACATGTCTCTTGCCCTAAAGTCTGAATGAGGCCCATCCCGACCTC
GGAAGTCAAAATCGTAAGACCCCCTTCCTCTGAAGTCTGATGGAGGTTCCTCCCTGCCCC
TGTAATCCATATTATGTGCTTCCCTGTCCCTGTAGTTCATACGGAA
>Aegithalos_concinnus-KIZ-YXBL137_RBM6
TGGGAGGAGCCACATCTCTGCTCCTAAAATCCTGATCAGATCGGGATCTGTGCCTATTTC
TGAAGTCTGAAGATGGTGCATTCCTGTTCCTCAAGTCCAGATCAGAGGTGCCCACACCCC
TGAAGTCCAAATCAGGTACGTCCCTATTTCTGAAGTCTGAATAAGAATGTTCTCTGCCCC
TGTAGTCTAACTCAGACATGTCTCTTGCCCTAAAGTCTGAATGAGGCCCATCCCGACCTC
GGAAGTCAAAATCRTAAGACCCCCTTCCTCTGAAGTCTGATGGAGGTTCCTCCCTGCCCC
TGTAATCCATATTATGTGCTTCCCTGTCCCTGTAGTTCATACGGAA
>Aegithalos_concinnus-KIZ-AH10047_RBM6
TGGGAGGAGCCACATCTCTGCTCCTAAAATCCTGATCAGATCGGGATCTGTGCCTATTTC
TGAAGTCTGAAGATGGTGCATTCCTGTTCCTCAAGTCCAGATCAGAGGTGCCCACACCCC
TGAAGTCCAAATCAGGTACGTCCCTATTTCTGAAGTCTGAATAAGAATGTTCTCTGCCCC
TGTAGTCTAACTCAGACATGTCTCTTGCCCTAAAGTCTGAATGAGGCCCATCCCGACCTC
GGAAGTCAAAATCGTAAGACCCCCTTCCTCTGAAGTCTGATGGAGGTTCCTCCCTGCCCC
TGTAATCCATATTATGTGCTTCCCTGTCCCTGTAGTTCATACGGAA
>Aegithalos_concinnus-KIZ-AH10050_RBM6
TGGGAGGAGCCACATCTCTGCTCCTAAAATCCTGATCAGATCGGGATCTGTGCCTATTTC
TGAAGTCTGAAGATGGTGCATTCCTGTTCCTCAAGTCCAGATCAGAGGTGCCCACACCCC
TGAAGTCCAAATCAGGTACGTCCCTATTTCTGAAGTCTGAATAAGAATGTTCTCTGCCCC
TGTAGTCTAACTCAGACATGTCTCTTGCCCTAAAGTCTGAATGAGGCCCATCCCGACCTC
GGAAGTCAAAATCGTAAGACCCCCTTCCTCTGAAGTCTGATGGAGGTTCCTCCCTGCCCC
TGTAATCCATATTATGTGCTTCCCTGTCCCTGTAGTTCATACGGAA
>Aegithalos_concinnus-KIZ-LSZS117_RBM6
TGGGAGGAGCCACATCTCTGCTCCTAAARTCCTGATCAGATCGGGATCTGTGCCTATTTC
TGAAGTCTGAAGATGGTGCATTCCTGTTCCTCAAGTCCAGATCAGAGGTGCCCACACCCC
TGAAGTCCAAATCAGGTACGTCCCTATTTCTGAAGTCTGAATAAGAATGTTCTCTGCCCC
TGTAGTCTAACTCAGACATGTCTCTTGCCCTAAAGTCTGAATGAGGCCCATCCCGACCTC
GGAAGTCAAAATCGTAAGACCCCCTTCCTCTGAAGTCTGATGGAGGTTCCTCCCTGCCCC
TGTAATCCATATTATGTGCTTCCCTGTCCCTGTAGTTCATACGGAA
>Aegithalos_concinnus-KIZ-AH09067_RBM6
TGGGAGGAGCCACATCTCTGCTCCTAAAATCCTGATCAGATCGGGATCTGTGCCTATTTC
TGAAGTCTGAAGATGGTGCATTCCTGTTCCTCAAGTCCAGATCAGAGGTGCCCACACCCC
TGAAGTCCAAATCAGGTACGTCCCTATTTCTGAAGTCTGAATAAGAATGTTCTCTGCCCC
TGTAGTCTAACTCAGACATGTCTCTTGCCCTAAAGTCTGAATGAGGCCCATCCCGACCTC
GGAAGTCAAAATCGTAAGACCCCCTTCCTCTGAAGTCTGATGGAGGTTCCTCCCTGCCCC
TGTAATCCATATTATGTGCTTCCCTGTCCCTGTAGTTCATACGGAA
>Aegithalos_concinnus-KIZ-LSZS117_RNF6
GAGTTAGATTCGGTTTCCATTAAAGAACTCAGTTCTCCAAAGCCTGTCATGATCTGTCTA
AGGATTGATCGAAGMGCCACTGATGAAGGTTCCCCAAGCCCGGTTTCTGAAATCCGACGC
AGAGGTATCCGTATAGTGCTAATGTAGGTCCGAATACCCGCGCGTTCTGATCGGGATATC
GTGCGCCGAAATCCCCCACTGTCACTTTCAAAGGTAACCGTGTTTTCTGACATCCCTACT
CTAGAACGAGTTCTACTGGCAATGCTGTCCCGGTCCCTGTTTTCTCCAGGACGAATTCTT
CTCACCTGAAGATCTAGTGTAATTGT
>Aegithalos_concinnus-KIZ-LSZS118_RNF6
GAGTTAGATTCGGTTTCCATTAAAGAACTCAGTTCTCCAAAGCCTGTCATGATCTGTCTA
AGGATTGATCGAAGAGCCACTGATGAAGGTTCCCCAAGCCCKGTTTCTGAAATCCGACGC
AGAGGTATCCGTATAGTGCTAATGTAGGTCCGAATACCCGCGCGTTCTGATCGGGATATC
GTGCGCCGAAATCCCCCACTGTCACTTTCAAAGGTAACCGTGTTTTCTGACATCCCTACT
CTAGAACGAGTTCTACTGGCAATGCTGTCCCGGTCCCTGTTTTCTCCAGGACGAATTCTT
CTCACCTGAAGATCTAGTGTAATTGT
>Aegithalos_concinnus-KIZ-LSZS019_RNF6
GAGTTAGATTCGGTTTCCATTAAAGAACTCAGTTCTCCAAAGCCTGTCATGATCTGTCTA
AGGATTGATCGAAGAGCCACTGATGAAGGTTCCCCAAGCCCKGTTTCTGAAATCCGACGM
AGAGGTATCCGTATAGTGCTAATGTAGGTCCGAATACCCGCGCGTTCTGATCGGGATATC
GTGCGCCGAAATCCCCCACTGTCACTTTCAAAGGTAACCGTGTTTTCTGACATYCCTACT
CTAGAACGAGTTCTACTGGCAATGCTGTCCCGGTCCCTGTTTTCTCCAGGACGAATTCTT
CTCACCTGAAGATCTAGTGTAATTGT
>Aegithalos_concinnus-KIZ-LSZS114_RNF6
GAGTTAGATTCGGTTTCCATTAAAGAACTCAGTTCTCCAAAGCCTGTCATGATCTGTCTA
AGGATTGATCGAAGAGCCACTGATGAAGGTTCCCCAAGCCCGGTTTCTGAAATCCGACGC
AGAGGTATCCGTATAGTGCTAATGTAGGTCCGAATACCCGCGCGTTCTGATCGGGATATC
GTGCGCCGAAATCCCCCACTGTCACTTTCAAAGGTAACCGTGTTTTCTGACATCCCTACT
CTAGAACGAGTTCTACTGGCAATGCTGTCCCGGTCCCTGTTTTCTCCAGGACGAATTCTT
CTCACCTGAAGATCTAGTGTAATTGT
>Aegithalos_concinnus-KIZ-AH09038_RNF6
GAGTTAGATTCGGTTTCCATTAAAGAACTCAGTTCTCCAAAGCCTGTCATGATCTGTCTA
AGGATTGATCGAAGAGCCACTGATGAAGGTTCCCCAAGCCCTGTTTCTGAAATCCGACGC
AGAGGTATCCGTATAGTGCTAATGTAGGTCCGAATACCCGCGCGTTCTGATCGGGATATC
GTGCGCCGAAATCCCCCACTGTCACTTTCAAAGGTAACYGTGTTTTCTGACATCCCTACT
CTAGAACGAGTTCTACTGGCAATGCTGTCCCGGTCCCTGTTTTCTCCAGGACGAATTCTT
CTCACCTGAAGATCTAGTGTAATTGT
>Aegithalos_concinnus-KIZ-LSZS125_RNF6
GAGTTAGATTCGGTTTCCATTAAAGAACTCAGTTCTCCAAAGCCTGTCATGATCTGTCTA
AGGATTGATCGAAGAGCCACTGATGAAGGTTCCCCAAGCCCTGTTTCTGAAATCCGACGC
AGAGGTATCCGTATMGTGCTAATGTAGGTCCGAATACCCGCGCGTTCTGATCGGGATATC
GTGCGCCGAAATCCCCCACTGTCACTTTCAAAGGTAACCGTGTTTTCTGACATCCCTACT
CTAGAACGAGTTCTACTGGCAATGCTGTCCCGGTCCCTGTTTTCTCCAGGACGAATTCTT
CTCACCTGAAGATCTAGTGTAATTGT
>Aegithalos_concinnus-KIZ-YXBL090_RNF6
GAGTTAGATTCGGTTTCCATTAAAGAACTCAGTTCTCCAAAGCCTGTCATGATCTGTCTA
AGGATTGATCGAAGAGCCACTGATGAAGGTTCCCCAAGCCCTGTTTCTGAAATCCGACGC
AGAGGTATCCGTATAGTGCTAATGTAGGTCCGAATACCCGCGCGTTCTGATCGGGATATC
GTGCGCCGAAATCCCCCACTGTCACTTTCAAAGGTAACCGTGTTTTCTGACATCCCTACT
CTAGAACGAGTTCTACTGGCAATGCTGTCCCGGTCCCTGTTTTCTCCAGGACGAATTCTT
CTCACCTGAAGATCTAGTGTAATTGT
>Aegithalos_concinnus-KIZ-YXBL047_RNF6
GAGTTAGATTCGGTTTCCATTAAAGAACTCAGTTCTCCAAAGCCTGTCATGATCTGTCTA
AGGATTGATCGAAGAGCCACTGATGAAGGTTCCCCAAGCCCKGTTTCTGAAATCCGACGC
AGAGGTATCCGTATAGTGCTAATGTAGGTCCGAATACCCGCGCGTTCTGATCGGGATATC
GTGCGCCGAAATCCCCCACTGTCACTTTCAAAGGTAACCGTGTTTTCTGACATCCCTACT
CTAGAACGAGTTCTACTGGCAATGCTGTCCCGGTCCCTGTTTTCTCCAGGACGAATTCTT
CTCACCTGAAGATCTAGTGTAATTGT
>Aegithalos_concinnus-KIZ-LSZS018_RNF6
GAGTTAGATTCGGTTTCCATTAAAGAACTCAGTTCTCCAAAGCCTGTCATGATCTGTCTA
AGGATTGATCGAAGAGCCACTGATGAAGGTTCCCCAAGCCCTGTTTCTGAAATCCGACGC
AGAGGTATCCGTATAGTGCTAATGTAGGTCCGAATACCCGCGCGTTCTGATCGGGATATY
GTGCGCCGAAATCCCCCACTGTCACTTTCAAAGGTAACCGTGTTTTCTGACATCCCTACT
CTAGAACGAGTTCTACTGGCAATGCTGTCCCGGTCCCTGTTTTCTCCAGGACGAATTCTT
CTCACCTGAAGATCTAGTGTAATTGT
>Aegithalos_concinnus-KIZ-AH10051_RNF6
GAGTTAGATTCGGTTTCCATTAAAGAACTCAGTTCTCCAAAGCCTGTCATGATCTGTCTA
AGGATTGATCGAAGAGCCACTGATGAAGGTTCCCCAAGCCCKGTTTCTGAAATCCGACGM
AGAGGTATCCGTATAGTGCTAATGTAGGTCCGAATACCCGCGCGTTCTGATCGGGATATY
GTGCGCCGAAATCCCCCRCTGTCACTTTCAAAGGTAACCGTGTTTTCTGACATCCCTACT
CTAGAACGAGTTCTACTGGCAATGCTGTCCCGGTCCCTGTTTTCTCCAGGACGAATTCTT
CTCACCTGAAGATCTAGTGTAATTGT
>Aegithalos_concinnus-KIZ-AH10065_RNF6
GAGTTAGATTCGGTTTCCATTAAAGAACTCAGTTCTCCAAAGCCTGTCATGATCTGTCTA
AGGATTGATCGAAGAGCCACTGATGAAGGTTCCCCAAGCCCKGTTTCTGAAATCCGACGC
AGAGGTATCCGTATAGTGCTAATGTAGGTCCGAATACCCGCGCGTTCTGATCGGGATATC
GTGCGCCGAAATCCCCCACTGTCACTTTCAAAGGTAACCGTGTTTTCTGACATCCCTACT
CTAGAACGAGTTCTACTGGCAATGCTGTCCCGGTCCCTGTTTTCTCCAGGACGAATTCTT
CTCACCTGAAGATCTAGTGTAATTGT
>Aegithalos_concinnus-KIZ-LSZS033_RNF6
GAGTTAGATTCGGTTTCCATTAAAGAACTCAGTTCTCCAAAGCCTGTCATGATCTGTCTA
AGGATTGATCGAAGAGCCACTGATGAAGGTTCCCCAAGCCCKGTTTCTGAAATCCGACGC
AGAGGTATCCGTATAGTGCTAATGTAGGTCCGAATACCCGCGCGTTCTGATCGGGATATC
GTGCGCCGAAATCCCCCACTGTCACTTTCAAAGGTAACCGTGTTTTCTGACATCCCTACT
CTAGAACGAGTTCTACTGGCAATGCTGTCCCGGTCCCTGTTTTCTCCAGGACGAATTCTT
CTCACCTGAAGATCTAGTGTAATTGT
>Aegithalos_concinnus-KIZ-AH10047_RNF6
GAGTTAGATTCGGTTTCCATTAAAGAACTCAGTTCTCCAAAGCCTGTCATGATCTGTCTA
AGGATTGATCGAAGAGCCACTGATGAAGGTTCCCCAAGCCCKGTTTCTGAAATCCGACGC
AGAGGTATCCGTATAGTGCTAATGTAGGTCCGAATACCCGCGCGTTCTGATCGGGATATC
GTGCGCCGAAATCCCCCACTGTCACTTTCAAAGGTAACCGTGTTTTCTGACATCCCTACT
CTAGAACGAGTTCTACTGGCAATGCTGTCCCGGTCCCTGTTTTCTCCAGGACGAATTCTT
CTCACCTGAAGATCTAGTGTAATTGT
>Aegithalos_concinnus-KIZ-AH10044_RNF6
GAGTTAGATTCGGTTTCCATTAAAGAACTCAGTTCTCCAAAGCCTGTCATGATCTGTCTA
AGGATTGATCGAAGAGCCACTGATGAAGGTTCCCCAAGCCCKGTTTCTGAAATCCGACGC
AGAGGTATCCGTATAGTGCTAATGTAGGTCCGAATACCCGCGCGTTCTGATCGGGATATC
GTGCGCCGAAATCCCCCACTGTCACTTTCAAAGGTAACCGTGTTTTCTGACATCCCTACT
CTAGAACGAGTTCTACTGGCAATGCTGTCCCGGTCCCTGTTTTCTCCAGGACGAATTCTT
CTCACCTGAAGATCTAGTGTAATTGT
>Aegithalos_concinnus-KIZ-AH10035_RNF6
GAGTTAGATTCGGTTTCCATTAAAGAACTCAGTTCTCCAAAGCCTGTCATGATCTGTCTA
AGGATTGATCGAAGAGCCACTGATGAAGGTTCCCCAAGCCCGGTTTCTGAAATCCGACGM
AGAGGTATCCGTATAGTGCTAATGTAGGTCCGAATACCCGCGCGTTCTGATCGGGATATC
GTGCGCCGAAATCCCCCACTGTCACTTTCAAAGGTAACCGTGTTTTCTGACATCCCTACT
CTAGAACGAGTTCTACTGGCAATGCTGTCCCGGTCCCTGTTTTCTCCAGGACGAATTCTT
CTCACCTGAAGATCTAGTGTAATTGT
>Aegithalos_concinnus-KIZ-AH09037_RNF6
GAGTTAGATTCGGTTTCCATTAAAGAACTCAGTTCTCCAAAGCCTGTCATGATCTGTCTA
AGGATTGATCGAAGAGCCACTGATGAAGGTTCCCCAAGCCCKGTTTCTGAAATCCGACGC
AGAGGTATCCGTATAGTGCTAATGTAGGTCCGAATACCCGCGCGTTCTGATCGGGATATY
GTGCGCCGAAATCCCCCACTGTCACTTTCAAAGGTAACCGTGTTTTCTGACATCCCTACT
CTAGAACGAGTTCTACTGGCAATGCTGTCCCGGTCCCTGTTTTCTCCAGGACGAATTCTT
CTCACCTGAAGATCTAGTGTAATTGT
>Aegithalos_concinnus-KIZ-AH09067_RNF6
GAGTTAGATTCGGTTTCCATTAAAGAACTCAGTTCTCCAAAGCCTGTCATGATCTGTCTA
AGGATTGATCGAAGAGCCACTGATGAAGGTTCCCCAAGCCCKGTTTCTGAAATCCGACGC
AGAGGTATCCGTATAGTGCTAATGTAGGTCCGAATACCCGCGCGTTCTGATCGGGATATY
GTGCGCCGAAATCCCCCACTGTCACTTTCAAAGGTAACCGTGTTTTCTGACATCCCTACT
CTAGAACGAGTTCTACTGGCAATGCTGTCCCGGTCCCTGTTTTCTCCAGGACGAATTCTT
CTCACCTGAAGATCTAGTGTAATTGT
>Aegithalos_concinnus-KIZ-AH10050_RNF6
GAGTTAGATTCGGTTTCCATTAAAGAACTCAGTTCTCCAAAGCCTGTCATGATCTGTCTA
AGGATTGATCGAAGAGCCACTGATGAAGGTTCCCCAAGCCCKGTTTCTGAAATCCGACGC
AGAGGTATCCGTATAGTGCTAATGTAGGTCCGAATACCCGCGCGTTCTGATCGGGATATY
GTGCGCCGAAATCCCCCACTGTCACTTTCAAAGGTAACCGTGTTTTCTGACATCCCTACT
CTAGAACGAGTTCTACTGGCAATGCTGTCCCGGTCCCTGTTTTCTCCAGGACGAATTCTT
CTCACCTGAAGATCTAGTGTAATTGT
>Aegithalos_concinnus-KIZ-AH10066_RNF6
GAGTTAGATTCGGTTTCCATTAAAGAACTCAGTTCTCCAAAGCCTGTCATGATCTGTCTA
AGGATTGATCGAAGAGCCACTGATGAAGGTTCCCCAAGCCCKGTTTCTGAAATCCGACGC
AGAGGTATCCGTATAGTGCTAATGTAGGTCCGAATACCCGCGCGTTCTGATCGGGATATC
GTGCGCCGAAATCCCCCACTGTCACTTTCAAAGGTAACCGTGTTTTCTGACATCCCTACT
CTAGAACGAGTTCTACTGGCAATGCTGTCCCGGTCCCTGTTTTCTCCAGGACGAATTCTT
CTCACCTGAAGATCTAGTGTAATTGT
>Aegithalos_concinnus-KIZ-AH09107_RNF6
GAGTTAGATTCGGTTTCCATTAAAGAACTCAGTTCTCCAAAGCCTGTCATGATCTGTCTA
AGGATTGATCGAAGAGCCACTGATGAAGGTTCCCCAAGCCCTGTTTCTGAAATCCGACGC
AGAGGTATCCGTATAGTGCTAATGTAGGTCCGAATACCCGCGCGTTCTGATCGGGATATY
GTGCGCCGAAATCCCCCACTGTCACTTTCAAAGGTAACCGTGTTTTCTGACATCCCTACT
CTAGAACGAGTTCTACTGGCAATGCTGTCCCGGTCCCTGTTTTCTCCAGGACGAATTCTT
CTCACCTGAAGATCTAGTGTAATTGT
>Aegithalos_concinnus-KIZ-LSZS112_RNF6
GAGTTAGATTCGGTTTCCATTAAAGAACTCAGTTCTCCAAAGCCTGTCATGATCTGTCTA
AGGATTGATCGAAGAGCCACTGATGAAGGTTCCCCAAGCCCGGTTTCTGAAATCCGACGC
AGAGGTATCCGTATAGTGCTAATGTAGGTCCGAATACCCGCGCGTTCTGATCGGGATATC
GTGCGCCGAAATCCCCCACTGTCACTTTCAAAGGTAACCGTGTTTTCTGACATCCCTACT
CTAGAACGAGTTCTACTGGCAATGCTGTCCCGGTCCCTGTTTTCTCCAGGACGAATTCTT
CTCACCTGAAGATCTAGTGTAATTGT
>Aegithalos_concinnus-KIZ-LSZS116_RNF6
GAGTTAGATTCGGTTTCCATTAAAGAACTCAGTTCTCCAAAGCCTGTCATGATCTGTCTA
AGGATTGATCGAAGAGCCACTGATGAAGGTTCCCCAAGCCCTGTTTCTGAAATCCGACGC
AGAGGTATCCGTATAGTGCTAATGTAGGTCCGAATACCCGCRCGTTCTGATCGGGATATC
GTGCGCCGAAATCCCCCACTGTCACTTTCAAAGGTAACCGTGTTTTCTGACATCCCTACT
CTAGAACGAGTTCTACTGGCAATGCTGTCCCGGTCCCTGTTTTCTCCAGGACGAATTCTT
CTCACCTGAAGATCTAGTGTAATTGT
>Aegithalos_concinnus-KIZ-LSZS017_RNF6
GAGTTAGATTCGGTTTCCATTAAAGAACTCAGTTCTCCAAAGCCTGTCATGATCTGTCTA
AGGATTGATCGAAGAGCCACTGATGAAGGTTCCCCAAGCCCKGTTTCTGAAATCCGACGC
AGAGGTATCCGTATAGTGCTAATGTAGGTCCGAATACCCGCGCGTTCTGATCGGGATATC
GTGCGCCGAAATCCCCCACTGTCACTTTCAAAGGTAACCGTGTTTTCTGACATCCCTACT
CTAGAACGAGTTCTACTGGCAATGCTGTCCCGGTCCCTGTTTTCTCCAGGACGAATTCTT
CTCACCTGAAGATCTAGTGTAATTGT
>Aegithalos_concinnus-KIZ-LSZS113_RNF6
GAGTTAGATTCGGTTTCCATTAAAGAACTCAGTTCTCCAAAGCCTGTCATGATCTGTCTA
AGGATTGATCGAAGAGCCACTGATGAAGGTTCCCCAAGCCCKGTTTCTGAAATCCGACGC
AGAGGTATCCGTATAGTGCTAATGTAGGTCCGAATACCCGCGCGTTCTGATCGGGATATC
GTGCGCCGAAATCCCCCACTGTCACTTTCAAAGGTAACCGTGTTTTCTGACATCCCTACT
CTAGAACGAGTTCTACTGGCAATGCTGTCCCGGTCCCTGTTTTCTCCAGGACGAATTCTT
CTCACCTGAAGATCTAGTGTAATTGT
>Aegithalos_concinnus-KIZ-LSZS009_RNF6
GAGTTAGATTCGGTTTCCATTAAAGAACTCAGTTCTCCAAAGCCTGTCATGATCTGTCTA
AGGATTGATCGAAGAGCCACTGATGAAGGTTCCCCAAGCCCTGTTTCTGAAATCCGACGC
AGAGGTATCCGTATAGTGCTAATGTAGGTCCGAATACCCGCGCGTTCTGATCGGGATATY
GTGCGCCGAAATCCCCCACTGTCACTTTCAAAGGTAACCGTGTTTTCTGACATCCCTACT
CTAGAACGAGTTCTACTGGCAATGCTGTCCCGGTCCCTGTTTTCTCCAGGACGAATTCTT
CTCACCTGAAGATCTAGTGTAATTGT
>Aegithalos_concinnus-KIZ-LSZS008_RNF6
GAGTTAGATTCGGTTTCCATTAAAGAACTCAGTTCTCCAAAGCCTGTCATGATCTGTCTA
AGGATTGATCGAAGAGCCACTGATGAAGGTTCCCCAAGCCCKGTTTCTGAAATCCGACGM
AGAGGTATCCGTATAGTGCTAATGTAGGTCCGAATACCCGCGCGTTCTGATCGGGATATC
GTGCGCCGAAATCCCCCACTGTCACTTTCAAAGGTAACCGTGTTTTCTGACATCCCTACT
CTAGAACGAGTTCTACTGGCAATGCTGTCCCGGTCCCTGTTTTCTCCAGGACGAATTCTT
CTCACCTGAAGATCTAGTGTAATTGT
>Aegithalos_concinnus-KIZ-LSZS004_RNF6
GAGTTAGATTCGGTTTCCATTAAAGAACTCAGTTCTCCAAAGCCTGTCATGATCTGTCTA
AGGATTGATCGAAGMGCCACTGATGAAGGTTCCCCAAGCCCKGTTTCTGAAATCCGACGC
AGAGGTATCCGTATAGTGCTAATGTAGGTCCGAATACCCGCGCGTTCTGATCGGGATATC
GTGCGCCGAAATCCCCCACTGTCACTTTCAAAGGTAACCGTGTTTTCTGACATCCCTACT
CTAGAACGAGTTCTACTGGCAATGCTGTCCCGGTCCCTGTTTTCTCCAGGACGAATTCTT
CTCACCTGAAGATCTAGTGTAATTGT
>Aegithalos_concinnus-KIZ-YXBL137_RNF6
GAGTTAGATTCGGTTTCCATTAAAGAACTCAGTTCTCCAAAGCCTGTCATGATCTGTCTA
AGGATTGATCGAAGAGCCACTGATGAAGGTTCCCCAAGCCCTGTTTCTGAAATCCGACGC
AGAGGTATCCGTATAGTGCTAATGTAGGTCCGAATACCCGCGCGTTCTGATCGGGATATC
GTGCGCCGAAATCCCCCACTGTCACTTTCAAAGGTAACCGTGTTTTCTGACATCCCTACT
CTAGAACGAGTTCTACTGGCAATGCTGTCCCGGTCCCTGTTTTCTCCAGGACGAATTCTT
CTCACCTGAAGATCTAGTGTAATTGT
>Aegithalos_concinnus-KIZ-LSZS004_SHANK2
GGAAACGTCGTTTCCATGTTGGGTCTCAGCTTGGTGTCGATGTAAAGCGGTTTGTTAAGG
TCGGTTTTGACAGCGTCCCCTTTGCCTGGAATCTGCTGTGTCTGCTCTTTCATGGCTCTG
TCCCTGGCAGAGAGCGCGAGGGCAAGCGGAGAGTTTGGGTCCAACAGCTTCCCTGTGACC
GGGTGGACGTAGCTATCCGAGCCGGGAGCGCTCGTGGGCTTGGCTGCCRCCATGCTGTTG
TCGGTGCCTTTCGTYTTGGACGGAGCATTCAGCGTCCTTGAGTCGCTCTGGTTGCTGGGC
TCGCTGCTGTTGAAAAGGTT
>Aegithalos_concinnus-KIZ-LSZS116_SHANK2
GGAAACGTCGTTTCCATGTTGGGTCTCAGCTTGGTGTCGATGTAAAGCGGTTTGTTAAGG
TCGGTTTTGACAGCGTCCCCTTTGCCTGGAATCTGCTGTGTCTGCTCTTTCATGGCTCTG
TCCCTGGCAGAGAGCGCGAGGGCAAGCGGAGAGTTTGGGTCCAACAGCTTCCCTGTGACC
GGGTGGACGTAGCTATCCGAGCCGGGAGCGCTCGTGGGCTTGGCTGCCGCCATGCTGTTG
TCGGTGCCTTTCGTTTTGGACGGAGCATTCAGCGTCCTTGAGTCGCTCTGGTTGCTGGGC
TCGCTGCTGTTGAAAAGGTT
>Aegithalos_concinnus-KIZ-LSZS008_SHANK2
GGAAACGTCGTTTCCATGTTGGGTCTCAGCTTGGTGTCGATGTAAAGCGGTTTGTTAAGG
TCGGTTTTGACAGCGTCCCCTTTGCCTGGAATCTGCTGTGTCTGCTCTTTCATGGCTCTG
TCCCTGGCAGAGAGCGCGAGGGCAAGCGGAGAGTTTGGGTCCAACAGCTTCCCTGTGACC
GGGTGGACGTAGCTATCCGAGCCGGGAGCGCTCGTGGGCTTGGCTGCCGCCATGCTGTTG
TCGGTGCCTTTCGTTTTGGACGGAGCATTCAGCGTCCTTGAGTCGCTCTGGTTGCTGGGC
TCGCTGCTGTTGAAAAGGTT
>Aegithalos_concinnus-KIZ-LSZS115_SHANK2
GGAAACGTCGTTTCCATGTTGGGTCTCAGCTTGGTGTCGATGTAAAGCGGTTTGTTAAGG
TCGGTTTTGACAGCGTCCCCTTTGCCTGGAATCTGCTGTGTCTGCTCTTTCATGGCTCTG
TCCCTGGCAGAGAGCGCGAGGGCAAGCGGAGAGTTTGGATCCAACAGCTTCCCTGTGACC
GGGTGGACGTAGCTATCCGAGCCGGGAGCGCTCGTGGGCTTGGCTGCCGCCATGCTGTTG
TCRGTRCCTTTCGTTTTGGACGGAGCATTCAGCGTCCTTGAGTCGCTCTGGTTGCTGGGC
TCGCTGCTGTTGAAAAGGTT
>Aegithalos_concinnus-KIZ-LSZS009_SHANK2
GGAAACGTCGTTTCCATGTTGGGTCTCAGCTTGGTGTCGATGTAAAGCGGTTTGTTAAGG
TCGGTTTTGACAGCGTCCCCTTTGCCTGGAATCTGCTGTGTCTGCTCTTTCATGGCTCTG
TCCCTGGCAGAGAGCGCGAGGGCAAGCGGAGAGTTTGGRTCCAACAGCTTCCCTGTGACC
GGGTGGACGTAGCTATCCGAGCCGGGAGCGCTCGTGGGCTTGGCTGCCGCCATGCTGTTG
TCGGTGCCTTTCGTTTTGGACGGAGCATTCAGCGTCCTTGAGTCGCTCTGGTTGCTGGGC
TCGCTGCTGTTGAAAAGGTT
>Aegithalos_concinnus-KIZ-LSZS018_SHANK2
GGAAACGTCGTTTCCATGTTGGGTCTCAGCTTGGTGTCGATGTAAAGCGGTTTGTTAAGG
TCGGTTTTGACAGCGTCCCCTTTGCCTGGAATCTGCTGTGTCTGCTCTTTCATGGCTCTG
TCCCTGGCAGAGAGCGCRAGGGCAAGCGGAGAGTTTGGATCCAACAGCTTCCCTGTGACC
GGGTGGACGTAGCTATCCGAGCCGGGAGCGCTCGTGGGCTTGGCTGCCGCCATGCTGTTG
TCGGTGCCTTTCGTTTTGGACGGAGCATTCAGCGTCCTTGAGTCGCTCTGGTTGCTGGGC
TCGCTGCTGTTGAAAAGGTT
>Aegithalos_concinnus-KIZ-LSZS112_SHANK2
GGAAACGTCGTTTCCATGTTGGGTCTCAGCTTGGTGTCGATGTAAAGCGGTTTGTTAAGG
TCGGTTTTGACAGCGTCCCCTTTGCCTGGAATCTGCTGTGTCTGCTCTTTCATGGCTCTG
TCCCTGGCAGAGAGCGCGAGGGCAAGCGGAGAGTTTGGATCCAACAGCTTCCCTGTGACC
GGGTGGACGTAGCTATCCGAGCCGGGAGCGCTCGTGGGCTTGGCTGCCGCCATGCTGTTG
TCGGTGCCTTTCGTTTTGGACGGAGCATTCAGCGTCCTTGAGTCGCTCTGGTTGCTGGGC
TCGCTGCTGTTGAAAAGGTT
>Aegithalos_concinnus-KIZ-YXBL066_SHANK2
GGAAACGTCGTTTCCATGTTGGGTCTCAGCTTGGTGTCGATGTAAAGCGGTTTGTTAAGG
TCGGTTTTGACAGCGTCCCCTTTGCCTGGAATCTGCTGTGTCTGCTCTTTCATGGCTCTG
TCCCTGGCAGAGAGCGCGAGGGCAAGCGGAGAGTTTGGGTCCAACAGCTTCCCTGTGACC
GGGTGGACGTAGCTATCCGAGCCGGGAGCGCTCGTGGGCTTGGCTGCCGCCATGCTGTTG
TCGGTGCCTTTCGTTTTGGACGGAGCATTCAGCGTCCTTGAGTCGCTCTGGTTGCTGGGC
TCGCTGCTGTTGAAAAGGTT
>Aegithalos_concinnus-KIZ-LSZS033_SHANK2
GGAAACGTCGTTTCCATGTTGGGTCTCAGCTTGGTGTCGATGTAAAGCGGTTTGTTAAGG
TCGGTTTTGACAGCGTCCCCTTTGCCTGGAATCTGCTGTGTCTGCTCTTTCATGGCTCTG
TCCCTGGCAGAGAGCGCGAGGGCAAGCGGAGAGTTTGGGTCCAACAGCTTCCCTGTGACC
GGGTGGACGTAGCTATCCGAGCCGGGAGCGCTCGTGGGCTTGGCTGCCGCCATGCTGTTG
TCGGTGCCTTTCGTTTTGGACGGAGCATTCAGCGTCCTKGAGTCGCTCTGGTTGCTGGGC
TCGCTGCTGTTGAAAAGGTT
>Aegithalos_concinnus-KIZ-LSZS125_SHANK2
GGAAACGTCGTTTCCATGTTGGGTCTCAGCTTGGTGTCGATGTAAAGCGGTTTGTTAAGG
TCGGTTTTGACAGCGTCCCCTTTGCCTGGAATCTGCTGTGTCTGCTCTTTCATGGCTCTG
TCCCTGGCAGAGAGCGCGAGGGCAAGCGGAGAGTTTGGGTCCAACAGCTTCCCTGTGACC
GGGTGGACGTAGCTATCCGAGCCGGGAGCGCTCGTGGGCTTGGCTGCCGCCATGCTGTTG
TCGGTGCCTTTCGTTTTGGACGGAGCATTCAGCGTCCTTGAGTCGCTCTGGTTGCTGGGC
TCGCTGCTGTTGAAAAGGTT
>Aegithalos_concinnus-KIZ-YXBL137_SHANK2
GGAAACGTCGTTTCCATGTTGGGTCTCAGCTTGGTGTCGATGTAAAGCGGTTTGTTAAGG
TCGGTTTTGACAGCGTCCCCTTTGCCTGGAATCTGCTGTGTCTGCTCTTTCATGGCTCTG
TCCCTGGCAGAGAGCGCGAGGGCAAGCGGAGAGTTTGGGTCCAACAGCTTCCCTGTGACC
GGGTGGACGTAGCTATCCGAGCCGGGAGCGCTCGTGGGCTTGGCTGCCGCCATGCTGTTG
TCGGTGCCTTTCGTTTTGGACGGAGCATTCAGCGTCCTTGAGTCGCTCTGGTTGCTGGGC
TCGCTGCTGTTGAAAAGGTT
>Aegithalos_concinnus-KIZ-LSZS113_SHANK2
GGAAACGTCGTTTCCATGTTGGGTCTCAGCTTGGTGTCGATGTAAAGCGGTTTGTTAAGG
TCGGTTTTGACAGCGTCCCCTTTGCCTGGAATCTGCTGTGTCTGCTCTTTCATGGCTCTG
TCCCTGGCAGAGAGCGCRAGGGCAAGCGGAGAGTTTGGGTCCAACAGCTTCCCTGTGACC
GGGTGGACGTAGCTATCCGAGCCGGGAGCGCTCGTGGGCTTGGCTGCCGCCATGCTGTTG
TCGGTGCCTTTCGTTTTGGACGGAGCATTCAGCGTCCTTGAGTCGCTCTGGTTGCTGGGC
TCGCTGCTGTTGAAAAGGTT
>Aegithalos_concinnus-KIZ-LSZS114_SHANK2
GGAAACGTCGTTTCCATGTTGGGTCTCAGCTTGGTGTCGATGTAAAGCGGTTTGTTAAGG
TCGGTTTTGACAGCGTCCCCTTTGCCTGGAATCTGCTGTGTCTGCTCTTTCATGGCTCTG
TCCCTGGCAGAGAGCGCGAGGGCAAGCGGAGAGTTTGGATCCAACAGCTTCCCTGTGACC
GGGTGGACGTAGCTATCCGAGCCGGGAGCGCTCGTGGGCTTGGCTGCCGCCATGCTGTTG
TCRGTRCCTTTCGTTTTGGACGGAGCATTCAGCGTCCTTGAGTCGCTCTGGTTGCTGGGC
TCGCTGCTGTTGAAAAGGTT
>Aegithalos_concinnus-KIZ-AH09038_SHANK2
GGAAACGTCGTTTCCATGTTGGGTCTCAGCTTGGTGTCGATGTAAAGCGGTTTGTTAAGG
TCGGTTTTGACAGCGTCCCCTTTGCCTGGAATCTGCTGTGTCTGCTCTTTCATGGCTCTG
TCCCTGGCAGAGAGCGCRAGGGCAAGCGGAGAGTTTGGGTCCAACAGCTTCCCTGTGACC
GGGTGGACGTAGCTATCCGAGCCGGGAGCGCTCGTGGGCTTGGCTGCYGCCATGCTGTTG
TCGGTGCCTTTCGTTTTGGACGGAGCATTCAGCGTCCTTGAGTCGCTCTGGTTGCTGGGC
TCGCTGCTGTTGAAAAGGTT
>Aegithalos_concinnus-KIZ-YXBL090_SHANK2
GGAAACGTCGTTTCCATGTTGGGTCTCAGCTTGGTGTCGATGTAAAGCGGTTTGTTAAGG
TCGGTTTTGACAGCGTCCCCTTTGCCTGGAATCTGCTGTGTCTGCTCTTTCATGGCTCTG
TCCCTGGCAGAGAGCGCGAGGGCAAGCGGAGAGTTTGGGTCCAACAGCTTCCCTGTGACC
GGGTGGACGTAGCTATCCGAGCCGGGAGCGCTCGTGGGCTTGGCTGCCGCCATGCTGTTG
TCGGTGCCTTTCGTTTTGGACGGAGCATTCAGCGTCCTTGAGTCGCTCTGGTTGCTGGGC
TCGCTGCTGTTGAAAAGGTT
>Aegithalos_concinnus-KIZ-LSZS019_SHANK2
GGAAACGTCGTTTCCATGTTGGGTCTCAGCTTGGTGTCGATGTAAAGCGGTTTGTTAAGG
TCGGTTTTGACAGCGTCCCCTTTGCCTGGAATCTGCTGTGTCTGCTCTTTCATGGCTCTG
TCCCTGGCAGAGAGCGCGAGGGCAAGCGGAGAGTTTGGGTCCAACAGCTTCCCTGTGACC
GGGTGGACGTAGCTATCCGAGCCGGGAGCGCTCGTGGGCTTGGCTGCYGCCATGCTGTTG
TCGGTGCCTTTCGTTTTGGACGGAGCATTCAGCGTCCTTGAGTCGCTCTGGTTGCTGGGC
TCGCTGCTGTTGAAAAGGTT
>Aegithalos_concinnus-KIZ-LSZS017_SHANK2
GGAAACGTCGTTTCCATGTTGGGTCTCAGCTTGGTGTCGATGTAAAGCGGTTTGTTAAGG
TCGGTTTTGACAGCGTCCCCTTTGCCTGGAATCTGCTGTGTCTGCTCTTTCATGGCTCTG
TCCCTGGCAGAGAGCGCGAGGGCAAGCGGAGAGTTTGGGTCCAACAGCTTCCCTGTGACC
GGGTGGACGTAGCTATCCGAGCCGGGAGCGCTCGTGGGCTTGGCTGCCRCCATGCTGTTG
TCGGTGCCTTTCGTTTTGGACGGAGCATTCAGCGTCCTTGAGTCGCTCTGGTTGCTGGGC
TCGCTGCTGTTGAAAAGGTT
>Aegithalos_concinnus-KIZ-AH09067_SHANK2
GGAAACGTCGTTTCCATGTTGGGTCTCAGCTTGGTGTCGATGTAAAGCGGTTTGTTAAGG
TCGGTTTTGACAGCGTCCCCTTTGCCTGGAATCTGCTGTGTCTGCTCTTTCATGGCTCTG
TCCCTGGCAGAGAGCGCGAGGGCAAGCGGAGAGTTTGGATCCAACAGCTTCCCTGTGACC
GGGTGGACGTAGCTATCCGAGCCGGGAGCGCTCGTGGGCTTGGCTGCCGCCATGCTGTTG
TCGGTGCCTTTCGTTTTGGACGGAGCATTCAGCGTCCTTGAGTCGCTCTGGTTGCTGGGC
TCGCTGCTGTTGAAAAGGTT
>Aegithalos_concinnus-KIZ-LSZS117_SHANK2
GGAAACGTCGTTTCCATGTTRGGTCTCAGCTTGGTGTCGATGTAAAGCGGTTTGTTAAGG
TCGGTTTTGACAGCGTCCCCTTTGCCTGGAATCTGCTGTGTCTGCTCTTTCATGGCTCTG
TCCCTGGCAGAGAGCGCGAGGGCAAGCGGAGAGTTTGGGTCCAACAGCTTCCCTGTGACC
GGGTGGACGTAGCTATCCGAGCCGGGAGCGCTCGTGGGCTTGGCTGCYGCCATGCTGTTG
TCRGTRCCTTTCGTTTTGGACGGAGCATTCAGCGTCCTTGAGTCGCTCTGGTTGCTGGGC
TCGCTGCTGTTGAAAAGGTT
>Aegithalos_concinnus-KIZ-LSZS118_SHANK2
GGAAACGTCGTTTCCATGTTGGGTCTCAGCTTGGTGTCGATGTAAAGCGGTTTGTTAAGG
TCGGTTTTGACAGCGTCCCCTTTGCCTGGAATCTGCTGTGTCTGCTCTTTCATGGCTCTG
TCCCTGGCAGAGAGCGCGAGGGCAAGCGGAGAGTTTGGGTCCAACAGCTTCCCTGTGACC
GGGTGGACGTAGCTATCCGAGCCGGGAGCGCTCGTGGGCTTGGCTGCYGCCATGCTGTTG
TCRGTRCCTTTCGTTTTGGACGGAGCATTCAGCGTCCTTGAGTCGCTCTGGTTGCTGGGC
TCGCTGCTGTTGAAAAGGTT
>Aegithalos_concinnus-KIZ-AH10044_SHANK2
GGAAACGTCGTTTCCATGTTGGGTCTCAGCTTGGTGTCGATGTAAAGCGGTTTGTTAAGG
TCGGTTTTGACAGCGTCCCCTTTGCCTGGAATCTGCTGTGTCTGCTCTTTCATGGCTCTG
TCCCTGGCAGAGAGCGCGAGGGCAAGCGGAGAGTTTGGATCCAACAGCTTCCCTGTGACC
GGGTGGACGTAGCTATCCGAGCCGGGAGCGCTCGTGGGCTTGGCTGCCGCCATGCTGTTG
TCGGTGCCTTTCGTTTTGGACGGAGCATTCAGCGTCCTTGAGTCGCTCTGGTTGCTGGGC
TCGCTGCTGTTGAAAAGGTT
>Aegithalos_concinnus-KIZ-AH10065_SHANK2
GGAAACGTCGTTTCCATGTTGGGTCTCAGCTTGGTGTCGATGTAAAGCGGTTTGTTAAGG
TCGGTTTTGACAGCGTCCCCTTTGCCTGGAATCTGCTGTGTCTGCTCTTTCATGGCTCTG
TCCCTGGCAGAGAGCGCGAGGGCAAGCGGAGAGTTTGGATCCAACAGCTTCCCTGTGACC
GGGTGGACGTAGCTATCCGAGCCGGGAGCGCTCGTGGGCTTGGCTGCCGCCATGCTGTTG
TCGGTGCCTTTCGTTTTGGACGGAGCATTCAGCGTCCTTGAGTCGCTCTGGTTGCTGGGC
TCGCTGCTGTTGAAAAGGTT
>Aegithalos_concinnus-KIZ-AH10035_SHANK2
GGAAACGTCGTTTCCATGTTGGGTCTCAGCTTGGTGTCGATGTAAAGCGGTTTGTTAAGG
TCGGTTTTGACAGCGTCCCCTTTGCCTGGAATCTGCTGTGTCTGCTCTTTCATGGCTCTG
TCCCTGGCAGAGAGCGCGAGGGCAAGCGGAGAGTTTGGGTCCAACAGCTTCCCTGTGACC
GGGTGGACGTAGCTATCCGAGCCGGGAGCGCTCGTGGGCTTGGCTGCCGCCATGCTGTTG
TCGGTGCCTTTCGTTTTGGACGGAGCATTCAGCGTCCTTGAGTCGCTCTGGTTGCTGGGC
TCGCTGCTGTTGAAAAGGTT
>Aegithalos_concinnus-KIZ-AH10066_SHANK2
GGAAACGTCGTTTCCATGTTGGGTCTCAGCTTGGTGTCGATGTAAAGCGGTTTGTTAAGG
TCGGTTTTGACAGCGTCCCCTTTGCCTGGAATCTGCTGTGTCTGCTCTTTCATGGCTCTG
TCCCTGGCAGAGAGCGCGAGGGCAAGCGGAGAGTTTGGGTCCAACAGCTTCCCTGTGACC
GGGTGGACGTAGCTATCCGAGCCGGGAGCGCTCGTGGGCTTGGCTGCCGCCATGCTGTTG
TCGGTGCCTTTCGTTTTGGACGGAGCATTCAGCGTCCTTGAGTCGCTCTGGTTGCTGGGC
TCGCTGCTGTTGAAAAGGTT
>Aegithalos_concinnus-KIZ-AH10050_SHANK2
GGAAACGTCGTTTCCATGTTGGGTCTCAGCTTGGTGTCGATGTAAAGCGGTTTGTTAAGG
TCGGTTTTGACAGCGTCCCCTTTGCCTGGAATCTGCTGTGTCTGCTCTTTCATGGCTCTG
TCCCTGGCAGAGAGCGCGAGGGCAAGCGGAGAGTTTGGGTCCAACAGCTTCCCTGTGACC
GGGTGGACGTAGCTATCCGAGCCGGGAGCGCTCGTGGGCTTGGCTGCCGCCATGCTGTTG
TCGGTGCCTTTCGTTTTGGACGGAGCATTCAGCGTCCTTGAGTCGCTCTGGTTGCTGGGC
TCGCTGCTGTTGAAAAGGTT
>Aegithalos_concinnus-KIZ-AH10051_SHANK2
GGAAACGTCGTTTCCATGTTGGGTCTCAGCTTGGTGTCGATGTAAAGCGGTTTGTTAAGG
TCGGTTTTGACAGCGTCCCCTTTGCCTGGAATCTGCTGTGTCTGCTCTTTCATGGCTCTG
TCCCTGGCAGAGAGCGCGAGGGCAAGCGGAGAGTTTGGGTCCAACAGCTTCCCTGTGACC
GGGTGGACGTAGCTATCCGAGCCGGGAGCGCTCGTGGGCTTGGCTGCYGCCATGCTGTTG
TCGGTGCCTTTCGTTTTGGACGGAGCATTCAGCGTCCTTGAGTCGCTCTGGTTGCTGGGC
TCGCTGCTGTTGAAAAGGTT
>Aegithalos_concinnus-KIZ-AH10047_SHANK2
GGAAACGTCGTTTCCATGTTGGGTCTCAGCTTGGTGTCGATGTAAAGCGGTTTGTTAAGG
TCGGTTTTGACAGCGTCCCCTTTGCCTGGAATCTGCTGTGTCTGCTCTTTCATGGCTCTG
TCCCTGGCAGAGAGCGCGAGGGCAAGCGGAGAGTTTGGGTCCAACAGCTTCCCTGTGACC
GGGTGGACGTAGCTATCCGAGCCGGGAGCGCTCGTGGGCTTGGCTGCYGCCATGCTGTTG
TCGGTGCCTTTCGTTTTGGACGGAGCATTCAGCGTCCTTGAGTCGCTCTGGTTGCTGGGC
TCGCTGCTGTTGAAAAGGTT
>Aegithalos_concinnus-KIZ-AH09107_SHANK2
GGAAACGTCGTTTCCATGTTGGGTCTCAGCTTGGTGTCGATGTAAAGCGGTTTGTTAAGG
TCGGTTTTGACAGCGTCCCCTTTGCCTGGAATCTGCTGTGTCTGCTCTTTCATGGCTCTG
TCCCTGGCAGAGAGCGCGAGGGCAAGCGGAGAGTTTGGGTCCAACAGCTTCCCTGTGACC
GGGTGGACGTAGCTATCCGAGCCGGGAGCGCTCGTGGGCTTGGCTGCYGCCATGCTGTTG
TCGGTGCCTTTCGTTTTGGACGGAGCATTCAGCGTCCTTGAGTCGCTCTGGTTGCTGGGC
TCGCTGCTGTTGAAAAGGTT
>Aegithalos_concinnus-KIZ-YXBL047_SHANK2
GGAAACGTCGTTTCCATGTTGGGTCTCAGCTTGGTGTCGATGTAAAGCGGTTTGTTAAGG
TCGGTTTTGACAGCGTCCCCTTTGCCTGGAATCTGCTGTGTCTGCTCTTTCATGGCTCTG
TCCCTGGCAGAGAGCGCGAGGGCAAGCGGAGAGTTTGGGTCCAACAGCTTCCCTGTGACC
GGGTGGACGTAGCTATCCGAGCCGGGAGCGCTCGTGGGCTTGGCTGCCGCCATGCTGTTG
TCGGTGCCTTTCGTTTTGGACGGAGCATTCAGCGTCCTTGAGTCGCTCTGGTTGCTGGGC
TCGCTGCTGTTGAAAAGGTT
>Aegithalos_concinnus-KIZ-LSZS004B5
CCAGACGAATCCAGAGCAGAAGAACGATATAAAGGCATCCCTGCTTAATCTAATATCACA
CGAGAGGCAGCCAAAATATAACCAAGATGTGTTGCAGAAAAAAGAATCTTTATTGTTTAG
GCATAATTATAGTTCCTTATTGTTAAAACAAAAGCAAGCAACAAATAAGAAAGGAAATGC
TGTGCCATGGAAACCAAGACACAAAAAGAAGCCTCAAGAAACACGCTATCAGCAAAATAA
TCAAAACCAGCTAGAGCTGTTGTCATGCCAGCATAGYGAATTGCAGGACATTTGGATATC
ATCAAAACTGCACAAGCTTGGTCAAACCGTGCCACAAGACTCCAAGATAGCTCCGTCTGA
AAAGAAATCTCCAAGAACCAAAGTACAGAGAGTGCTCAGTCAAAATACTTTAGCATCACA
AGA
>Aegithalos_concinnus-KIZ-LSZS019B5
CCAGACGAATCCAGAGCAGAAGAACGATATAAAGGCATCCCTGCTTAATCTAATATCACA
CGAGAGGCAGCCAAAATATAACCAAGATGTGTTGCAGAAAAAAGAATCTTTATTGTTTAG
GCATAATTATAGTTCCTTATTGTTAAAACAAAAGCAAGCAACAAATAAGAAAGGAAATGC
TGTGCCATGGAAACCAAGACACAAAAAGAAGCCTCAAGAAACACGCTATCAGCAAAATAA
TCAAAACCAGCTAGAGCTGTTGTCATGCCAGCATAGTGAATTGCAGGACATTTGGATATC
ATCAAAACTGCACAAGCTTGGTCAAACCGTGCCACAAGACTCCAAGATAGCTCCGTCTGA
AAAGAAATCTCCAAGAACCAAAGTACAGAGAGTGCTCAGTCAAAATACTTTAGCATCACA
AGA
>Aegithalos_concinnus-KIZ-AH09107B5
CCAGACGAATCCAGAGCAGAAGAACGATATAAAGGCATCCCTGCTTAATCTAATATCACA
CGAGAGGCAGCCAAAATATAACCAAGATGTGTTGCAGAAAAAAGAATCTTTATTGTTTAG
GCATAATTATAGTTCCTTATTGTTAAAACAAAAGCAAGCAACAAATAAGAAAGGAAATGC
TGTGCCATGGAAACCAAGACACAAAAAGAAGCCTCAAGAAACACGCTATCAGCAAAATAA
TCAAAACCAGCTAGAGCTGTTGTCATGCCAGCATAGTGAATTGCAGGACATTTGGATATC
ATCAAAACTGCACAAGCTTGGTCAAACCGTGCCACAAGACTCCAAGATAGCTCCGTCTGA
AAAGAAATCTCCAAGAACCAAAGTACAGAGAGTGCTCAGTCAAAATACTTTAGCATCACA
AGA
>Aegithalos_concinnus-KIZ-LSZS018B5
CCAGACGAATCCAGAGCAGAAGAACGATATAAAGGCATCCCTGCTTAATCTAATATCACA
CGAGAGGCAGCCAAAATATAACCAAGATGTGTTGCAGAAAAAAGAATCTTTATTGTTTAG
GCATAATTATAGTTCCTTATTGTTAAAACAAAAGCAAGCAACAAATAAGAAAGGAAATGC
TGTGCCATGGAAACCAAGACACAAAAAGAAGCCTCAAGAAACACGCTATCAGCAAAATAA
TCAAAACCAGCTMGAGCTGTTGTCATGCCAGCATAGTGAATTGCAGGACATTTGGATATC
ATCAAAACTGCACAAGCTTGGTCAAACCGTGCCACAAGACTCCAAGATAGCTCCGTCTGA
AAAGAAATCTCCAAGAACCAAAGTACAGAGAGTGCTCAGTCAAAATACTTTAGCATCACA
AGA
>Aegithalos_concinnus-KIZ-LSZS116B5
CCAGACGAATCCAGAGCAGAAGAACGATATAAAGGCATCCCTGCTTAATCTAATATCACA
CGAGAGGCAGCCAAAATATAACCAAGATGTGTTGCAGAAAAAAGAATCTTTATTGTTTAG
GCATAATTATAGTTCCTTATTGTTAAAACAAAAGCAAGCAACAAATAAGAAAGGAAATGC
TGTGCCATGGAAACCAAGACACAAAAAGAAGCCTCAAGAAACACGCTATCAGCAAAATAA
TCAAAACCAGCTCGAGCTGTTGTCATGCCAGCATAGTGAATTGCAGGACATTTGGATATC
ATCAAAACTGCACAAGCTTGGTCAAACCGTGCCACAAGACTCCAAGATAGCTCCGTCTGA
AAAGAAATCTCCAAGAACCAAAGTACAGAGAGTGCTCAGTCAAAATACTTTAGCATCACA
AGA
>Aegithalos_concinnus-KIZ-LSZS009B5
CCAGACGAATCCAGAGCAGAAGAACGATATAAAGGCATCCCTGCTTAATCTAATATCACA
CGAGAGGCAGCCAAAATATAACCAAGATGTGTTGCAGAAAAAAGAATCTTTATTGTTTAG
GCATAATTATAGTTCCTTATTGTTAAAACAAAAGCAAGCAACAAATAAGAAAGGAAATGC
TGTGCCATGGAAACCAAGACACAAAAAGAAGCCTCAAGAAACACGCTATCAGCAAAATAA
TCAAAACCAGCTCGAGCTGTTGTCATGCCAGCATAGTGAATTGCAGGACATTTGGATATC
ATCAAAACTGCACAAGCTTGGTCAAACCGTGCCACAAGACTCCAAGATAGCTCCGTCTGA
AAAGAAATCTCCAAGAACCAAAGTACAGAGAGTGCTCAGTCAAAATACTTTARCATCACA
AGA
>Aegithalos_concinnus-KIZ-AH09067B5
CCAGACGAATCCAGAGCAGAAGAACGATATAAAGGCATCCCTGCTTAATCTAATATCACA
CGAGAGGCAGCCAAAATATAACCAAGATGTGTTGCAGAAAAAAGAATCTTTATTGTTTAG
GCATAATTATAGTTCCTTATTGTTWAAACAAAAGCAAGCAACAAATAAGAAAGGAAATGC
TGTGCCATGGAAACCAAGACACAAAAAGAAGCCTCAAGAAACACGCTATCAGCAAAATAA
TCAAAACCAGCTAGAGCTGTTGTCATGCCAGCATAGTGAATTGCAGGACATTTGGATATC
ATCAAAACTGCACAAGCTTGGTCAAACCGTGCCACAAGACTCCAAGATAGCTCCGTCTGA
AAAGAAATCTCCAAGAACCAAAGTACAGAGAGTGCTCAGTCAAAATACTTTARCATCACA
AGA
>Aegithalos_concinnus-KIZ-AH09038B5
CCAGACGAATCCAGAGCAGAAGAACGATATAAAGGCATCCCTGCTTAATCTAATATCACA
CGAGAGGCAGCCAAAATATAACCAAGATGTGTTGCAGAAAAAAGAATCTTTATTGTTTAG
GCATAATTATAGTTCCTTATTGTTAAAACAAAAGCAAGCAACAAATAAGAAAGGAAATGC
TGTGCCATGGAAACCAAGACACAAAAAGAAGCCTCAAGAAACACGCTATCAGCAAAATAA
TCAAAACCAGCTMGAGCTGTTGTCATGCCAGCATAGTGAATTGCAGGACATTTGGATATC
ATCAAAACTGCACAAGCTTGGTCAAACCGTGCCACAAGACTCCAAGATAGCTCCGTCTGA
AAAGAAATCTCCAAGAACCAAAGTACAGAGAGTGCTCAGTCAAAATACTTTARCATCACA
AGA
>Aegithalos_concinnus-KIZ-AH09037B5
CCAGACGAATCCAGAGCAGAAGAACGATATAAAGGCATCCCTGCTTAATCTAATATCACA
CGAGAGGCAGCCAAAATATAACCAAGATGTGTTGCAGAAAAAAGAATCTTTATTGTTTAG
GCATAATTATAGTTCCTTATTGTTAAAACAAAAGCAAGCAACAAATAAGAAAGGAAATGC
TGTGCCATGGAAACCAAGACACAAAAAGAAGCCTCAAGAAACACGCTATCAGCAAAATAA
TCAAAACCAGCTCGAGCTGTTGTCATGCCAGCATAGTGAATTGCAGGACATTTGGATATC
ATCAAAACTGCACAAGCTTGGTCAAACCGTGCCACAAGACTCCAAGATAGCTCCGTCTGA
AAAGAAATCTCCAAGAACCAAAGTACAGAGAGTGCTCAGTCAAAATACTTTARCATCACA
AGA
>Aegithalos_concinnus-KIZ-AH10035B5
CCAGACGAATCCAGAGCAGAAGAACGATATAAAGGCATCCCTGCTTAATCTAATATCACA
CGAGAGGCAGCCAAAATATAACCAAGATGTGTTGCAGAAAAAAGAATCTTTATTGTTTAG
GCATAATTATAGTTCCTTATTGTTAAAACAAAAGCAAGCAACAAATAAGAAAGGAAATGC
TGTGCCATGGAAACCAAGACACAAAAAGAAGCCTCAAGAAACACGCTATCAGCAAAATAA
TCAAAACCAGCTMGAGCTGTTGTCATGCCAGCATAGTGAATTGCAGGACATTTGGATATC
ATCAAAACTGCACAAGCTTGGTCAAACCGTGCCACAAGACTCCAAGATAGCTCCRTCTGA
AAAGAAATCTCCAAGAACCAAAGTACAGAGAGTGCTCAGTCAAAATACTTTARCATCACA
AGA
>Aegithalos_concinnus-KIZ-AH10066B5
CCAGACGAATCCAGAGCAGAAGAACGATATAAAGGCATCCCTGCTTAATCTAATATCACA
CGAGAGGCAGCCAAAATATAACCAAGATGTGTTGCAGAAAAAAGAATCTTTATTGTTTAG
GCATAATTATAGTTCCTTATTGTTAAAACAAAAGCAAGCAACAAATAAGAAAGGAAATGC
TGTGCCATGGAAACCAAGACACAAAAAGAAGCCTCAAGAAACACGCTATCAGCAAAATAA
TCAAAACCAGCTMGAGCTGTTGTCATGCCAGCATAGTGAATTGCAGGACATTTGGATATC
ATCAAAACTGCACAAGCTTGGTCAAACCGTGCCACAAGACTCCAAGATAGCTCCGTCTGA
AAAGAAATCTCCAAGAACCAAAGTACAGAGAGTGCTCAGTCAAAATACTTTAGCATCACA
AGA
>Aegithalos_concinnus-KIZ-LSZS114B5
CCAGACGAATCCAGAGCAGAAGAACGATATAAAGGCATCCCTGCTTAATCTAATATCACA
CGAGAGGCAGCCAAAATATAACCAAGATGTGTTGCAGAAAAAAGAATCTTTATTGTTTAG
GCATAATTATAGTTCCTTATTGTTAAAACAAAAGCAAGCAACAAATAAGAAAGGAAATGC
TGTGCCATGGAAACCAAGACACAAAAAGAAGCCTCAAGAAACACGCTATCAGCAAAATAA
TCAAAACCAGCTMGAGCTGTTGTCATGCCAGCATAGTGAATTGCAGGACATTTGGATATC
ATCAAAACTGCACAAGCTTGGTCAAACCGTGCCACAAGACTCCAAGATAGCTCCGTCTGA
AAAGAAATCTCCAAGAACCAAAGTACAGAGAGTGCTCAGTCAAAATACTTTAGCATCACA
AGA
>Aegithalos_concinnus-KIZ-YXBL137B5
CCAGACGAATCCAGAGCAGAAGAACGATATAAAGGCATCCCTGCTTAATCTAATATCACA
CGAGAGGCAGCCAAAATATAACCAAGATGTGTTGCAGAAAAAAGAATCTTTATTGTTTAG
GCATAATTATAGTTCCTTATTGTTAAAACAAAAGCAAGCAACAAATAAGAAAGGAAATGC
TGTGCCATGGAAACCAAGACACAAAAAGAAGCCTCAAGAAACACGCTATCAGCAAAATAA
TCAAAACCAGCTMGAGCTGTTGTCATGCCAGCATAGTGAATTGCAGGACATTTGGATATC
ATCAAAACTGCACAAGCTTGGTCAAACCGTGCCACAAGACTCCAAGATAGCTCCGTCTGA
AAAGAAATCTCCAAGAACCAAAGTACAGAGAGTGCTCAGTCAAAATACTTTAGCATCACA
AGA
>Aegithalos_concinnus-KIZ-LSZS118B5
CCAGACGAATCCAGAGCAGAAGAACGATATAAAGGCMTCCCTGCTTAATCTAATATCACA
CGAGAGGCAGCCAAAATATAACCAAGATGTGTTGCAGAAAAAAGAATCTTTATTGTTTAG
GCATAATTATAGTTCCTTATTGTTAAAACAAAAGCAAGCAACAAATAAGAAAGGAAATGC
TGTGCCATGGAAACCAAGACACAAAAAGAAGCCTCAAGAAACACGCTATCAGCAAAATAA
TCAAAACCAGCTMGAGCTGTTGTCATGCCAGCATAGTGAATTGCAGGACATTTGGATATC
ATCAAAACTGCACAAGCTTGGTCAAACYGTGCCACAAGACTCCAAGATAGCTCCGTCTGA
AAAGAAATCTCCAAGAACCAAAGTACAGAGAGTGCTCAGTCAAAATACTTTAGCATCACA
AGA
>Aegithalos_concinnus-KIZ-LSZS017B5
CCAGACGAATCCAGAGCAGAAGAACGATATAAAGGCATCCCTGCTTAATCTAATATCACA
CGAGAGGCAGCCAAAATATAACCAAGATGTGTTGCAGAAAAAAGAATCTTTATTGTTTAG
GCATAATTATAGTTCCTTATTGTTAAAACAAAAGCAAGCAACAAATAAGAAAGGAAATGC
TGTGCCATGGAAACCAAGACACAAAAAGAAGCCTCAAGAAACACGCTATCAGCAAAATAA
TCAAAACCAGCTMGAGCTGTTGTCATGCCAGCATAGTGAATTGCAGGACATTTGGATATC
ATCAAAACTGCACAAGCTTGGTCAAACCGTGCCACAAGACTCCAAGATAGCTCCGTCTGA
AAAGAAATCTCCAAGAACCAAAGTACAGAGAGTGCTCAGTCAAAATACTTTAGCATCACA
AGA
>Aegithalos_concinnus-KIZ-LSZS112B5
CCAGACGAATCCAGAGCAGAAGAACGATATAAAGGCATCCCTGCTTAATCTAATATCACA
CGAGAGGCAGCCAAAATATAACCAAGATGTGTTGCAGAAAAAAGAATCTTTATTGTTTAG
GCATAATTATAGTTCCTTATTGTTAAAACAAAAGCAAGCAACAAATAAGAAAGGAAATGC
TGTGCCATGGAAACCAAGACACAAAAAGAAGCCTCAAGAAACACGCTATCAGCAAAATAA
TCAAAACCAGCTMGAGCTGTTGTCATGCCAGCATAGTGAATTGCAGGACATTTGGATATC
ATCAAAACTGCACAAGCTTGGTCAAACCGTGCCACAAGACTCCAAGATAGCTCCGTCTGA
AAAGAAATCTCCAAGAACCAAAGTACAGAGAGTGCTCAGTCAAAATACTTTARCATCACA
AGA
>Aegithalos_concinnus-B24B5
CCAGACGAATCCAGAGCAGAAGAACGATATAAAGGCATCCCTGCTTAATCTAATATCACA
CGAGAGGCAGCCAAAATATAACCAAGATGTGTTGCAGAAAAAAGAATCTTTATTGTTTAG
GCATAATTATAGTTCCTTATTGTTAAAACAAAAGCAAGCAACAAATAAGAAAGGAAATGC
TGTGCCATGGAAACCAAGACACAAAAAGAAGCCTCAAGAAACACGCTATCAGCAAAATAA
TCAAAACCAGCTAGAGCTGTTGTCATGCCAGCATAGTGAATTGCAGGACATTTGGATATC
ATCAAAACTGCACAAGCTTGGTCAAACCGTGCCACAAGACTCCAAGATAGCTCCGTCTGA
AAAGAAATCTCCAAGAACCAAAGTACAGAGAGTGCTCAGTCAAAATACTTTAGCATCACA
AGA
>Aegithalos_concinnus-KIZ-LSZS115B5
CCAGACGAATCCAGAGCAGAAGAACGATATAAAGGCATCCCTGCTTAATCTAATATCACA
YGAGAGGCAGCCAAAATATAACCAAGATGTGTTGCAGAAAAAAGAATCTTTATTGTTTAG
GCATAATTATAGTTCCTTATTGTTAAAACAAAAGCAAGCAACAAATAAGAAAGGAAATGC
TGTGCCATGGAAACCAAGACACAAAAAGAAGCCTCAAGAAACACGCTATCAGCAAAATAA
TCAAAACCAGCTAGAGCTGTTGTCATGCCAGCATAGTGAATTGCAGGACATTTGGATATC
ATCAAAACTGCACAAGCTTGGTCAAACCGTGCCACAAGACTCCAAGATAGCTCCGTCTGA
AAAGAAATCTCCAAGAACCAAAGTACAGAGAGTGCTCAGTCAAAATACTTTAGCATCACA
AGA
>Aegithalos_concinnus-KIZ-LSZS033B5
CCAGACGAATCCAGAGCAGAAGAACGATATAAAGGCATCCCTGCTTAATCTAATATCACA
YGAGAGGCAGCCAAAATATAACCAAGATGTGTTGCAGAAAAAAGAATCTTTATTGTTTAG
GCATAATTATAGTTCCTTATTGTTAAAACAAAAGCAAGCAACAAATAAGAAAGGAAATGC
TGTGCCATGGAAACCAAGACACAAAAAGAAGCCTCAAGAAACACGCTATCAGCAAAATAA
TCAAAACCAGCTMGAGCTGTTGTCATGCCAGCATAGTGAATTGCAGGACATTTGGATATC
ATCAAAACTGCACAAGCTTGGTCAAACCGTGCCACAAGACTCCAAGATAGCTCCGTCTGA
AAAGAAATCTCCAAGAACCAAAGTACAGAGAGTGCTCAGTCAAAATACTTTAGCATCACA
AGA
>Aegithalos_concinnus-KIZ-LSZS008B5
CCAGACGAATCCAGAGCAGAAGAACGATATAAAGGCATCCCTGCTTAATCTAATATCACA
CGAGAGGCAGCCAAAATATAACCAAGATGTGTTGCAGAAAAAAGAATCTTTATTGTTTAG
GCATAATTATAGTTCCTTATTGTTAAAACAAAAGCAAGCAACAAATAAGAAAGGAAATGC
TGTGCCATGGAAACCAAGACACAAAAAGAAGCCTCAAGAAACACGCTATCAGCAAAATAA
TCAAAACCAGCTAGAGCTGTTGTCATGCCAGCATAGTGAATTGCAGGACATTTGGATATC
ATCAAAACTGCACAAGCTTGGTCAAACCGTGCCACAAGACTCCAAGATAGCTCCGTCTGA
AAAGAAATCTCCAAGAACCAAAGTACAGAGAGTGCTCAGTCAAAATACTTTAGCATCACA
AGA
>Aegithalos_concinnus-KIZ-LSZS117B5
CCAGACGAATCCAGAGCAGAAGAACGATATAAAGGCATCCCTGCTTAATCTAATATCACA
CGAGAGGCAGCCAAAATATAACCAAGATGTGTTGCAGAAAAAAGAATCTTTATTGTTTAG
GCATAATTATAGTTCCTTATTGTTAAAACAAAAGCAAGCARCAAATAAGAAAGGAAATGC
TGTGCCATGGAAACCAAGACACAAAAAGAAGCCTCAAGAAACACGCTATCAGCAAAATAA
TCAAAACCAGCTMGAGCTGTTGTCATGCCAGCATAGTGAATTGCAGGACATTTGGATATC
ATCAAAACTGCACAAGCTTGGTCAAACCGTGCCACAAGACTCCAAGATAGCTCCGTCTGA
AAAGAAATCTCCAAGAACCAAAGTACAGAGAGTGCTCAGTCAAAATACTTTAGCATCACA
AGA
>Aegithalos_concinnus-KIZ-LSZS125B5
CCAGACGAATCCAGAGCAGAAGAACGATATAAAGGCATCCCTGCTTAATCTAATATCACA
CGAGAGGCAGCCAAAATATAACCAAGATGTGTTGCAGAAAAAAGAATCTTTATTGTTTAG
GCATAATTATAGTTCCTTATTGTTAAAACAAAAGCAAGCAACAAATAAGAAAGGAAATGC
TGTGCCATGGAAACCAAGACACAAAAAGAAGCCTCAAGAAACACGCTATCAGCAAAATAA
TCAAAACCAGCTMGAGCTGTTGTCATGCCAGCATAGTGAATTGCAGGACATTTGGATATC
ATCAAAACTGCACAAGCTTGGTCAAACCGTGCCACAAGACTCCAAGATAGCTCCGTCTGA
AAAGAAATCTCCAAGAACCAAAGTACAGAGAGTGCTCAGTCAAAATACTTTAGCATCACA
AGA
>Aegithalos_concinnus-KIZ-YXBL090B5
CCAGACGAATCCAGAGCAGAAGAACGATATAAAGGCATCCCTGCTTAATCTAATATCACA
CGAGAGGCAGCCAAAATATAACCAAGATGTGTTGCAGAAAAAAGAATCTTTATTGTTTAG
GCATAATTATAGTTCCTTATTGTTAAAACAAAAGCAAGCAACAAATAAGAAAGGAAATGC
TGTGCCATGGAAACCAAGACACAAAAAGAAGCCTCAAGAAACACGCTATCAGCAAAATAA
TCAAAACCAGCTMGAGCTGTTGTCATGCCAGCATAGYGAATTGCAGGACATTTGGATATC
ATCAAAACTGCACAAGCTTGGTCAAACCGTGCCACAAGACTCCAAGATAGCTCCGTCTGA
AAAGAAATCTCCAAGAACCAAAGTACAGAGAGTGCTCAGTCAAAATACTTTAGCATCACA
AGA
>Aegithalos_concinnus-KIZ-AH10044B5
CCAGACGAATCCAGAGCAGAAGAACGATATAAAGGCATCCCTGCTTAATCTAATATCACA
CGAGAGGCAGCCAAAATATAACCAAGATGTGTTGCAGAAAAAAGAATCTTTATTGTTTAG
GCATAATTATAGTTCCTTATTGTTAAAACAAAAGCAAGCAACAAATAAGAAAGGAAATGC
TGTGCCATGGAAACCAAGACACAAAAAGAAGCCTCAAGAAACACGCTATCAGCAAAATAA
TCAAAACCAGCTMGAGCTGTTGTCATGCCAGCATAGTGAATTGCAGGACATTTGGATATC
ATCAAAACTGCACAAGCTTGGTCAAACYGTGCCACAAGACTCCAAGATAGCTCCGTCTGA
AAAGAAATCTCCAAGAACCAAAGTACAGAGAGTGCTCAGTCAAAATACTTTAGCATCACA
AGA
>Aegithalos_concinnus-KIZ-AH10047B5
CCAGACGAATCCAGAGCAGAAGAACGATATAAAGGCATCCCTGCTTAATCTAATATCACA
CGAGAGGCAGCCAAAATATAACCAAGATGTGTTGCAGAAAAAAGAATCTTTATTGTTTAG
GCATAATTATAGTTCCTTATTGTTAAAACAAAAGCAAGCAACAAATAAGAAAGGAAATGC
TGTGCCATGGAAACCAAGACACAAAAAGAAGCCTCAAGAAACACGCTATCAGCAAAATAA
TCAAAACCAGCTAGAGCTGTTGTCATGCCAGCATAGYGAATTGCAGGACATTTGGATATC
ATCAAAACTGCACAAGCTTGGTCAAACCGTGCCACAAGACTCCAAGATAGCTCCGTCTGA
AAAGAAATCTCCAAGAACCAAAGTACAGAGAGTGCTCAGTCAAAATACTTTAGCATCACA
AGA
>Aegithalos_concinnus-KIZ-YXBL047B5
CCAGACGAATCCAGAGCAGAAGAACGATATAAAGGCATCCCTGCTTAATCTAATATCACA
CGAGAGGCAGCCAAAATATAACCAAGATGTGTTGCAGAAAAAAGAATCTTTATTGTTTAG
GCATAATTATAGTTCCTTATTGTTAAAACAAAAGCAAGCAACAAATAAGAAAGGAAATGC
TGTGCCATGGAAACCAAGACACAAAAAGAAGCCTCAAGAAACACGCTATCAGCAAAATAA
TCAAAACCAGCTMGAGCTGTTGTCATGCCAGCATAGTGAATTGCAGGACATTTGGATATC
ATCAAAACTGCACAAGCTTGGTCAAACCGTGCCACAAGACTCCAAGATAGCTCCGTCTGA
AAAGAAATCTCCAAGAACCAAAGTACAGAGAGTGCTCAGTCAAAATACTTTAGCATCACA
AGA
>Aegithalos_concinnus-KIZ-AH10050B5
CCAGACGAATCCAGAGCAGAAGAACGATATAAAGGCATCCCTGCTTAATCTAATATCACA
CGAGAGGCAGCCAAAATATAACCAAGATGTGTTGCAGAAAAAAGAATCTTTATTGTTTAG
GCATAATTATAGTTCCTTATTGTTAAAACAAAAGCAAGCAACAAATAAGAAAGGAAATGC
TGTGCCATGGAAACCAAGACACAAAAAGAAGCCTCAAGAAACACGCTATCAGCAAAATAA
TCAAAACCAGCTMGAGCTGTTGTCATGCCAGCATAGTGAATTGCAGGACATTTGGATATC
ATCAAAACTGCACAAGCTTGGTCAAACCGTGCCACAAGACTCCAAGATAGCTCCRTCTGA
AAAGAAATCTCCAAGAACCAAAGTACAGAGAGTGCTCAGTCAAAATACTTTAGCATCACA
AGA
>Aegithalos_concinnus-KIZ-AH10051B5
CCAGACGAATCCAGAGCAGAAGAACGATATAAAGGCATCCCTGCTTAATCTAATATCACA
CGAGAGGCAGCCAAAATATAACCAAGATGTGTTGCAGAAAAAAGAATCTTTATTGTTTAG
GCATAATTATAGTTCCTTATTGTTAAAACAAAAGCAAGCAACAAATAAGAAAGGAAATGC
TGTGCCATGGAAACCAAGACACAAAAAGAAGCCTCAAGAAACACGCTATCAGCAAAATAA
TCAAAACCAGCTMGAGCTGTTGTCATGCCAGCATAGYGAATTGCAGGACATTTGGATATC
ATCAAAACTGCACAAGCTTGGTCAAACCGTGCCACAAGACTCCAAGATAGCTCCGTCTGA
AAAGAAATCTCCAAGAACCAAAGTACAGAGAGTGCTCAGTCAAAATACTTTAGCATCACA
AGA
>Aegithalos_concinnus-KIZ-AH10065B5
CCAGACGAATCCAGAGCAGAAGAACGATATAAAGGCATCCCTGCTTAATCTAATATCACA
CGAGAGGCAGCCAAAATATAACCAAGATGTGTTGCAGAAAAAAGAATCTTTATTGTTTAG
GCATAATTATAGTTCCTTATTGTTAAAACAAAAGCAAGCARCAAATAAGAAAGGAAATGC
TGTGCCATGGAAACCAAGACACAAAAAGAAGCCTCAAGAAACACGCTATCAGCAAAATAA
TCAAAACCAGCTAGAGCTGTTGTCATGCCAGCATAGTGAATTGCAGGACATTTGGATATC
ATCAAAACTGCACAAGCTTGGTCAAACCGTGCCACAAGACTCCAAGATAGCTCCGTCTGA
AAAGAAATCTCCAAGAACCAAAGTACAGAGAGTGCTCAGTCAAAATACTTTAGCATCACA
AGA
>Aegithalos_concinnus-KIZ-LSZS117_TMEM132B
GCATAAATCTTATAGAAGAGCTCCACAGTAATCCCTTCCAGGGAGGCTGTTTCCTCTGAA
AGCAGGGGTGCAGGGGAGCTGAACCAGCTGGGAGACAATTCCAACTCCACAACACATAAT
CCTAGGTGGCCTGTCAACCTACAGCTGGCCACCACTTCCCTGGACTCCAGGAAAGCAAAC
ATCTTCACACAAGGCAGCATCTCCTCGGGGTCGTAGTCATCCCAGTCCTTCCCAGCAATG
TAGAACAGGGTTTGGATTTTAGGCTTGTTGGAATAGATCGAGCTGTTGATGATGTGGGAT
TTTAATTTCCAATTAAAAGTGAATTTGTTTGTGAA
>Aegithalos_concinnus-KIZ-AH09037_TMEM132B
GCATAAATCTTATAGAAGAGCTCCACAGTAATCCCTTCCAGGGAGGCTGTTTCCTCTRAA
AGCAGGGGTGCAGGGGAGCTGAACCAGCTGGGAGACAATTCCAACTCCACAACACATAAT
CCTAGGTGGCCTGTCAACCTACAGCTGGCCACCACTTCCCTGGACTCCAGGAAAGCAAAC
ATCTTCACACAAGGCAGCATCTCCTCGGGGTCGTAGTCATCCCAGTCCTTCCCAGCAATG
TAGAACARGGTTTGGATTTTAGGCTTGTTGGAATAGATCGAGCTGTTGATGATGTGGGAT
TTTAATTTCCAATTAAAAGTGAATTTGTTTGTGAA
>Aegithalos_concinnus-KIZ-YXBL047_TMEM132B
GCATAAATCTTATAGAAGAGCTCCACAGTAATCCCTTCCAGGGAGGCTGTTTCCTCTGAA
AGCAGGGGTGCAGGGGAGCTGAACCAGCTGGGAGACAATTCCAACTCCACAACACATAAT
CCTAGGTGGCCTGTCAACCTACAGCTGGCCACCACTTCCCTGGACTCCAGGAAAGCAAAC
ATCTTCACACAAGGCAGCATCTCCTCGGGGTCGTAGTCATCCCAGTCCTTCCCAGCAATG
TAGAACARGGTTTGGATTTTAGGCTTGTTGGAATAGATCGAGCTGTTGATGATGTGGGAT
TTTAATTTCCAATTAAAAGTGAATTTGTTTGTGAA
>Aegithalos_concinnus-KIZ-LSZS114_TMEM132B
GCATAAATCTTATAGAAGAGCTCCACAGTAATCCCTTCCAGGGAGGCTGTTTCCTCTGAA
AGCAGGGGTGCAGGGGAGCTGAACCAGCTGGGAGACAATTCCAACTCCACAACACATAAT
CCTAGGTGGCCTGTCAACCTACAGCTGGCCACCACTTCCCTGGACTCCAGGAAAGCAAAC
ATCTTCACACAAGGCAGCATCTCCTCGGGGTCGTAGTCATCCCAGTCCTTCCCAGCAATG
TAGAACAAGGTTTGGATTTTAGGCTTGTTGGAATAGATCGAGCTGTTGATGATGTGGGAT
TTTAATTTCCAATTAAAAGTGAATTTGTTTGTGAA
>Aegithalos_concinnus-KIZ-AH09107_TMEM132B
GCATAAATCTTATAGAAGAGCTCCACAGTAATCCCTTCCARGGAGGCTGTTTCCTCTGAA
AGCAGGGGTGCAGGGGAGCTGAACCAGCTGGGAGACAATTCCAACTCCACAACACATAAT
CCTAGGTGGCCTGTCAACCTACAGCTGGCCACCACTTCCCTGGACTCCAGGAAAGCAAAC
ATCTTCACACAAGGCAGCATCTCCTCGGGGTCGTAGTCATCCCAGTCCTTCCCAGCAATG
TAGAACARGGTTTGGATTTTAGGCTTGTTGGAATAGATCGAGCTGTTGATGATGTGGGAT
TTTAATTTCCAATTAAAAGTGAATTTGTTTGTGAA
>Aegithalos_concinnus-KIZ-LSZS115_TMEM132B
GCATAAATCTTATAGAAGAGCTCCACAGTAATCCCTTCCAGGGAGGCTGTTTCCTCTGAA
AGCAGGGGTGCAGGGGAGCTGAACCAGCTGGGAGACAATTCCAACTCCACAACACATAAT
CCTAGGTGGCCTGTCAACCTACAGCTGGCCACCACTTCCCTGGACTCCAGGAAAGCAAAC
ATCTTCACACAAGGCAGCATCTCCTCGGGGTCGTAGTCATCCCAGTCCTTCCCAGCAATG
TAGAACAGGGTTTGGATTTTAGGCTTGTTGGAATAGATCGAGCTGTTGATGATGTGGGAT
TTTAATTTCCAATTAAAAGTGAATTTGTTTGTGAA
>Aegithalos_concinnus-KIZ-LSZS009_TMEM132B
GCATAAATCTTATAGAAGAGCTCCACAGTAATCCCTTCCAGGGAGGCTGTTTCCTCTGAA
AGCAGGGGTGCAGGGGAGCTGAACCAGCTGGGAGACAATTCCAACTCCACAACACATAAT
CCTAGGTGGCCTGTCAACCTACAGCTGGCCACCACTTCCCTGGACTCCAGGAAAGCAAAC
ATCTTCACACAAGGCAGCATCTCCTCGGGGTCGTAGTCATCCCAGTCCTTCCCAGCAATG
TAGAACARGGTTTGGATTTTAGGCTTGTTGGAATAGATCGAGCTGTTGATGATGTGGGAT
TTTAATTTCCAATTAAAAGTGAATTTGTTTGTGAA
>Aegithalos_concinnus-KIZ-AH09067_TMEM132B
GCATAAATCTTATAGAAGAGCTCCACAGTAATCCCTTCCAGGGAGGCTGTTTCCTCTGAA
AGCAGGGGTGCAGGGGAGCTGAACCAGCTGGGAGACAATTCCAACTCCACAACACATAAT
CCTAGGTGGCCTGTCAACCTACAGCTGGCCACCACTTCCCTGGACTCCAGGAAAGCAAAC
ATCTTCACACAAGGCAGCATCTCCTCGGGGTCGTAGTCATCCCAGTCCTTCCCAGCAATG
TAGAACARGGTTTGGATTTTAGGCTTGTTGGAATAGATCGAGCTGTTGATGATGTGGGAT
TTTAATTTCCAATTAAAAGTGAATTTGTTTGTGAA
>Aegithalos_concinnus-KIZ-LSZS004_TMEM132B
GCATAAATCTTATAGAAGAGCTCCACAGTAATCCCTTCCAGGGAGGCTGTTTCCTCTGAA
AGCAGGGGTGCAGGGGAGCTGAACCAGCTGGGAGACAATTCCAACTCCACAACACATAAT
CCTAGGTGGCCTGTCAACCTACAGCTGGCCACCACTTCCCTGGACTCCAGGAAAGCAAAC
ATCTTCACACAAGGCAGCATCTCCTCGGGGTCGTAGTCATCCCAGTCCTTCCCAGCAATG
TAGAACARGGTTTGGATTTTAGGCTTGTTGGAATAGATCGAGCTGTTGATGATGTGGGAT
TTTAATTTCCAATTAAAAGTGAATTTGTTTGTGAA
>Aegithalos_concinnus-KIZ-YXBL137_TMEM132B
GCATAAATCTTATAGAAGAGCTCCACAGTAATCCCTTCCAGGGAGGCTGTTTCCTCTGAA
AGCAGGGGTGCAGGGGAGCTGAACCAGCTGGGAGACAATTCCAACTCCACAACACATAAT
CCTAGGTGGCCTGTCAACCTACAGCTGGCCACCACTTCCCTGGACTCCAGGAAAGCAAAC
ATCTTCACACAAGGCAGCATCTCCTCGGGGTCGTAGTCATCCCAGTCCTTCCCAGCAATG
TAGAACAGGGTTTGGATTTTAGGCTTGTTGGAATAGATCGAGCTGTTGATGATGTGGGAT
TTTAATTTCCAATTAAAAGTGAATTTGTTTGTGAA
>Aegithalos_concinnus-KIZ-LSZS116_TMEM132B
GCATAAATCTTATAGAAGAGCTCCACAGTAATCCCTTCCAGGGAGGCTGTTTCCTCTGAA
AGCAGGGGTGCAGGGGAGCTGAACCAGCTGGGAGACAATTCCAACTCCACAACACATAAT
CCTAGGTGGCCTGTCAACCTACAGCTGGCCACCACTTCCCTGGACTCCAGGAAAGCAAAC
ATCTTCACACAAGGCAGCATCTCCTCGGGGTCGTAGTCATCCCAGTCCTTCCCAGCAATG
TAGAACAAGGTTTGGATTTTAGGCTTGTTGGAATAGATCGAGCTGTTGATGATGTGGGAT
TTTAATTTCCAATTAAAAGTGAATTTGTTTGTGAA
>Aegithalos_concinnus-KIZ-LSZS019_TMEM132B
GCATAAATCTTATAGAAGAGCTCCACAGTAATCCCTTCCAGGGAGGCTGTTTCCTCTGAA
AGCAGGGGTGCAGGGGAGCTGAACCAGCTGGGAGACAATTCCAACTCCACAACACATAAT
CCTAGGTGGCCTGTCAACCTACAGCTGGCCACCACTTCCCTGGACTCCAGGAAAGCAAAC
ATCTTCACACAAGGCAGCATCTCCTCGGGGTCGTAGTCATCCCAGTCCTTCCCAGCAATG
TAGAACAGGGTTTGGATTTTAGGCTTGTTGGAATAGATCGAGCTGTTGATGATGTGGGAT
TTTAATTTCCAATTAAAAGTGAATTTGTTTGTGAA
>Aegithalos_concinnus-KIZ-LSZS125_TMEM132B
GCATAAATCTTATAGAAGAGCTCCACAGTAATCCCTTCCAGGGAGGCTGTTTCCTCTGAA
AGCAGGGGTGCAGGGGAGCTGAACCAGCTGGGAGACAATTCCAACTCCACAACACATAAT
CCTAGGTGGCCTGTCAACCTACAGCTGGCCACCACTTCCCTGGACTCCAGGAAAGCAAAC
ATCTTCACACAAGGCAGCATCTCCTCGGGGTCGTAGTCATCCCAGTCCTTCCCAGCAATG
TAGAACAGGGTTTGGATTTTAGGYTTGTTGGAATAGATCGAGCTGTTGATGATGTGGGAT
TTTAATTTCCAATTAAAAGTGAATTTGTTTGTGAA
>Aegithalos_concinnus-KIZ-LSZS008_TMEM132B
GCATAAATCTTATAGAAGAGCTCCACAGTAATCCCTTCCARGGAGGCTGTTTCCTCTGAA
AGCAGGGGTGCAGGGGAGCTGAACCAGCTGGGAGACAATTCCAACTCCACAACACATAAT
CCTAGGTGGCCTGTCAACCTACAGCTGGCCACCACTTCCCTGGACTCCAGGAAAGCAAAC
ATCTTCACACAAGGCAGCATCTCCTCGGGGTCGTAGTCATCCCAGTCCTTCCCAGCAATG
TAGAACAAGGTTTGGATTTTAGGCTTGTTGGAATAGATCGAGCTGTTGATGATGTGGGAT
TTTAATTTCCAATTAAAAGTGAATTTGTTTGTGAA
>Aegithalos_concinnus-KIZ-LSZS017_TMEM132B
GCATAAATCTTATAGAAGAGCTCCACAGTAATCCCTTCCAGGGAGGCTGTTTCCTCTGAA
AGCAGGGGTGCAGGGGAGCTGAACCAGCTGGGAGACAATTCCAACTCCACAACACATAAT
CCTAGGTGGCCTGTCAACCTACAGCTGGCCACCACTTCCCTGGACTCCAGGAAAGCAAAC
ATCTTCACACAAGGCAGCATCTCCTCGGGGTCGTAGTCATCCCAGTCCTTCCCAGCAATG
TAGAACARGGTTTGGATTTTAGGCTTGTTGGAATAGATCGAGCTGTTGATGATGTGGGAT
TTTAATTTCCAATTAAAAGTGAATTTGTTTGTGAA
>Aegithalos_concinnus-KIZ-LSZS112_TMEM132B
GCATAAATCTTATAGAAGAGCTCCACAGTAATCCCTTCCAGGGAGGCTGTTTCCTCTGAA
AGCAGGGGTGCAGGGGAGCTGAACCAGCTGGGAGACAATTCCAACTCCACAACACATAAT
CCTAGGTGGCCTGTCAACCTACAGCTGGCCACCACTTCCCTGGACTCCAGGAAAGCAAAC
ATCTTCACACAAGGCAGCATCTCCTCGGGGTCGTAGTCATCCCAGTCCTTCCCAGCAATG
TAGAACARGGTTTGGATTTTAGGCTTGTTGGAATAGATCGAGCTGTTGATGATGTGGGAT
TTTAATTTCCAATTAAAAGTGAATTTGTTTGTGAA
>Aegithalos_concinnus-KIZ-YXBL090_TMEM132B
GCATAAATCTTATAGAAGAGCTCCACAGTAATCCCTTCCAGGGAGGCTGTTTCCTCTGAA
AGCAGGGGTGCAGGGGAGCTGAACCAGCTGGGAGACAATTCCAACTCCACAACACATAAT
CCTAGGTGGCCTGTCAACCTACAGCTGGCCACCACTTCCCTGGACTCCAGGAAAGCAAAC
ATCTTCACACAAGGCAGCATCTCCTCGGGGTCGTAGTCATCCCAGTCCTTCCCAGCAATG
TAGAACAAGGTTTGGATTTTAGGCTTGTTGGAATAGATCGAGCTGTTGATGATGTGGGAT
TTTAATTTCCAATTAAAAGTGAATTTGTTTGTGAA
>Aegithalos_concinnus-KIZ-LSZS118_TMEM132B
GCATAAATCTTATAGAAGAGCTCCACAGTAATCCCTTCCAGGGAGGCTGTTTCCTCTGAA
AGCAGGGGTGCAGGGGAGCTGAACCAGCTGGGAGACAATTCCAACTCCACAACACATAAT
CCTAGGTGGCCTGTCAACCTACAGCTGGCCACCACTTCCCTGGACTCCAGGAAAGCAAAC
ATCTTCACACAAGGCAGCATCTCCTCGGGGTCGTAGTCATCCCAGTCCTTCCCAGCAATG
TAGAACAGGGTTTGGATTTTAGGCTTGTTGGAATAGATYGAGCTGTTGATGATGTGGGAT
TTTAATTTCCAATTAAAAGTGAATTTGTTTGTGAA
>Aegithalos_concinnus-KIZ-LSZS018_TMEM132B
GCATAAATCTTATAGAAGAGCTCCACAGTAATCCCTTCCAGGGAGGCTGTTTCCTCTGAA
AGCAGGGGTGCAGGGGAGCTGAACCAGCTGGGAGACAATTCCAACTCCACAACACATAAT
CCTAGGTGGCCTGTCAACCTACAGCTGGCCACCACTTCCCTGGACTCCAGGAAAGCAAAC
ATCTTCACACAAGGCAGCATCTCCTCGGGGTCGTAGTCATCCCAGTCCTTCCCAGCAATG
TAGAACAAGGTTTGGATTTTAGGCTTGTTGGAATAGATCGAGCTGTTGATGATGTGGGAT
TTTAATTTCCAATTAAAAGTGAATTTGTTTGTGAA
>Aegithalos_concinnus-KIZ-LSZS033_TMEM132B
GCATAAATCTTATAGAAGAGCTCCACAGTAATCCCTTCCAGGGAGGCTGTTTCCTCTGAA
AGCAGGGGTGCAGGGGAGCTGAACCAGCTGGGAGACAATTCCAACTCCACAACACATAAT
CCTAGGTGGCCTGTCAACCTACAGCTGGCCACCACTTCCCTGGACTCCAGGAAAGCAAAC
ATCTTCACACAAGGCAGCATCTCCTCGGGGTCGTAGTCATCCCAGTCCTTCCCAGCAATG
TAGAACAGGGTTTGGATTTTAGGCTTGTTGGAATAGATCGAGCTGTTGATGATGTGGGAT
TTTAATTTCCAATTAAAAGTGAATTTGTTTGTGAA
>Aegithalos_concinnus-KIZ-LSZS113_TMEM132B
GCATAAATCTTATAGAAGAGCTCCACAGTAATCCCTTCCAGGGAGGCTGTTTCCTCTGAA
AGCAGGGGTGCAGGGGAGCTGAACCAGCTGGGAGACAATTCCAACTCCACAACACATAAT
CCTAGGTGGCCTGTCAACCTACAGCTGGCCACCACTTCCCTGGACTCCAGGAAAGCAAAC
ATCTTCACACAAGGCAGCATCTCCTCGGGGTCGTAGTCATCCCAGTCCTTCCCAGCAATG
TAGAACAGGGTTTGGATTTTAGGCTTGTTGGAATAGATCGAGCTGTTGATGATGTGGGAT
TTTAATTTCCAATTAAAAGTGAATTTGTTTGTGAA
>Aegithalos_concinnus-KIZ-AH10035_TMEM132B
GCATAAATCTTATAGAAGAGCTCCACAGTAATCCCTTCCAGGGAGGCTGTTTCCTCTGAA
AGCAGGGGTGCAGGGGAGCTGAACCAGCTGGGAGACAATTCCAACTCCACAACACATAAT
CCTAGGTGGCCTGTCAACCTACAGCTGGCCACCACTTCCCTGGACTCCAGGAAAGCAAAC
ATCTTCACACAAGGCAGCATCTCCTCGGGGTCGTAGTCATCCCAGTCCTTCCCAGCAATG
TAGAACARGGTTTGGATTTTAGGCTTGTTGGAATAGATCGAGCTGTTGATGATGTGGGAT
TTTAATTTCCAATTAAAAGTGAATTTGTTTGTGAA
>Aegithalos_concinnus-KIZ-AH10065_TMEM132B
GCATAAATCTTATAGAAGAGCTCCACAGTAATCCCTTCCAGGGAGGCTGTTTCCTCTGAA
AGCAGGGGTGCAGGGGAGCTGAACCAGCTGGGAGACAATTCCAACTCCACAACACATAAT
CCTAGGTGGCCTGTCAACCTACAGCTGGCCACCACTTCCCTGGACTCCAGGAAAGCAAAC
ATCTTCACACAAGGCAGCATCTCCTCGGGGTCGTAGTCATCCCAGTCCTTCCCAGCAATG
TAGAACARGGTTTGGATTTTAGGCTTGTTGGAATAGATCGAGCTGTTGATGATGTGGGAT
TTTAATTTCCAATTAAAAGTGAATTTGTTTGTGAA
>Aegithalos_concinnus-KIZ-AH10066_TMEM132B
GCATAAATCTTATAGAAGAGCTCCACAGTAATCCCTTCCAGGGAGGCTGTTTCCTCTGAA
AGCAGGGGTGCAGGGGAGCTGAACCAGCTGGGAGACAATTCCAACTCCACAACACATAAT
CCTAGGTGGCCTGTCAACCTACAGCTGGCCACCACTTCCCTGGACTCCAGGAAAGCAAAC
ATCTTCACACAAGGCAGCATCTCCTCGGGGTCGTAGTCATCCCAGTCCTTCCCAGCAATG
TAGAACARGGTTTGGATTTTAGGCTTGTTGGAATAGATCGAGCTGTTGATGATGTGGGAT
TTTAATTTCCAATTAAAAGTGAATTTGTTTGTGAA
>Aegithalos_concinnus-KIZ-AH10047_TMEM132B
GCATAAATCTTATAGAAGAGCTCCACAGTAATCCCTTCCARGGAGGCTGTTTCCTCTGAA
AGCAGGGGTGCAGGGGAGCTGAACCAGCTGGGAGACAATTCCAACTCCACAACACATAAT
GCTAGGTGGCCTGTCAACCTACAGCTGGCCACCACTTCCCTGGACTCCAGGAAAGCAAAC
ATCTTCACACAAGGCAGCATCTCCTCGGGGTCGTAGTCATCCCAGTCCTTCCCAGCAATG
TAGAACARGGTTTGGATTTTAGGCTTGTTGGAATAGATCGAGCTGTTGATGATGTGGGAT
TTTAATTTCCAATTAAAAGTGAATTTGTTTGTGAA
>Aegithalos_concinnus-KIZ-AH10051_TMEM132B
GCATAAATCTTATAGAAGAGCTCCACAGTAATCCCTTCCARGGAGGCTGTTTCCTCTGAA
AGCAGGGGTGCAGGGGAGCTGAACCAGCTGGGAGACAATTCCAACTCCACAACACATAAT
GCTAGGTGGCCTGTCAACCTACAGCTGGCCACCACTTCCCTGGACTCCAGGAAAGCAAAC
ATCTTCACACAAGGCAGCATCTCCTCGGGGTCGTAGTCATCCCAGTCCTTCCCAGCAATG
TAGAACARGGTTTGGATTTTAGGCTTGTTGGAATAGATCGAGCTGTTGATGATGTGGGAT
TTTAATTTCCAATTAAAAGTGAATTTGTTTGTGAA
>Aegithalos_concinnus-KIZ-AH10044_TMEM132B
GCATAAATCTTATAGAAGAGCTCCACAGTAATCCCTTCCAGGGAGGCTGTTTCCTCTGAA
AGCAGGGGTGCAGGGGAGCTGAACCAGCTGGGAGACAATTCCAACTCCACAACACATAAT
CCTAGGTGGCCTGTCAACCTACAGCTGGCCACCACTTCCCTGGACTCCAGGAAAGCAAAC
ATCTTCACACAAGGCAGCATCTCCTCGGGGTCGTAGTCATCCCAGTCCTTCCCAGCTATG
TAGAACAGGGTTTGGATTTTAGGCTTGTTGGAATAGATCGAGCTGTTGATGATGTGGGAT
TTTAATTTCCAATTAAAAGTGAATTTGTTTGTGAA
>Aegithalos_concinnus-KIZ-AH10050_TMEM132B
GCATAAATCTTATAGAAGAGCTCCACAGTAATCCCTTCCAGGGAGGCTGTTTCCTCTGAA
AGCAGGGGTGCAGGGGAGCTGAACCAGCTGGGAGACAATTCCAACTCCACAACACATAAT
CCTAGGTGGCCTGTCAACCTACAGCTGGCCACCACTTCCCTGGACTCCAGGAAAGCAAAC
ATCTTCACACAAGGCAGCATCTCCTCGGGGTCGTAGTCATCCCAGTCCTTCCCAGCAATG
TAGAACARGGTTTGGATTTTAGGCTTGTTGGAATAGATCGAGCTGTTGATGATGTGGGAT
TTTAATTTCCAATTAAAAGTGAATTTGTTTGTGAA
>Aegithalos_concinnus-KIZ-AH09038_TMEM132B
GCATAAATCTTATAGAAGAGCTCCACAGTAATCCCTTCCAGGGAGGCTGTTTCCTCTGAA
AGCAGGGGTGCAGGGGAGCTGAACCAGCTGGGAGACAATTCCAACTCCACAACACATAAT
CCTAGGTGGCCTGTCAACCTACAGCTGGCCACCACTTCCCTGGACTCCAGGAAAGCAAAC
ATCTTCACACAAGGCAGCATCTCCTCGGGGTCGTAGTCATCCCAGTCCTTCCCAGCAATG
TAGAACAAGGTTTGGATTTTAGGCTTGTTGGAATAGATCGAGCTGTTGATGATGTGGGAT
TTTAATTTCCAATTAAAAGTGAATTTGTTTGTGAA
>Aegithalos_concinnus-KIZ-LSZS112_TTC28
TGAAGTCCATCAAGGCTTTGAAGGCCAGGCCCAGGTTGCAATAGGCTTTAGCTTGACTCA
GCTTGTCATGAAGATCCTTTGCCAAGGCGAGATCCTGCTCGTAGTACTTAACAGCTTCTC
CGTAGTTCCCGAGGCAATAATGGGCATAGCCAAGGTTGTGGCAAACTTTYCCCTCGCCTT
CCATGTCCTGCAGCTCCGGGGACAAGCGCAGGTACTGCTCATAGTACGGGGCCGCCTGCA
CGAACTCTCCTCGCGTGCAGTGGAAGTTGCCCAAGTTGCTGAGGGCTCGCGCTTCGCTCT
GGATGTCCCGCAGCTCCYGGGCAATGTTGAGATGATTCTGGTAATGCTGCAGGGCACGGT
CGTGGGC
>Aegithalos_concinnus-KIZ-AH10047_TTC28
TGAAGTCCATCAAGGCTTTGAAGGCCAGGCCCAGGTTGCAATAGGCTTTAGCTTGGCTCA
GCTTGTCATGAAGATCCTTTGCCAAGGCGAGATCCTGCTCGTAGTACTTAACAGCTTCTC
CGTAGTTCCCGAGGCAATAATGGGCATAGCCAAGGTTGTGGCAAACTTTYCCCTCGCCTT
CCATGTCCTGCAGCTCCGGGGACAAGCGCAGGTACTGCTCATAGTACGGGGCCGCCTGCA
CGAACTCTCCTCGCGTGCAGTGGAAGTTGCCCAAGTTGCTGAGGGCTCGCGCTTCGCTCT
GGATGTCCCGCAGCTCCCGGGCAATGTTGAGATGATTCTGGTAATGCTGCAGGGCACGGT
CGTGGGC
>Aegithalos_concinnus-KIZ-LSZS004_TTC28
TGAAGTCCATCAAGGCTTTGAAGGCCAGGCCCAGGTTGCAATAGGCTTTAGCTTGGCTCA
GCTTGTCATGAAGATCCTTTGCCAAGGCGAGATCCTGCTCGTAGTACTTAACAGCTTCTC
CATAGTTCCCGAGGCAATAATGGGCATAGCCAAGGTTGTGGCAAACTTTCCCCTCGCCTT
CCATGTCCTGCAGCTCCGGGGACAAGCGCAGGTACTGCTCATAGTACGGGGCCGCCTGCA
CGAACTCTCCTCGCGTGCAGTGGAAGTTGCCCAAGTTGCTGAGGGCTCGCGCTTCGCTCT
GGATGTCCCGCAGCTCCCGGGCAATGTTGAGATGATTCTGGTAATGCTGCAGGGCACGGT
CGTGGGC
>Aegithalos_concinnus-KIZ-LSZS008_TTC28
TGAAGTCCATCAAGGCTTTGAAGGCCAGGCCCAGGTTGCAATAGGCTTTAGCTTGGCTCA
GCTTGTCATGAAGATCCTTTGCCAAGGCGAGATCCTGCTCRTAGTACTTAACAGCTTCTC
CRTAGTTCCCGAGGCAATAATGGGCATAGCCAAGGTTGTGGCAAACTTTCCCCTCGCCTT
CCATGTCCTGCAGCTCCGGGGACAAGCGCAGGTACTGCTCATAGTACGGGGCCGCCTGCA
CGAACTCTCCTCGCGTGCAGTGGAAGTTGCCCAAGTTGCTGAGGGCTCGCGCTTCGCTCT
GGATGTCCCGCAGCTCCCGGGCAATGTTGAGATGATTCTGGTAATGCTGCAGGGCACGGT
CGTGGGC
>Aegithalos_concinnus-KIZ-LSZS017_TTC28
TGAAGTCCATCAAGGCTTTGAAGGCCAGGCCCAGGTTGCAATAGGCTTTAGCTTGGCTCA
GCTTGTCATGAAGATCCTTTGCCAAGGCGAGATCCTGCTCRTAGTACTTAACAGCTTCTC
CRTAGTTCCCGAGGCAATAATGGGCATAGCCAAGGTTGTGGCAAACTTTCCCCTCGCCTT
CCATGTCCTGCAGCTCCGGGGACAAGCGCAGGTACTGCTCATAGTACGGGGCCGCCTGCA
CGAACTCTCCTCGCGTGCAGTGGAAGTTGCCCAAGTTGCTGAGGGCTCGCGCTTCGCTCT
GGATGTCCCGCAGCTCCCGGGCAATGTTGAGATGATTCTGGTAATGCTGCAGGGCACGGT
CATGGGC
>Aegithalos_concinnus-KIZ-LSZS009_TTC28
TGAAGTCCATCAAGGCTTTGAAGGCCAGGCCCAGGTTGCAATAGGCTTTAGCTTGGCTCA
GCTTGTCATGAAGATCCTTTGCCAAGGCGAGATCCTGCTCGTAGTACTTAACAGCTTCTC
CRTAGTTCCCGAGGCAATAATGGGCATAGCCAAGGTTGTGGCAAACTTTCCCCTCGCCTT
CCATGTCCTGCAGCTCCGGGGACAAGCGCAGGTACTGCTCATAGTACGGGGCCGCCTGCA
CGAACTCTCCTCGCGTGCAGTGGAAGTTGCCCAAGTTGCTGAGGGCTCGCGCTTCGCTCT
GGATGTCCCGCAGCTCCCGGGCAATGTTGAGATGATTCTGGTAATGCTGCAGGGCACGGT
CGTGGGC
>Aegithalos_concinnus-KIZ-YXBL090_TTC28
TGAAGTCCATCAAGGCTTTGAAGGCCAGGCCCAGGTTGCAATAGGCTTTAGCTTGGCTCA
GCTTGTCATGAAGATCCTTTGCCAAGGCGAGATCCTGCTCGTAGTACTTAACAGCTTCTC
CRTAGTTCCCGAGGCAATAATGGGCATAGCCAAGGTTGTGGCAAACTTTCCCCTCGCCTT
CCATGTCCTGCAGCTCCGGGGACAAGCGCAGGTACTGCTCATAGTACGGGGCCGCCTGCA
CGAACTCTCCTCGCGTGCAGTGGAAGTTGCCCAAGTTGCTGAGGGCTCGCGCTTCGCTCT
GGATGTCCCGCAGCTCCCGGGCAATGTTGAGATGATTCTGGTAATGCTGCAGGGCACGGT
CGTGGGC
>Aegithalos_concinnus-KIZ-AH09067_TTC28
TGAAGTCCATCAAGGCTTTGAAGGCCAGGCCCAGGTTGCAATAGGCTTTAGCTTGGCTCA
GCTTGTCATGAAGATCCTTTGCCAAGGCGAGATCCTGCTCGTAGTACTTAACAGCTTCTC
CRTAGTTCCCGAGGCAATAATGGGCATAGCCAAGGTTGTGGCAAACTTTCCCCTCGCCTT
CCATGTCCTGCAGCTCCGGGGACAAGCGCAGGTACTGYTCATAGTACGGGGCCGCCTGCA
CGAACTCTCCTCGCGTGCAGTGGAAGTTGCCCAAGTTGCTGAGGGCTCGCGCTTCGCTCT
GGATGTCCCGCAGCTCCCGGGCAATGTTGAGATGATTCTGGTAATGCTGCAGGGCACGGT
CGTGGGC
>Aegithalos_concinnus-KIZ-LSZS019_TTC28
TGAAGTCCATCAAGGCTTTGAAGGCCAGGCCCAGGTTGCAATAGGCTTTAGCTTGGCTCA
GCTTGTCATGAAGATCCTTTGCCAAGGCGAGATCCTGCTCGTAGTACTTAACAGCTTCTC
CATAGTTCCCGAGGCAATAATGGGCATAGCCAAGGTTGTGGCAAACTTTCCCCTCGCCTT
CCATGTCCTGCAGCTCCGGGGACAAGCGCAGGTACTGYTCATAGTACGGGGCCGCCTGCA
CGAACTCTCCTCGCGTGCAGTGGAAGTTGCCCAAGTTGCTGAGGGCTCGCGCTTCGCTCT
GGATGTCCCGCAGCTCCCGGGCAATGTTGAGATGATTCTGGTAATGCTGCAGGGCACGGT
CGTGGGC
>Aegithalos_concinnus-KIZ-AH09107_TTC28
TGAAGTCCATCAAGGCTTTGAAGGCCAGGCCCAGGTTGCAATAGGCTTTAGCTTGGCTCA
GCTTGTCATGAAGATCCTTTGCCAAGGCGAGATCCTGCTCGTAGTACTTAACAGCTTCTC
CGTAGTTCCCGAGGCAATAATGGGCATAGCCAAGGTTGTGGCAAACTTTCCCCTCGCCTT
CCATGTCCTGCAGCTCCGGGGACAAGCGCAGGTACTGCTCATAGTACGGGGCCGCCTGCA
CGAACTCTCCTCGCGTGCAGTGGAAGTTGCCCAAGTTGCTGAGGGCTCGCGCTTCGCTCT
GGATGTCCCGCAGCTCCCGGGCAATGTTGAGATGATTCTGGTAATGCTGCAGGGCACGGT
CGTGGGC
>Aegithalos_concinnus-KIZ-LSZS018_TTC28
TGAAGTCCATCAAGGCTTTGAAGGCCAGGCCCAGGTTGCAATAGGCTTTAGCTTGGCTCA
GCTTGTCATGAAGATCCTTTGCCAAGGCGAGATCCTGCTCGTAGTACTTAACAGCTTCTC
CGTAGTTCCCGAGGCAATAATGGGCATAGCCAAGGTTGTGGCAAACTTTCCCCTCGCCTT
CCATGTCCTGCAGCTCCGGGGACAAGYGCAGGTACTGCTCATAGTACGGGGCCGCCTGCA
CGAACTCTCCTCGCGTGCAGTGGAAGTTGCCCAAGTTGCTGAGGGCTCGCGCTTCGCTCT
GGATGTCCCGCAGCTCCCGGGCAATGTTGAGATGATTCTGGTAATGCTGCAGGGCACGGT
CGTGGGC
>Aegithalos_concinnus-KIZ-LSZS117_TTC28
TGAAGTCCATCAAGGCTTTGAAGGCCAGGCCCAGGTTGCAATAGGCTTTAGCTTGGCTCA
GCTTGTCATGAAGATCCTTTGCCAAGGCGAGATCCTGCTCGTAGTACTTAACAGCTTCTC
CGTAGTTCCCGAGGCAATAATGGGCATAGCCAAGGTTGTGGCAAACTTTCCCCTCGCCTT
CCATGTCCTGCAGCTCCGGGGACAAGCGCAGGTACTGYTCATAGTACGGGGCCGCCTGCA
CGAACTCTCCTCGCGTGCAGTGGAAGTTGCCCAAGTTGCTGAGGGCTCGCGCTTCGCTCT
GGATGTCCCGCAGCTCCCGGGCAATGTTGAGATGATTCTGGTAATGCTGCAGGGCACGGT
CGTGGGC
>Aegithalos_concinnus-KIZ-LSZS118_TTC28
TGAAGTCCATCAAGGCTTTGAAGGCCAGGCCCAGGTTGCAATAGGCTTTAGCTTGGCTCA
GCTTGTCATGAAGATCCTTTGCCAAGGCGAGATCCTGCTCGTAGTACTTAACAGCTTCTC
CGTAGTTCCCGAGGCAATAATGGGCATAGCCAAGGTTGTGGCAAACTTTCCCCTCGCCTT
CCATGTCCTGCAGCTCCGGGGACAAGCGCAGGTACTGCTCATAGTACGGGGCCGCCTGCA
CRAACTCTCCTCGCGTGCAGTGGAAGTTGCCCAAGTTGCTGAGGGCTCGCGCTTCGCTCT
GGATGTCCCGCAGCTCCCGGGCAATGTTGAGATGATTCTGGTAATGCTGCAGGGCACGGT
CGTGGGC
>Aegithalos_concinnus-KIZ-YXBL137_TTC28
TGAAGTCCATCAAGGCTTTGAAGGCCAGGCCCAGGTTGCAATAGGCTTTAGCTTGGCTCA
GCTTGTCATGAAGATCCTTTGCCAAGGCGAGATCCTGCTCGTAGTACTTAACAGCTTCTC
CGTAGTTCCCGAGGCAATAATGGGCATAGCCAAGGTTGTGGCAAACTTTCCCCTCGCCTT
CCATGTCCTGCAGCTCCGGGGACAAGCGCAGGTACTGCTCATAGTACGGGGCCGCCTGCA
CGAACTCTCCTCGCGTGCAGTGGAAGTTGCCCAAGTTGCTGAGGGCTCGCGCTTCGCTCT
GGATGTCCCGCAGCTCCCGGGCAATGTTGAGATGATTCTGGTAATGCTGCAGGGCACGGT
CGTGGGC
>Aegithalos_concinnus-KIZ-LSZS033_TTC28
TGAAGTCCATCAAGGCTTTGAAGGCCAGGCCCAGGTTGCAATAGGCTTTAGCTTGGCTCA
GCTTGTCATGAAGATCCTTTGCCAAGGCGAGATCCTGCTCGTAGTACTTAACAGCTTCTC
CGTAGTTCCCGAGGCAATAATGGGCATAGCCAAGGTTGTGGCAAACTTTCCCCTCGCCTT
CCATGTCCTGCAGCTCCGGGGACAAGCGCAGGTACTGCTCATAGTACGGGGCCGCCTGCA
CGAACTCTCCTCGCGTGCAGTGGAAGTTGCCCAAGTTGCTGAGGGCTCGCGCTTCGCTCT
GGATGTCCCGCAGCTCCCGGGCAATGTTGAGATGATTCTGATAATGCTGCAGGGCACGGT
CGTGGGC
>Aegithalos_concinnus-KIZ-LSZS125_TTC28
TGAAGTCCATCAAGGCTTTGAAGGCCAGGCCCAGGTTGCAATAGGCTTTAGCTTGGCTCA
GCTTGTCATGAAGATCCTTTGCCAAGGCGAGATCCTGCTCGTAGTACTTAACAGCTTCTC
CGTAGTTCCCGAGGCAATAATGGGCATAGCCAAGGTTGTGGCAAACTTTCCCCTCGCCTT
CCATGTCCTGCAGCTCCGGGGACAAGCGCAGGTACTGCTCATAGTACGGGGCCGCCTGCA
CGAACTCTCCTCGCGTGCAGTGGAAGTTGCCCAAGTTGCTGAGGGCTCGCGCTTCGCTCT
GGATGTCCCGCAGCTCCCGGGCAATGTTGAGATGATTCTGATAATGCTGCAGGGCACGGT
CGTGGGC
>Aegithalos_concinnus-KIZ-LSZS113_TTC28
TGAAGTCCATCAAGGCTTTGAAGGCCAGGCCCAGGTTGCAATAGGCTTTAGCTTGGCTCA
GCTTGTCATGAAGATCCTTTGCCAAGGCGAGATCCTGCTCGTAGTACTTAACAGCTTCTC
CRTAGTTCCCGAGGCAATAATGGGCATAGCCAAGGTTGTGGCAAACTTTCCCCTCGCCTT
CCATGTCCTGCAGCTCCGGGGACAAGCGCAGGTACTGCTCATAGTACGGGGCCGCCTGCA
CGAACTCTCCTCGCGTGCAGTGGAAGTTGCCCAAGTTGCTGAGGGCTCGCGCTTCGCTCT
GGATGTCCCGCAGCTCCCGGGCAATGTTGAGATGATTCTGGTAATGCTGCAGGGCACGGT
CGTGGGC
>Aegithalos_concinnus-KIZ-YXBL047_TTC28
TGAAGTCCATCAAGGCTTTGAAGGCCAGGCCCAGGTTGCAATAGGCTTTAGCTTGGCTCA
GCTTGTCATGAAGATCCTTTGCCAAGGCGAGATCCTGCTCGTAGTACTTAACAGCTTCTC
CRTAGTTCCCGAGGCAATAATGGGCATAGCCAAGGTTGTGGCAAACTTTCCCCTCGCCTT
CCATGTCCTGCAGCTCCGGGGACAAGCGCAGGTACTGCTCATAGTACGGGGCCGCCTGCA
CGAACTCTCCTCGCGTGCAGTGGAAGTTGCCCAAGTTGCTGAGGGCTCGCGCTTCGCTCT
GGATGTCCCGCAGCTCCCGGGCAATGTTGAGATGATTCTGGTAATGCTGCAGGGCACGGT
CGTGGGC
>Aegithalos_concinnus-KIZ-LSZS114_TTC28
TGAAGTCCATCAAGGCTTTGAAGGCCAGGCCCAGGTTGCAATAGGCTTTAGCTTGGCTCA
GCTTGTCATGAAGATCCTTTGCCAAGGCGAGATCCTGCTCGTAGTACTTAACAGCTTCTC
CATAGTTCCCGAGGCAATAATGGGCATAGCCAAGGTTGTGGCAAACTTTCCCCTCGCCTT
CCATGTCCTGCAGCTCCGGGGACAAGCGCAGGTACTGCTCATAGTACGGGGCCGCCTGCA
CGAACTCTCCTCGCGTGCAGTGGAAGTTGCCCAAGTTGCTGAGGGCTCGCGCTTCGCTCT
GGATGTCCCGCAGCTCCCGGGCAATGTTGAGATGATTCTGGTAATGCTGCAGGGCACGGT
CGTGGGC
>Aegithalos_concinnus-KIZ-LSZS115_TTC28
TGAAGTCCATCAAGGCTTTGAAGGCCAGGCCCAGGTTGCAATAGGCTTTAGCTTGGCTCA
GCTTGTCATGAAGATCCTTTGCCAAGGCGAGATCCTGCTCGTAGTACTTAACAGCTTCTC
CRTAGTTCCCGAGGCAATAATGGGCATAGCCAAGGTTGTGGCAAACTTTCCCCTCGCCTT
CCATGTCCTGCAGCTCCGGGGACAAGCGCAGGTACTGCTCATAGTACGGGGCCGCCTGCA
CGAACTCTCCTCGCGTGCAGTGGAAGTTGCCCAAGTTGCTGAGGGCTCGCGCTTCGCTCT
GGATGTCSCGCAGCTCCCGGGCAATGTTGAGATGATTCTGGTAATGCTGCAGGGCACGGT
CGTGGGC
>Aegithalos_concinnus-KIZ-LSZS116_TTC28
TGAAGTCCATCAAGGCTTTGAAGGCCAGGCCCAGGTTGCAATAGGCTTTAGCTTGGCTCA
GCTTGTCATGAAGATCCTTTGCCAAGGCGAGATCCTGCTCGTAGTACTTAACAGCTTCTC
CRTAGTTCCCGAGGCAATAATGGGCATAGCCAAGGTTGTGGCAAACTTTYCCCTCGCCTT
CCATGTCCTGCAGCTCCGGGGACAAGCGCAGGTACTGCTCATAGTACGGGGCCGCCTGCA
CGAACTCTCCTCGCGTGCAGTGGAAGTTGCCCAAGTTGCTGAGGGCTCGCGCTTCGCTCT
GGATGTCCCGCAGCTCCCGGGCAATGTTGAGATGATTCTGGTAATGCTGCAGGGCACGGT
CGTGGGC
>Aegithalos_concinnus-KIZ-AH09038_TTC28
TGAAGTCCATCAAGGCTTTGAAGGCCAGGCCCAGGTTGCAATAGGCTTTAGCTTGGCTCA
GCTTGTCATGAAGATCCTTTGCCAAGGCGAGATCCTGCTCRTAGTACTTAACAGCTTCTC
CRTAGTTCCCGAGGCAATAATGGGCATAGCCAAGGTTGTGGCAAACTTTCCCCTCGCCTT
CCATGTCCTGCAGCTCCGGGGACAAGCGCAGGTACTGCTCATAGTACGGGGCCGCCTGCA
CGAACTCTCCTCGCGTGCAGTGGAAGTTGCCCAAGTTGCTGAGGGCTCGCGCTTCGCTCT
GGATGTCCCGCAGCTCCCGGGCAATGTTGAGATGATTCTGGTAATGCTGCAGGGCACGGT
CGTGGGC
>Aegithalos_concinnus-KIZ-AH09037_TTC28
TGAAGTCCATCAAGGCTTTGAAGGCCAGGCCCAGGTTGCAATAGGCTTTAGCTTGGCTCA
GCTTGTCATGAAGATCCTTTGCCAAGGCGAGATCCTGCTCGTAGTACTTAACAGCTTCTC
CGTAGTTCCCGAGGCAATAATGGGCATAGCCAAGGTTGTGGCAAACTTTCCCCTCGCCTT
CCATGTCCTGCAGCTCCGGGGACAAGCGCAGGTACTGCTCATAGTACGGGGCCGCCTGCA
CGAACTCTCCTCGCGTGCAGTGGAAGTTGCCCAAGTTGCTGAGGGCTCGCGCTTCGCTCT
GGATGTCCCGCAGCTCCCGGGCAATGTTGAGATGATTCTGGTAATGCTGCAGGGCACGGT
CGTGGGC
>Aegithalos_concinnus-KIZ-AH10044_TTC28
TGAAGTCCATCAAGGCTTTGAAGGCCAGGCCCAGGTTGCAATAGGCTTTAGCTTGGCTCA
GCTTGTCATGAAGATCCTTTGCCAAGGCGAGATCCTGCTCGTAGTACTTAACAGCTTCTC
CGTAGTTCCCGAGGCAATAATGGGCATAGCCAAGGTTGTGGCAAACTTTCCCCTCGCCTT
CCATGTCCTGCAGCTCCGGGGACAAGCGCAGGTACTGYTCATAGTACGGGGCCGCCTGCA
CGAACTCTCCTCGCGTGCAGTGGAAGTTGCCCAAGTTGCTGAGGGCTCGCGCTTCGCTCT
GGATGTCCCGCAGCTCCCGGGCAATGTTGAGATGATTCTGGTAATGCTGCAGGGCACGGT
CGTGGGC
>Aegithalos_concinnus-KIZ-AH10066_TTC28
TGAAGTCCATCAAGGCTTTGAAGGCCAGGCCCAGGTTGCAATAGGCTTTAGCTTGGCTCA
GCTTGTCATGAAGATCCTTTGCCAAGGCGAGATCCTGCTCRTAGTACTTAACAGCTTCTC
CATAGTTCCCGAGGCAATAATGGGCATAGCCAAGGTTGTGGCAAACTTTCCCCTCGCCTT
CCATGTCCTGCAGCTCCGGGGACAAGCGCAGGTACTGCTCATAGTACGGGGCCGCCTGCA
CGAACTCTCCTCGCGTGCAGTGGAAGTTGCCCAAGTTGCTGAGGGCTCGCGCTTCGCTCT
GGATGTCCCGCAGCTCCCGGGCAATGTTGAGATGATTCTGGTAATGCTGCAGGGCACGGT
CGTGGGC
>Aegithalos_concinnus-KIZ-AH10050_TTC28
TGAAGTCCATCAAGGCTTTGAAGGCCAGGCCCAGGTTGCAATAGGCTTTAGCTTGGCTCA
GCTTGTCATGAAGATCCTTTGCCAAGGCGAGATCCTGCTCGTAGTACTTAACAGCTTCTC
CRTAGTTCCCGAGGCAATAATGGGCATAGCCAAGGTTGTGGCAAACTTTCCCCTCGCCTT
CCATGTCCTGCAGCTCCGGGGACAAGCGCAGGTACTGCTCATAGTACGGGGCCGCCTGCA
CGAACTCTCCTCGCGTGCAGTGGAAGTTGCCCAAGTTGCTGAGGGCTCGCGCTTCGCTCT
GGATGTCCCGCAGCTCCCGGGCAATGTTGAGATGATTCTGGTAATGCTGCAGGGCACGGT
CGTGGGC
>Aegithalos_concinnus-KIZ-AH10035_TTC28
TGAAGTCCATCAAGGCTTTGAAGGCCAGGCCCAGGTTGCAATAGGCTTTAGCTTGGCTCA
GCTTGTCATGAAGATCCTTTGCCAAGGCGAGATCCTGCTCGTAGTACTTAACAGCTTCTC
CRTAGTTCCCGAGGCAATAATGGGCATAGCCAAGGTTGTGGCAAACTTTCCCCTCGCCTT
CCATGTCCTGCAGCTCCGGGGACAAGCGCAGGTACTGCTCATAGTACGGGGCCGCCTGCA
CGAACTCTCCTCGCGTGCAGTGGAAGTTGCCCAAGTTGCTGAGGGCTCGCGCTTCGCTCT
GGATGTCCCGCAGCTCCCGGGCAATGTTGAGATGATTCTGGTAATGCTGCAGGGCACGGT
CGTGGGC
>Aegithalos_concinnus-KIZ-AH10051_TTC28
TGAAGTCCATCAAGGCTTTGAAGGCCAGGCCCAGGTTGCAATAGGCTTTAGCTTGACTCA
GCTTGTCATGAAGATCCTTTGCCAAGGCGAGATCCTGCTCGTAGTACTTAACAGCTTCTC
CGTAGTTCCCGAGGCAATAATGGGCATAGCCAAGGTTGTGGCAAACTTTTCCCTCGCCTT
CCATGTCCTGCAGCTCCGGGGACAAGCGCAGGTACTGCTCATAGTACGGGGCCGCCTGCA
CGAACTCTCCTCGCGTGCAGTGGAAGTTGCCCAAGTTGCTGAGGGCTCGCGCTTCGCTCT
GGATGTCCCGCAGCTCCCGGGCAATGTTGAGATGATTCTGGTAATGCTGCAGGGCACGGT
CGTGGGC
>Aegithalos_concinnus-KIZ-AH10065_TTC28
TGAAGTCCATCAAGGCTTTGAAGGCCAGGCCCAGGTTGCAATAGGCTTTAGCTTGGCTCA
GCTTGTCATGAAGATCCTTTGCCAAGGCGAGATCCTGCTCGTAGTACTTAACAGCTTCTC
CATAGTTCCCGAGGCAATAATGGGCATAGCCAAGGTTGTGGCAAACTTTCCCCTCGCCTT
CCATGTCCTGCAGCTCCGGGGACAARCGCAGGTACTGCTCATAGTACGGGGCCGCCTGCA
CGAACTCTCCTCGCGTGCAGTGGAAGTTGCCCAAGTTGCTGAGGGCTCGCGCTTCGCTCT
GGATGTCCCGCAGCTCCCGGGCAATGTTGAGATGATTCTGGTAATGCTGCAGGGCACGGT
CGTGGGC
>Aegithalos_concinnus-KIZ-LSZS004_UBN1
GGAGGAATGGAAGCTCTGAGCTTTGGTTGATGACTTGACCTGCTGGAGGAGGGAGCGCTG
GGGCAGAGGGGTGGAGGACTTGGGGTTCTGCAGTTTGACAAAGGGAGCTGGGGAGGTGAA
GGTTTTCTGGAGCTGAGCTCCAGGGTGGAACACCTTCACCTGAGAGCCCGGCACGGGCGC
CGAGGCCGGGGGCCCGTGGCCTGGCCTGACCAGGCTGTGGTGCTTCTGTTTAGCCTGGTG
GGCATCAGGAAGGATTTTGCTGGGGGAGGCTTGGCAGGAATGCTCTTTGTAATTAGAGTT
CTCYGTCTTCTTGTCTTGAGAAGACTGGCCCAATGCCAGAGCCTGCTCAGCTAGGAAGTT
TAGAGGAGACTGGAGGGAACCAGAGGATGATGTAGGGGAAGGGTTGGGCTTTGGAAATGT
CCTCTTCTCCTCTGAGGATGCGAGAGTTGGGATCTTCTCAGGTGGAGCTTTTGGAGCTGC
AGGAAG
>Aegithalos_concinnus-KIZ-YXBL090_UBN1
GGAGGAATGGAAGCTCTGAGCTTTGGTTGATGACTTGACCTGCTGGAGGAGGGAGCGCTG
GGGCAGAGGGGTGGAGGACTTGGGGTTCTGCAGTTTGACAAAGGGAGCTGGGGAGGTGAA
GGTTTTCTGGAGCTGAGCTCCAGGGTGGAACACCTTCACCTGAGAGCCCGGCACGGGCGC
CGAGGCCGGGGGCCCGTGGCCTGGCCTGACCAGGCTGTGGTGCTTCTGTTTAGCCTGGTG
GGCATCAGGAAGGATTTTGCTGGGGGAGGCTTGGCAGGAATGCTCTTTGTAATTAGAGTT
CTCTGTCTTCTTGTCTTGAGAAGACTGGCCCAATGCCAGAGCCTGCTCAGCTAGGAAGTT
TAGAGGAGACTGGAGGGAACCAGAGGATGATGTAGGGGAAGGGTTGGGCTTTGGAAATGT
CCTCTTCTCCTCTGAGGATGCGAGAGTTGGGATCTTCTCAGGTGGAGCTTTTGGAGCTGC
AGGAAG
>Aegithalos_concinnus-KIZ-LSZS116_UBN1
GGAGGAATGGAAGCTCTGAGCTTTGGTTGATGACTTGACCTGCTGGAGGAGGGAGCGCTG
GGGCAGAGGGGTGGAGGACTTGGGGTTCTGCAGTTTGACAAAGGGAGCTGGGGAGGTGAA
GGTTTTCTGGAGCTGAGCTCCAGGGTGGAACACCTTCACCTGAGAGCCCGGCACGGGCGC
CGAGGCCGGGGGCCCGTGGCCTGGCCTGACCAGGCTGTGGTGCTTCTGTTTAGCCTGGTG
GGCATCAGGAAGGATTTTGCTGGGGGAGGCTTGGCAGGAATGCTCTTTGTAATTAGAGTT
CTCTGTCTTCTTGTCTTGAGAAGACTGGCCCAATGCCAGAGCCTGCTCAGCTAGGAAGTT
TAGAGGAGACTGGAGGGAACCAGAGGATGATGTAGGGGAAGGGTTGGGCTTTGGAAATGT
CCTCTTCTCCTCTGAGGATGCGAGAGTTGGGATCTTCTCAGGTGGAGCTTTTGGAGCTGC
AGGAAG
>Aegithalos_concinnus-KIZ-LSZS008_UBN1
GGAGGAATGGAAGCTCTGAGCTTTGGTTGATGACTTGACCTGCTGGAGGAGGGAGCGCTG
GGGCAGAGGGGTGGAGGACTTGGGGTTCTGCAGTTTGACAAAGGGAGCTGGGGAGGTGAA
GGTTTTCTGGAGCTGAGCTCCAGGGTGGAACACCTTCACCTGAGAGCCCGGCACGGGCGC
CGAGGCCGGGGGCCCGTGGCCTGGCCTGACCAGGCTGTGGTGCTTCTGTTTAGCCTGGTG
GGCATCAGGAAGGATTTTGCTGGGGGAGGCTTGGCAGGMATGCTCTTTGTAATTAGAGTT
CTCTGTCTTCTTGTCTTGAGAAGACTGGCCCAATGCCAGAGCCTGCTCAGCTAGGAAGTT
TAGAGGAGACTGGAGGGAACCAGAGGATGATGTAGGGGAAGGGTTGGGCTTTGGAAATGT
CCTCTTCTCCTCTGAGGATGCGAGAGTTGGGATCTTCTCAGGTGGAGCTTTTGGAGCTGC
AGGAAG
>Aegithalos_concinnus-KIZ-AH09038_UBN1
GGAGGAATGGAAGCTCTGAGCTTTGGTTGATGACTTGACCTGCTGGAGGAGGGAGCGCTG
GGGCAGAGGGGTGGAGGACTTGGGGTTCTGCAGTTTGACAAAGGGAGCTGGGGAGGTGAA
GGTTTTCTGGAGCTGAGCTCCAGGGTGGAACACCTTCACCTGAGAGCCCGGCACGGGCGC
CGAGGCCGGGGGCCCGTGGCCTGGCCTGACCAGGCTGTGGTGCTTCTGTTTAGCCTGGTG
GGCATCAGGAAGGATTTTGCTGGGGGAGGCTTGGCAGGAATGCTCTTTGTAATTAGAGTT
CTCTGTCTTCTTGTCTTGAGAAGACTGGCCCAATGCCAGAGCCTGCTCAGCTAGGAAGTT
TAGAGGAGACTGGAGGGAACCAGAGGATGATGTAGGGGAAGGGTTGGGCTTTGGAAATGT
CCTCTTCTCCTCTGAGGATGCGAGAGTTGGGATCTTCTCAGGTGGAGCTTTTGGAGCTGC
AGGAAG
>Aegithalos_concinnus-KIZ-LSZS113_UBN1
GGAGGAATGGAAGCTCTGAGCTTTGGTTGATGACTTGACCTGCTGGAGGAGGGAGCGCTG
GGGCAGAGGGGTGGAGGACTTGGGGTTCTGCAGTTTGACAAAGGGAGCTGGGGAGGTGAA
GGTTTTCTGGAGCTGAGCTCCAGGGTGGAACACCTTCACCTGAGAGCCCGGCACGGGCGC
CGAGGCYGGGGGCCCGTGGCCTGGCCTGACCAGGCTGTGGTGCTTCTGTTTAGCCTGGTG
GGCATCAGGAAGGATTTTGCTGGGGGAGGCTTGGCAGGAATGCTCTTTGTAATTAGAGTT
CTCTGTCTTCTTGTCTTGAGAAGACTGGCCCAATGCCAGAGCCTGCTCAGCTAGGAAGTT
TAGAGGAGACTGGAGGGAACCAGAGGATGATGTAGGGGAAGGGTTGGGCTTTGGAAATGT
CCTCTTCTCCTCTGAGGATGCGAGAGTTGGGATCTTCTCAGGTGGAGCTTTTGGAGCTGC
AGGAAG
>Aegithalos_concinnus-KIZ-AH10065_UBN1
GGAGGAATGGAAGCTCTGAGCTTTGGTTGATGACTTGACCTGCTGGAGGAGGGAGCGCTG
GGGCAGAGGGGTGGAGGACTTGGGGTTCTGCAGTTTGACAAAGGGAGCTGGGGAGGTGAA
GGTTTTCTGGAGCTGAGCTCCAGGGTGGAACACCTTCACCTGAGAGCCCGGCACGGGCGC
CGAGGCCGGGGGCCCGTGGCCTGGCCTGACCAGGCTGTGGTGCTTCTGTTTAGCCTGGTG
GGCATCAGGAAGGATTTTGCTGGGGGAGGCTTGGCAGGAATGCTCTTTGTAATTAGAGTT
CTCTGTCTTCTTGTCTTGAGAAGACTGGCCCAATGCCAGAGCCTGYTCAGCTAGGAARTT
TAGAGGAGACTGGAGGGAACCAGAGGATGATGTAGGGGAAGGGTTGGGCTTTGGAAATGT
CCTCTTCTCCTCTGAGGATGCGAGAGTTGGGATCTTCTCAGGTGGAGCTTTTGGAGCTGC
AGGAAG
>Aegithalos_concinnus-KIZ-LSZS017_UBN1
GGAGGAATGGAAGCTCTGAGCTTTGGTTGATGACTTGACCTGCTGGAGGAGGGAGCGCTG
GGGCAGAGGGGTGGAGGACTTGGGGTTCTGCAGTTTGACAAAGGGAGCTGGGGAGGTGAA
GGTTTTCTGGAGCTGAGCTCCAGGGTGGAACACCTTCACCTGAGAGCCCGGCACGGGCGC
CGAGGCCGGGGGCCCGTGGCCTGGCCTGACCAGGCTGTGGTGCTTCTGTTTAGCCTGGTG
GGCATCAGGAAGGATTTTGCTGGGGGAGGCTTGGCAGGAATGCTCTTTGTAATTAGAGTT
CTCTGTCTTCTTGTCTTGAGAAGACTGGCCCAATGCCAGAGCCTGCTCAGCTAGGAAGTT
TAGAGGAGACTGGAGGGAACCAGAGGATGATGTAGGGGAAGGGTTGGGCTTTGGAAATGT
CCTCTTCTCCTCTGAGGATGCGAGAGTTGGRATCTTCTCAGGTGGAGCTTTTGGAGCTGC
AGGAAG
>Aegithalos_concinnus-KIZ-YXBL047_UBN1
GGAGGAATGGAAGCTCTGAGCTTTGGTTGATRACTTGACCTGCTGGAGGAGGGAGCGCTG
GGGCAGAGGGGTGGAGGACTTGGGGTTCTGCAGTTTGACAAAGGGAGCTGGGGAGGTGAA
GGTTTTCTGGAGCTGAGCTCCAGGGTGGAACACCTTCACCTGAGAGCCCGGCACGGGCGC
CGAGGCCGGGGGCCCGTGGCCTGGCCTGACCAGGCTGTGGTGCTTCTGTTTAGCCTGGTG
GGCATCAGGAAGGATTTTGCTGGGGGAGGCTTGGCAGGAATGCTCTTTGTAATTAGAGTT
CTCTGTCTTCTTGTCTTGAGAAGACTGGCCCAATGCCAGAGCCTGCTCAGCTAGGAAGTT
TAGAGGAGACTGGAGGGAACCAGAGGATGATGTAGGGGAAGGGTTGGGCTTTGGAAATGT
CCTCTTCTCCTCTGAGGATGCGAGAGTTGGRATCTTCTCAGGTGGAGCTTTTGGAGCTGC
AGGAAG
>Aegithalos_concinnus-KIZ-AH10047_UBN1
GGAGGAATGGAAGCTCTGAGCTTTGGTTGATGACTTGACCTGCTGGAGGAGGGAGCGCTG
GGGCAGAGGGGTGGAGGACTTGGGGTTCTGCAGTTTGACAAAGGGAGCTGGGGAGGTGAA
GGTTTTCTGGAGCTGAGCTCCAGGGTGGAACACCTTCACCTGAGAGCCCGGCACGGGCGC
CGAGGCCGGGGGCCCGTGGCCTGGCCTGACCAGGCTGTGGTGCTTCTGTTTAGCCTGGTG
GGCATCAGGAAGGATTTTGCTGGGGGAGGCTTGGCAGGAATGCTCTTTGTAATTAGAGTT
CTCTGTCTTCTTGTCTTGAGAAGACTGGCCCAATGCCAGAGCCTGCTCAGCTAGGAAGTT
TAGAGGAGACTGGAGGGAACCAGAGGATGATGTAGGGGAAGGGTTGGGCTTTGGAAATGT
CCTCTTCTCCTCTGAGGATGCGAGAGTTGGRATCTTCTCAGGTGGAGCTTTTGGAGCTGC
AGGAAG
>Aegithalos_concinnus-KIZ-AH10035_UBN1
GGAGGAATGGAAGCTCTGAGCTTTGGTTGATGACTTGACCTGCTGGAGGAGGGAGCGCTG
GGGCAGAGGGGTGGAGGACTTGGGGTTCTGCAGTTTGACAAAGGGAGCTGGGGAGGTGAA
GGTTTTCTGGAGCTGAGCTCCAGGGTGGAACACCTTCACCTGAGAGCCCGGCACGGGCGC
CGAGGCCGGGGGCCCGTGGCCTGGCCTGACCAGGCTGTGGTGCTTCTGTTTAGCCTGGTG
GGCATCAGGAAGGATTTTGCTGGGGGAGGCTTGGCAGGAATGCTCTTTGTAATTAGAGTT
CTCTGTCTTCTTGTCTTGAGAAGACTGGCCCAATGCCAGAGCCTGCTCAGCTAGGAAGTT
TAGAGGAGACTGGAGGGAACCAGAGGATGATGTAGGGGAAGGGTTGGGCTTTGGAAATGT
CCTCTTCTCCTCTGAGGATGCGAGAGTTGGGATCTTCTCAGGTGGAGCTTTTGGAGCTGC
AGGAAG
>Aegithalos_concinnus-KIZ-LSZS018_UBN1
GGAGGAATGGAAGCTCTGAGCTTTGGTTGATGACTTGACCTGCTGGAGGAGGGAGCGCTG
GGGCAGAGGGGTGGAGGACTTGGGGTTCTGCAGTTTGACAAAGGGAGCTGGGGAGGTGAA
GGTTTTCTGGAGCTGAGCTCCAGGGTGGAACACCTTCACCTGAGAGCCCGGCACRGGCGC
CGAGGCCGGGGGCCCGTGGCCTGGCCTGACCAGGCTGTGGTGCTTCTGTTTAGCCTGGTG
GGCATCAGGAAGGATTTTGCTGGGGGAGGCTTGGCAGGAATGCTCTTTGTAATTAGAGTT
CTCTGTCTTCTTGTCTTGAGAAGACTGGCCCAATGCCAGAGCCTGCTCAGCTAGGAAGTT
TAGAGGAGACTGGAGGGAACCAGAGGATGATGTAGGGGAAGGGTTGGGCTTTGGAAATGT
CCTCTTCTCCTCTGAGGATGCGAGAGTTGGGATCTTCTCAGGTGGAGCTTTTGGAGCTGC
AGGAAG
>Aegithalos_concinnus-KIZ-AH10051_UBN1
GGAGGAATGGAAGCTCTGAGCTTTGGTTGATGACTTGACCTGCTGGAGGAGGGAGCGCTG
GGGCAGAGGGGTGGAGGACTTGGGGTTCTGCAGTTTGACAAAGGGAGCTGGGGAGGTGAA
GGTTTTCTGGAGCTGAGCTCCAGGGTGGAACACCTTCACCTGAGAGCCCGGCACGGGCGC
CGAGGCCGGGGGCCCGTGGCCTGGCCTGACCAGGCTGTGGTGCTTCTGTTTAGCCTGGTG
GGCATCAGGAAGGATTTTGCTGGGGGAGGCTTGGCAGGAATGCTCTTTGTAATTAGAGTT
CTCTGTCTTCTTGTCTTGAGAAGACTGGCCCAATGCCAGAGCCTGCTCAGCTAGGAAGTT
TAGAGGAGACTGGAGGGAACCAGAGGATGATGTAGGGGAAGGGTTGGGCTTTGGAAATGT
CCTCTTCTCCTCTGAGGATGCGAGAGTTGGGATCTTCTCAGGTGGAGCTTTTGGAGCTGC
AGGAAG
>Aegithalos_concinnus-KIZ-AH10050_UBN1
GGAGGAATGGAAGCTCTGAGCTTTGGTTGATGACTTGACCTGCTGGAGGAGGGAGCGCTG
GGGCAGAGGGGTGGAGGACTTGGGGTTCTGCAGTTTGACAAAGGGAGCTGGGGAGGTGAA
GGTTTTCTGGAGCTGAGCTCCAGGGTGGAACACCTTCACCTGAGAGCCCGGCACGGGCGC
CGAGGCCGGGGGCCCGTGGCCTGGCCTGACCAGGCTGTGGTGCTTCTGTTTAGCCTGGTG
GGCATCAGGAAGGATTTTGCTGGGGGAGGCTTGGCAGGAATGCTCTTTGTAATTAGAGTT
CTCTGTCTTCTTGTCTTGAGAAGACTGGCCCAATGCCAGAGCCTGCTCAGCTAGGAAGTT
TAGAGGAGACTGGAGGGAACCAGAGGATGATGTAGGGGAAGGGTTGGGCTTTGGAAATGT
CCTCTTCTCCTCTGAGGATGCGAGAGTTGGGATCTTCTCAGGTGGAGCTTTTGGAGCTGC
AGGAAG
>Aegithalos_concinnus-KIZ-AH10044_UBN1
GGAGGAATGGAAGCTCTGAGCTTTGGTTGATGACTTGACCTGCTGGAGGAGGGAGCGCTG
GGGCAGAGGGGTGGAGGACTTGGGGTTCTGCAGTTTGACAAAGGGAGCTGGGGAGGTGAA
GGTTTTCTGGAGCTGAGCTCCAGGGTGGAACACCTTCACCTGAGAGCCCGGCACGGGCGC
CGAGGCCGGGGGCCCGTGGCCTGGCCTGACCAGGCTGTGGTGCTTCTGTTTAGCCTGGTG
GGCATCAGGAAGGATTTTGCTGGGGGAGGCTTGGCAGGAATGCTCTTTGTAATTAGAGTT
CTCTGTCTTCTTGTCTTGAGAAGACTGGCCCAATGCCAGAGCCTGCTCAGCTAGGAAGTT
TAGAGGAGACTGGAGGGAACCAGAGGATGATGTAGGGGAAGGGTTGGGCTTTGGAAATGT
CCTCTTCTCCTCTGAGGATGCGAGAGTTGGGATCTTCTCAGGTGGAGCTTTTGGAGCTGC
AGGAAG
>Aegithalos_concinnus-KIZ-LSZS112_UBN1
GGAGGAATGGAAGCTCTGAGCTTTGGTTGATGACTTGACCTGCTGGAGGAGGGAGCGCTG
GGGMAGAGGGGTGGAGGACTTGGGGTTCTGCAGTTTGACAAAGGGAGCTGGGGAGGTGAA
GGTTTTCTGGAGCTGAGCTCCAGGGTGGAACACCTTCACCTGAGAGCCCGGCACGGGCGC
TGAGGCCGGGGGCCCGTGGCCTGGCCTGACCAGGCTGTGGTGCTTCTGTTTAGCCTGGTG
GGCATCAGGAAGGATTTTGCTGGGGGAGGCTTGGCAGGAATGCTCTTTGTAATTAGAGTT
CTCTGTCTTCTTGTCTTGAGAAGACTGGCCCARYGCCAGAGCCTGCTCAGCTAGGAAGTT
TAGAGGAGACTGGAGGGAACCAGAGGATGATGYAGGGGAAGGGTTGGGCTTTGGAAATGT
CCTCTTCTCCTCTGAGGATGCGAGAGTTGGGATCTTCTCAGGTGGAGCTTTTGGAGCTGC
AGGAAG
>Aegithalos_concinnus-KIZ-AH09067_UBN1
GGAGGAATGGAAGCTCTGAGCTTTGGTTGATGACTTGACCTGCTGGAGGAGGGAGCGCTG
GGGMAGAGGGGTGGAGGACTTGGGGTTCTGCAGTTTGACAAAGGGAGCTGGGGAGGTGAA
GGTTTTCTGGAGCTGAGCTCCAGGGTGGAACACCTTCACCTGAGAGCCCGGCACGGGCGC
CGAGGCCGGGGGCCCGTGGCCTGGCCTGACCAGGCTGTGGTGCTTCTGTTTAGCCTGGTG
GGCATCAGGAAGGATTTTGCTGGGGGAGGCTTGGCAGGAATGCTCTTTGTAATTAGAGTT
CTCTGTCTTCTTGTCTTGAGAAGACTGGCCCAATGCCAGAGCCTGCTCAGCTAGGAAGTT
TAGAGGAGACTGGAGGGAACCAGAGGATGATGYAGGGGAAGGGTTGGGCTTTGGAAATGT
CCTCTTCTCCTCTGAGGATGCRAGAGTTGGGATCTTCTCAGGTGGAGCTTTTGGAGCTGC
AGGAAG
>Aegithalos_concinnus-KIZ-LSZS125_UBN1
GGAGGAATGGAAGCTCTGAGCTTTGGTTGATGACTTGACCTGCTGGAGGAGGGAGCGCTG
GGGMAGAGGGGTGGAGGACTTGGGGTTCTGCAGTTTGACAAAGGGAGCTGGGGAGGTGAA
GGTTTTCTGGAGCTGAGCTCCAGGGTGGAACACCTTCACCTGAGAGCCCGGCACGGGCGC
CGAGGCCGGGGGCCCGTGGCCTGGCCTGACCAGGCTGTGGTGCTTCTGTTTAGCCTGGTG
GGCATCAGGAAGGATTTTGCTGGGGGAGGCTTGGCAGGAATGCTCTTTGTAATTAGAGTT
CTCTGTCTTCTTGTCTTGAGAAGACTGGCCCAATGCCAGAGCCTGCTCAGCTAGGAAGTT
TAGAGGAGACTGGAGGGAACCAGAGGATGATGYAGGGGAAGGGTTGGGCTTTGGAAATGT
[truncated: 5,043,539 more chars]
